# Supplementary material for: ZRSR2 loss causes aberrant splicing in JAK2V617F‐driven myeloproliferative neoplasm but is not sufficient to drive disease progression
Source: Hemasphere. 2025 Sep 16;9(9):e70225. doi: 10.1002/hem3.70225 (PMC12439484; doi:10.1002/hem3.70225)
Supplement: Supplementary file 11 — Supporting Information. [file HEM3-9-e70225-s006.xlsx]

## Sheet: Zrsr2_KO-EV_DEedgeR(LSK)
Ensembl.Gene.ID	Associated.Gene.Name	Gene.Biotype	Chromosome.Name	Gene.Start..bp.	Gene.End..bp.	Strand	Description	logFC	logCPM	LR	PValue	adj.P	U12Intron_Olthof	U12Intron_Alioto	EV_1	EV_2	EV_3	EV_4	EV_5	Zrsr2_1	Zrsr2_2	Zrsr2_3	Zrsr2_5
ENSMUSG00000089739	Gm20431	protein_coding	2	167607850	167661496	-1	predicted gene 20431 [Source:MGI Symbol;Acc:MGI:5141896]	9.55131	0.27662	42.6937	6.40171e-11	1.05148e-06	No	No	171.841	164.608	208.2	167.438	160.702	206.435	204.355	139.147	158.241
ENSMUSG00000092329	Gm20388	protein_coding	8	119910841	124345722	1	predicted gene 20388 [Source:MGI Symbol;Acc:MGI:5141853]	8.53776	2.64479	32.9958	9.2359e-09	7.58498e-05	No	No	48.9144	47.8671	56.0078	59.0018	53.7917	37.2662	40.8068	39.3043	54.4171
ENSMUSG00000097272	AL645646.1	lincRNA	1	64029463	64032927	1		7.4978	-1.67061	25.5143	4.39108e-07	0.00240412	No	No	5.92557	4.30737	6.62254	4.74986	5.50508	5.66125	5.89833	6.61916	5.76642
ENSMUSG00000009013	Dynll1	protein_coding	5	115297110	115300999	-1	dynein light chain LC8-type 1 [Source:MGI Symbol;Acc:MGI:1861457]	-0.8994	6.69458	24.3742	7.93233e-07	0.00325721	No	No	27.4912	26.5732	13.2766	17.9189	29.1945	28.7074	28.6891	55.9488	44.0039
ENSMUSG00000083773	Gm13394	pseudogene	2	28933475	28934652	-1	predicted gene 13394 [Source:MGI Symbol;Acc:MGI:3651848]	-1.24819	4.52497	21.6922	3.20098e-06	0.0105152	No	No	4.24476	4.39573	4.4781	4.54726	4.39235	4.05649	6.3397	4.22757	5.65445
ENSMUSG00000045039	Megf8	protein_coding	7	25317164	25365917	1	multiple EGF-like-domains 8 [Source:MGI Symbol;Acc:MGI:2446294]	-0.934444	5.61339	20.7874	5.13185e-06	0.0140484	No	No	288.273	319.673	680.514	222.185	165.533	365.351	346.316	438.676	178.815
ENSMUSG00000022456	2003-09-01	protein_coding	15	82274935	82294442	1	septin 3 [Source:MGI Symbol;Acc:MGI:1345148]	-2.10022	0.967214	19.5181	9.96516e-06	0.0233825	No	No	36.6929	40.0917	48.5022	35.6352	44.8606	62.14	56.2147	45.8268	41.2047
ENSMUSG00000049100	Pcdh10	protein_coding	3	45378398	45434566	1	protocadherin 10 [Source:MGI Symbol;Acc:MGI:1338042]	-6.25812	-2.2009	19.0484	1.27443e-05	0.0261656	No	No	94.5182	101.47	139.095	134.65	108.663	125.117	120.487	70.6098	95.1991
ENSMUSG00000015243	Abca1	protein_coding	4	53030787	53159895	-1	ATP-binding cassette, sub-family A (ABC1), member 1 [Source:MGI Symbol;Acc:MGI:99607]	1.95344	4.28169	17.5354	2.82011e-05	0.0514669	No	No	0.541278	0.154624	1.07222	0.405201	0.322106	1.11442	0.682119	0.917986	0.419885
ENSMUSG00000029413	Naaa	protein_coding	5	92257659	92278170	-1	N-acylethanolamine acid amidase [Source:MGI Symbol;Acc:MGI:1914361]	-0.976005	4.08192	16.48	4.91673e-05	0.0807573	No	No	0.0569766	0.0883564	0.346895	0.18009	0.146412	0.534921	0.441371	1.83597	0.755793
ENSMUSG00000090877	Hspa1b	protein_coding	17	34956436	34959238	-1	heat shock protein 1B [Source:MGI Symbol;Acc:MGI:99517]	-1.92299	5.01439	16.001	6.33093e-05	0.0945324	No	No	1.96569	1.67877	0.946078	0.202601	1.58125	0.401191	0.120374	1.06293	1.0917
ENSMUSG00000026833	Olfm1	protein_coding	2	28192992	28230736	1	olfactomedin 1 [Source:MGI Symbol;Acc:MGI:1860437]	-1.21168	4.48785	15.1361	0.000100033	0.13692	No	No	4.27325	4.94796	3.46895	5.8304	5.91504	2.40715	3.89209	5.19387	4.7307
ENSMUSG00000036648	Gm3448	protein_coding	17	14964189	14978812	-1	predicted gene 3448 [Source:MGI Symbol;Acc:MGI:3809205]	-6.52916	-1.98042	14.8499	0.000116413	0.137791	No	No	158.737	160.919	223.117	163.476	166.499	164.399	170.45	150.429	171.397
ENSMUSG00000092345	Gm20503	protein_coding	4	59003210	59041888	1	predicted gene 20503 [Source:MGI Symbol;Acc:MGI:5141968]	-6.89398	-1.69629	14.8332	0.000117447	0.137791	No	No	32.3342	39.7383	35.3202	34.6672	36.3687	32.0061	31.0565	38.2655	41.8205
ENSMUSG00000000094	Tbx4	protein_coding	11	85886422	85916097	1	T-box 4 [Source:MGI Symbol;Acc:MGI:102556]	2.46618	-0.86641	13.5691	0.000229938	0.236046	No	No	0.598254	1.14863	0.69379	1.39569	2.02048	1.159	0.722244	1.57024	2.49132
ENSMUSG00000026864	Hspa5	protein_coding	2	34771970	34776531	1	heat shock protein 5 [Source:MGI Symbol;Acc:MGI:95835]	-0.777543	10.1781	13.6453	0.000220795	0.236046	No	No	35.8383	36.4028	19.3	35.7027	38.887	25.9437	26.2415	42.783	46.0474
ENSMUSG00000034227	Foxj1	protein_coding	11	116330704	116335399	-1	forkhead box J1 [Source:MGI Symbol;Acc:MGI:1347474]	-2.98029	-0.481544	13.2364	0.000274562	0.265275	No	No	110.328	112.1	96.7364	97.1421	113.204	114.789	114.561	112.114	147.778
ENSMUSG00000047462	A530099J19Rik	protein_coding	13	19727417	19732951	-1	RIKEN cDNA A530099J19 gene [Source:MGI Symbol;Acc:MGI:2441809]	-1.85464	0.0846575	12.4878	0.000409611	0.34355	No	No	3.76046	3.2471	1.2299	2.13856	4.42164	2.27341	2.40748	3.6961	3.61101
ENSMUSG00000051054	1700014D04Rik	protein_coding	13	59740842	59746752	-1	RIKEN cDNA 1700014D04 gene [Source:MGI Symbol;Acc:MGI:1921474]	-4.00304	-2.0793	12.4485	0.000418326	0.34355	No	No	0.113953	0.0441782	0.473039	0	1.61053	0	0	1.66687	0.447877
ENSMUSG00000055413	H2-Q5	pseudogene	17	35394126	35397800	1	histocompatibility 2, Q region locus 5 [Source:MGI Symbol;Acc:MGI:95934]	0.695464	5.78681	12.5663	0.000392762	0.34355	No	No	0.911626	1.06028	0.977613	1.71085	0.732059	0.668651	1.24386	0.652253	0.699808
ENSMUSG00000001270	Ckb	protein_coding	12	111669355	111672338	-1	creatine kinase, brain [Source:MGI Symbol;Acc:MGI:88407]	-1.15004	2.64872	12.2601	0.000462741	0.347008	No	No	57.1475	64.2793	71.7442	79.1268	58.9161	55.5426	47.4675	51.3106	59.3437
ENSMUSG00000019935	Slc17a8	protein_coding	10	89574020	89621253	-1	solute carrier family 17 (sodium-dependent inorganic phosphate cotransporter), member 8 [Source:MGI Symbol;Acc:MGI:3039629]	3.1136	0.202054	12.0305	0.000523378	0.347008	No	No	95.1224	104.238	126.333	141.888	115.665	129.941	137.588	77.5939	103.46
ENSMUSG00000030214	Plbd1	protein_coding	6	136612070	136661928	-1	phospholipase B domain containing 1 [Source:MGI Symbol;Acc:MGI:1914107]	-0.941267	3.39258	11.8813	0.00056701	0.347008	No	No	266.081	283.271	412.963	198.931	332.999	268.842	259.607	267.569	285.046
ENSMUSG00000037259	Dzank1	protein_coding	2	144470557	144527414	-1	double zinc ribbon and ankyrin repeat domains 1 [Source:MGI Symbol;Acc:MGI:2139080]	3.73728	-2.55674	11.8956	0.000562667	0.347008	No	No	23.0952	26.3523	19.1738	21.2731	26.7641	19.4355	20.263	32.975	31.4071
ENSMUSG00000045999	AY036118	processed_pseudogene	17	39848103	39848827	-1	cDNA sequence AY036118 [Source:MGI Symbol;Acc:MGI:2158419]	0.789183	5.30403	11.8701	0.000570424	0.347008	No	No	2.45199	0.884227	1.17314	1.50915	3.2887	1.87936	0.924472	3.91569	1.01052
ENSMUSG00000048249	A930001N09Rik	protein_coding	17	26715650	26776635	1	RIKEN cDNA A930001N09 gene [Source:MGI Symbol;Acc:MGI:1924378]	0.81591	5.01905	12.0182	0.000526827	0.347008	No	No	0.911626	2.56234	2.36519	1.48574	1.34699	0.891535	1.52474	0.869671	1.37162
ENSMUSG00000051969	Tlr11	protein_coding	14	50360502	50363662	1	toll-like receptor 11 [Source:MGI Symbol;Acc:MGI:3045226]	-1.96786	-0.589231	12.0501	0.000517891	0.347008	No	No	87.5161	85.5732	39.073	63.4816	87.3493	66.9989	63.7982	91.9677	93.2145
ENSMUSG00000019326	Aoc3	protein_coding	11	101330605	101341938	1	amine oxidase, copper containing 3 [Source:MGI Symbol;Acc:MGI:1306797]	-3.23695	-1.179	11.5992	0.00065979	0.349583	No	No	20.0843	18.9524	13.0559	27.6437	26.3248	20.5499	23.7538	23.312	31.0715
ENSMUSG00000030669	Calca	protein_coding	7	114631480	114636357	-1	calcitonin/calcitonin-related polypeptide, alpha [Source:MGI Symbol;Acc:MGI:2151253]	-5.39211	-1.66637	11.6434	0.000644293	0.349583	No	No	0.256395	0.596406	0.756862	0.607802	0.819906	2.00595	0.802493	1.61855	0.755793
ENSMUSG00000042942	Greb1l	protein_coding	18	10325177	10562934	1	growth regulation by estrogen in breast cancer-like [Source:MGI Symbol;Acc:MGI:3576497]	2.26374	-1.20291	11.6164	0.000653715	0.349583	No	No	109.338	113.428	119.458	85.6326	120.848	118.842	113.553	147.457	129.66
ENSMUSG00000054626	Xlr	protein_coding	X	53777118	53797706	-1	X-linked lymphocyte-regulated complex [Source:MGI Symbol;Acc:MGI:98976]	-3.64542	0.371796	11.647	0.000643065	0.349583	No	No	32.6191	36.0273	46.7362	30.9979	34.4068	44.1756	47.7484	31.598	31.1275
ENSMUSG00000034659	Tmem109	protein_coding	19	10870660	10882001	-1	transmembrane protein 109 [Source:MGI Symbol;Acc:MGI:1915789]	-0.580834	5.75653	11.4862	0.000701144	0.359884	No	No	54.4411	54.5159	59.0352	30.3901	37.0129	36.5084	37.4764	45.706	38.2655
ENSMUSG00000034235	Usp54	protein_coding	14	20548912	20618354	-1	ubiquitin specific peptidase 54 [Source:MGI Symbol;Acc:MGI:1926037]	0.641095	5.64215	11.28	0.000783466	0.369354	No	No	69.9103	79.587	104.857	80.2974	83.5133	86.7018	88.4348	112.357	105.754
ENSMUSG00000039209	Rpl39l	protein_coding	16	10170226	10174911	1	ribosomal protein L39-like [Source:MGI Symbol;Acc:MGI:1915422]	-4.69344	-2.0747	11.2786	0.000784059	0.369354	No	No	57.4324	55.5541	52.255	37.9088	64.3041	43.7744	46.7051	60.9977	65.1102
ENSMUSG00000042359	Osbpl6	protein_coding	2	76406508	76600647	1	oxysterol binding protein-like 6 [Source:MGI Symbol;Acc:MGI:2139014]	2.10039	-1.42223	11.2715	0.000787057	0.369354	No	No	16.3523	14.5567	25.4179	27.2611	14.1141	27.4593	20.1025	11.3782	13.2964
ENSMUSG00000096883	AI848285	protein_coding	15	82206952	82212815	-1	expressed sequence AI848285 [Source:MGI Symbol;Acc:MGI:2146080]	-0.87866	4.04295	11.2192	0.000809573	0.369368	No	No	3.21918	3.37963	4.06813	5.53775	3.57245	4.36852	2.9291	3.068	4.50677
ENSMUSG00000002985	Apoe	protein_coding	7	19696109	19699166	-1	apolipoprotein E [Source:MGI Symbol;Acc:MGI:88057]	0.798366	7.50673	10.8667	0.000979096	0.398945	No	No	2.90581	1.19281	2.08137	2.04852	2.16689	0	0.802493	2.12586	4.19885
ENSMUSG00000013846	St3gal1	protein_coding	15	67102875	67113992	-1	ST3 beta-galactoside alpha-2,3-sialyltransferase 1 [Source:MGI Symbol;Acc:MGI:98304]	0.67872	7.00727	10.8631	0.000980978	0.398945	No	No	0.370348	0.72894	0.252287	0.112556	0.849188	0.713228	0.802493	0.603938	0.727801
ENSMUSG00000023926	Rhag	protein_coding	17	40811126	40840754	1	Rhesus blood group-associated A glycoprotein [Source:MGI Symbol;Acc:MGI:1202713]	2.43608	0.555572	11.0207	0.000901021	0.398945	No	No	15.4053	15.2152	13.211	14.8097	12.1425	7.97924	15.0259	11.9717	13.3434
ENSMUSG00000026365	Cfh	protein_coding	1	140085855	140183411	-1	complement component factor h [Source:MGI Symbol;Acc:MGI:88385]	-1.68698	0.571664	10.6894	0.00107751	0.398945	No	No	0.199418	0.0662673	0.189216	0	0.322106	0	0.0401247	0.362363	0.3639
ENSMUSG00000057497	Fam136a	protein_coding	6	86365683	86370057	1	family with sequence similarity 136, member A [Source:MGI Symbol;Acc:MGI:1913738]	-0.624824	5.05671	10.663	0.001093	0.398945	No	No	13.3359	15.0502	6.53172	10.7939	14.6447	12.6598	10.7534	16.953	15.3983
ENSMUSG00000062309	Rpp25	protein_coding	9	57504102	57505447	1	ribonuclease P 25 subunit (human) [Source:MGI Symbol;Acc:MGI:2143151]	-1.94335	-0.50507	10.7149	0.00106275	0.398945	No	No	49.3355	49.3232	42.5164	56.0211	52.1677	40.8961	41.4087	50.4165	52.4831
ENSMUSG00000070044	Fam149a	protein_coding	8	45336717	45382291	-1	family with sequence similarity 149, member A [Source:MGI Symbol;Acc:MGI:2387177]	-2.16849	-0.56381	10.7011	0.00107071	0.398945	No	No	35.2184	36.5647	46.5965	46.0419	36.5177	43.2555	36.7518	25.2132	36.392
ENSMUSG00000073731	AI507597	antisense	4	141614026	141615604	1	expressed sequence AI507597 [Source:MGI Symbol;Acc:MGI:2140323]	5.71808	-3.0659	10.7495	0.00104306	0.398945	No	No	23.7877	24.3864	14.948	19.9674	19.707	17.0283	14.2844	24.085	20.7143
ENSMUSG00000089762	Ier5l	protein_coding	2	30472648	30474199	-1	immediate early response 5-like [Source:MGI Symbol;Acc:MGI:1919750]	-1.64281	3.98464	10.758	0.00103832	0.398945	No	No	358.753	365.089	526.429	398.245	331.945	474.698	460.19	323.252	342.262
ENSMUSG00000029101	Rgs12	protein_coding	5	34949445	35039644	1	regulator of G-protein signaling 12 [Source:MGI Symbol;Acc:MGI:1918979]	0.500553	5.96677	10.4362	0.0012357	0.431839	No	No	23.4744	22.7739	22.8635	30.7728	22.3717	18.5439	21.8278	17.6833	16.6554
ENSMUSG00000061665	Cd2ap	protein_coding	17	42792951	42876424	-1	CD2-associated protein [Source:MGI Symbol;Acc:MGI:1330281]	-0.578443	5.41696	10.4474	0.00122819	0.431839	No	No	0.199418	0.353426	0.0315359	0	0.0878471	0	0	0.144945	0.223939
ENSMUSG00000021061	Spnb1	protein_coding	12	76580488	76710547	-1	spectrin beta 1 [Source:MGI Symbol;Acc:MGI:98387]	2.36713	1.909	10.3652	0.0012841	0.439403	No	No	2.79185	0.662673	1.76601	1.73336	2.22546	0.936112	1.72536	0.555623	2.23939
ENSMUSG00000005667	Mthfd2	protein_coding	6	83305691	83317606	-1	methylenetetrahydrofolate dehydrogenase (NAD+ dependent), methenyltetrahydrofolate cyclohydrolase [Source:MGI Symbol;Acc:MGI:1338850]	-0.727253	5.25321	9.92104	0.001634	0.467488	No	No	66.1498	68.3216	70.199	66.5881	72.5324	75.5576	75.6751	68.8489	78.3505
ENSMUSG00000022799	Arhgap31	protein_coding	16	38598340	38713274	-1	Rho GTPase activating protein 31 [Source:MGI Symbol;Acc:MGI:1333857]	0.663526	4.74018	10.0559	0.00151861	0.467488	No	No	50.8516	51.3351	29.8645	42.3435	52.6497	51.1741	52.0417	64.5972	60.7154
ENSMUSG00000025190	Got1	protein_coding	19	43499752	43524605	-1	glutamate oxaloacetate transaminase 1, soluble [Source:MGI Symbol;Acc:MGI:95791]	-0.631654	4.93754	9.98393	0.00157913	0.467488	No	No	106.119	119.502	182.215	161.686	119.999	145.588	153.076	94.2143	125.328
ENSMUSG00000026245	Farsb	protein_coding	1	78417958	78488859	-1	phenylalanyl-tRNA synthetase, beta subunit [Source:MGI Symbol;Acc:MGI:1346035]	-0.543646	5.94488	10.1209	0.00146599	0.467488	No	No	6.95115	6.92935	4.00506	2.29614	4.27522	1.24815	2.48773	5.92149	3.83495
ENSMUSG00000028664	Ephb2	protein_coding	4	136647539	136835988	-1	Eph receptor B2 [Source:MGI Symbol;Acc:MGI:99611]	-0.80988	4.66254	10.0641	0.00151184	0.467488	No	No	0.284883	0.24298	0.15768	0.135067	0.292824	0.534921	0.280873	0.507308	0.335908
ENSMUSG00000033767	D930015E06Rik	protein_coding	3	83898287	84040161	-1	RIKEN cDNA D930015E06 gene [Source:MGI Symbol;Acc:MGI:2443399]	0.503457	6.5725	10.2099	0.00139687	0.467488	No	No	53.9568	58.2931	59.1614	73.1614	67.613	64.5917	58.0203	45.6819	63.9905
ENSMUSG00000040054	Baz2a	protein_coding	10	128092783	128129303	1	bromodomain adjacent to zinc finger domain, 2A [Source:MGI Symbol;Acc:MGI:2151152]	0.509566	7.48882	10.1606	0.00143477	0.467488	No	No	18.0901	20.6312	9.3031	10.3777	17.5109	8.78162	10.7133	20.0991	13.0724
ENSMUSG00000040415	Dtx3	protein_coding	10	127190378	127195728	-1	deltex 3 homolog (Drosophila) [Source:MGI Symbol;Acc:MGI:2135752]	0.60323	7.03399	9.96386	0.00159643	0.467488	No	No	0.199418	0.198802	0.504575	0.157578	0	0.0891535	0.160499	0.048315	0.0559847
ENSMUSG00000075376	Rc3h2	protein_coding	2	37370069	37422903	-1	ring finger and CCCH-type zinc finger domains 2 [Source:MGI Symbol;Acc:MGI:2442789]	0.621889	5.58404	9.96195	0.00159808	0.467488	No	No	220.072	220.317	278.588	247.758	213	244.994	262.817	176.736	225.702
ENSMUSG00000097588	AL670673.1	lincRNA	4	136355774	136358042	1		1.74524	-0.429535	9.90222	0.00165079	0.467488	No	No	28.1182	27.1303	26.3874	27.0618	29.3667	35.9066	31.5697	25.3011	27.2836
ENSMUSG00000024975	Pdcd4	protein_coding	19	53892231	53929861	1	programmed cell death 4 [Source:MGI Symbol;Acc:MGI:107490]	0.509572	7.15461	9.85139	0.00169704	0.472437	No	No	0.284883	0.309247	0.504575	0.202601	0.556365	0	0.200623	0.120788	0.279923
ENSMUSG00000032940	Rbm11	protein_coding	16	75592844	75602829	1	RNA binding motif protein 11 [Source:MGI Symbol;Acc:MGI:2447622]	1.86903	-0.610804	9.8141	0.00173179	0.474076	No	No	135.139	126.595	161.839	132.514	131.306	159.598	164.526	128.692	131.466
ENSMUSG00000005893	Nr2c2	protein_coding	6	92091390	92173057	1	nuclear receptor subfamily 2, group C, member 2 [Source:MGI Symbol;Acc:MGI:1352466]	0.492805	6.71803	9.60697	0.00193841	0.475985	No	No	128.71	132.998	126.995	128.066	116.866	134.31	131.85	107.936	93.8863
ENSMUSG00000012428	Steap4	protein_coding	5	7960472	7982213	1	STEAP family member 4 [Source:MGI Symbol;Acc:MGI:1923560]	-3.16465	-1.85139	9.62961	0.00191465	0.475985	No	No	1.68081	1.17072	1.26144	1.08054	3.89455	1.3373	1.84573	5.02476	3.33109
ENSMUSG00000029714	Gigyf1	protein_coding	5	137518880	137527934	1	GRB10 interacting GYF protein 1 [Source:MGI Symbol;Acc:MGI:1888677]	0.469677	7.15351	9.66389	0.00187925	0.475985	No	No	3.50406	4.61662	3.05898	2.29614	4.24594	2.40715	1.12349	2.70564	2.77124
ENSMUSG00000033826	Dnahc8	protein_coding	17	30624354	30875264	1	dynein, axonemal, heavy chain 8 [Source:MGI Symbol;Acc:MGI:107714]	0.863128	5.50433	9.66102	0.00188219	0.475985	No	No	14.2442	22.5751	35.7617	19.9899	15.9589	17.0283	18.1364	19.4226	14.3041
ENSMUSG00000036459	Wtip	protein_coding	7	34109543	34133268	-1	WT1-interacting protein [Source:MGI Symbol;Acc:MGI:2141920]	-1.30041	0.463883	9.62507	0.0019194	0.475985	No	No	72.0469	70.9723	50.7413	91.463	95.6655	67.8458	79.0857	111.849	97.4133
ENSMUSG00000063888	Rpl7l1	protein_coding	17	46773907	46782656	-1	ribosomal protein L7-like 1 [Source:MGI Symbol;Acc:MGI:1913479]	-0.4973	7.03136	9.60393	0.00194161	0.475985	No	No	42.1724	37.6261	31.8197	29.3546	36.7687	23.0462	25.7199	57.1688	44.7407
ENSMUSG00000097554	AC092404.1	lincRNA	5	5781530	5783636	1		-6.36316	-2.14152	9.66508	0.00187803	0.475985	No	No	51.1365	59.9719	49.606	49.7948	75.0214	58.0389	60.7488	67.5927	81.3737
ENSMUSG00000022623	Shank3	protein_coding	15	89499623	89560261	1	SH3/ankyrin domain gene 3 [Source:MGI Symbol;Acc:MGI:1930016]	0.500443	6.71777	9.47553	0.00208231	0.498245	No	No	45.7522	48.2205	61.2743	52.3835	63.6598	62.0063	69.6163	61.0219	66.8457
ENSMUSG00000028645	Slc2a1	protein_coding	4	119108711	119137330	1	solute carrier family 2 (facilitated glucose transporter), member 1 [Source:MGI Symbol;Acc:MGI:95755]	-0.925738	5.63527	9.43967	0.00212342	0.498245	No	No	122.402	121.48	138.698	153.55	146.508	108.646	106.672	116.236	132.615
ENSMUSG00000050860	Phospho1	protein_coding	11	95824499	95832140	1	phosphatase, orphan 1 [Source:MGI Symbol;Acc:MGI:2447348]	-2.57531	-1.29781	9.44564	0.00211651	0.498245	No	No	1.4529	1.52415	1.82908	1.08054	0.937035	2.63003	1.36424	0.748883	0.699808
ENSMUSG00000027692	Tnik	protein_coding	3	28263214	28675858	1	TRAF2 and NCK interacting kinase [Source:MGI Symbol;Acc:MGI:1916264]	0.808987	4.61771	9.33357	0.00224994	0.520496	No	No	178.282	186.042	225.554	258.613	182.369	207.939	202.878	127.944	155.957
ENSMUSG00000016529	Il10	protein_coding	1	131019845	131024974	1	interleukin 10 [Source:MGI Symbol;Acc:MGI:96537]	-2.27494	0.316968	9.09766	0.00255936	0.521156	No	No	0.17093	0.132535	0.756862	0.405201	0.0292824	0	0.641995	0.0724726	0
ENSMUSG00000030516	Tjp1	protein_coding	7	65296165	65371239	-1	tight junction protein 1 [Source:MGI Symbol;Acc:MGI:98759]	0.575687	5.03904	9.26842	0.00233138	0.521156	No	No	402.453	458.816	737.017	555.438	416.971	508.551	540.44	284.195	395.427
ENSMUSG00000034614	Pik3ip1	protein_coding	11	3330401	3342971	1	phosphoinositide-3-kinase interacting protein 1 [Source:MGI Symbol;Acc:MGI:1917016]	0.785981	6.65274	9.09002	0.00257008	0.521156	No	No	12.9511	11.6231	4.23654	8.5592	13.3958	11.207	13.3695	25.4159	17.393
ENSMUSG00000034936	Arl4d	protein_coding	11	101665541	101667832	1	ADP-ribosylation factor-like 4D [Source:MGI Symbol;Acc:MGI:1933155]	-2.03087	2.43475	9.12519	0.00252114	0.521156	No	No	41.5075	40.909	54.904	52.7437	38.0085	56.2559	54.3689	31.5256	34.5425
ENSMUSG00000038056	Mll3	protein_coding	5	25271798	25498783	-1	myeloid/lymphoid or mixed-lineage leukemia 3 [Source:MGI Symbol;Acc:MGI:2444959]	0.539206	7.35027	9.10862	0.00254407	0.521156	No	No	244.999	250.159	189.878	173.246	218.944	219.853	243.838	226.718	261.14
ENSMUSG00000038736	Nudcd1	protein_coding	15	44375227	44428307	-1	NudC domain containing 1 [Source:MGI Symbol;Acc:MGI:1914679]	-0.609358	4.88731	9.09502	0.00256307	0.521156	No	No	47.1197	46.1883	38.3792	41.8708	43.1915	56.4342	53.4461	48.774	44.9837
ENSMUSG00000039735	Fnbp1l	protein_coding	3	122538719	122619667	-1	formin binding protein 1-like [Source:MGI Symbol;Acc:MGI:1925642]	0.557599	5.67164	9.18956	0.002434	0.521156	No	No	60.6231	58.7349	73.5418	52.9913	52.1226	54.1608	62.5544	65.177	61.6111
ENSMUSG00000044197	Gpr146	protein_coding	5	139377742	139396415	1	G protein-coupled receptor 146 [Source:MGI Symbol;Acc:MGI:1933113]	0.680402	4.77504	9.13214	0.00251157	0.521156	No	No	0.740696	0.0980756	0.0946078	0	0.146412	0.222884	0	0.57978	0.447877
ENSMUSG00000051343	Rab11fip5	protein_coding	6	85334963	85374634	-1	RAB11 family interacting protein 5 (class I) [Source:MGI Symbol;Acc:MGI:1098586]	0.485296	5.59684	9.13819	0.00250329	0.521156	No	No	0.911626	1.70086	2.74362	1.37318	1.34699	1.47103	0.481496	1.01462	1.39962
ENSMUSG00000082867	Gm15730	pseudogene	5	8055139	8055553	1	predicted gene 15730 [Source:MGI Symbol;Acc:MGI:3783173]	5.15038	-3.33457	9.27657	0.00232104	0.521156	No	No	80.6219	95.2482	210.975	101.143	87.7007	67.6675	71.2614	71.3613	90.4432
ENSMUSG00000001062	1300018I17Rik	protein_coding	8	123242356	123254348	-1	RIKEN cDNA 1300018I17 gene [Source:MGI Symbol;Acc:MGI:1914143]	0.505787	5.1431	9.04204	0.00263842	0.52212	No	No	191.84	206.577	143.268	150.172	189.896	146.435	157.57	215.388	204.876
ENSMUSG00000069011	Gm10254	processed_pseudogene	3	54810564	54811250	-1	predicted gene 10254 [Source:MGI Symbol;Acc:MGI:3708673]	-0.558448	4.96894	9.06153	0.00261044	0.52212	No	No	15.6116	16.9644	12.1729	8.35165	12.4743	10.9213	11.1948	13.6248	14.0801
ENSMUSG00000029082	Bst1	protein_coding	5	43818886	43843247	1	bone marrow stromal cell antigen 1 [Source:MGI Symbol;Acc:MGI:105370]	-1.53502	0.408338	8.9983	0.00270231	0.525819	No	No	55.1818	53.301	49.2591	27.3061	43.3672	36.1518	37.4363	39.7633	37.1738
ENSMUSG00000040855	Reps2	protein_coding	X	162411954	162643649	-1	RALBP1 associated Eps domain containing protein 2 [Source:MGI Symbol;Acc:MGI:2663511]	1.9449	-0.309069	8.98561	0.00272113	0.525819	No	No	26.2562	28.0631	21.6204	23.7543	28.2777	31.9566	30.2059	43.4077	32.9789
ENSMUSG00000003934	Efnb3	protein_coding	11	69554092	69560205	-1	ephrin B3 [Source:MGI Symbol;Acc:MGI:109196]	-1.65345	-0.0561589	8.94895	0.00277629	0.528829	No	No	1.19651	0.508049	0.599182	1.39569	1.63981	1.20357	2.36736	2.53654	0.83977
ENSMUSG00000021366	Hivep1	protein_coding	13	42052021	42185026	1	human immunodeficiency virus type I enhancer binding protein 1 [Source:MGI Symbol;Acc:MGI:96100]	0.49736	6.56342	8.91182	0.0028333	0.528829	No	No	6.79816	5.62742	6.58218	6.56786	7.24387	5.57076	5.64594	6.50948	5.85684
ENSMUSG00000039220	Ppp1r10	protein_coding	17	35916434	35932281	1	protein phosphatase 1, regulatory subunit 10 [Source:MGI Symbol;Acc:MGI:1289273]	-0.745886	6.5538	8.92164	0.00281811	0.528829	No	No	45.5725	39.3155	31.2496	33.1738	38.3833	39.5391	35.3454	46.8842	41.2019
ENSMUSG00000050315	Synpo2	protein_coding	3	123076519	123236149	-1	synaptopodin 2 [Source:MGI Symbol;Acc:MGI:2153070]	1.14019	3.11531	8.87559	0.00289009	0.533368	No	No	53.797	49.9976	26.5927	38.6886	65.8979	39.47	34.2857	83.642	72.394
ENSMUSG00000035033	Tbr1	protein_coding	2	61802930	61814114	1	T-box brain gene 1 [Source:MGI Symbol;Acc:MGI:107404]	-2.61982	-1.23985	8.78921	0.00303018	0.553007	No	No	0.142442	0.24298	0.283823	0.472735	0.234259	0	0.160499	0.0966301	0.111969
ENSMUSG00000074476	Spc24	protein_coding	9	21755442	21760286	-1	SPC24, NDC80 kinetochore complex component, homolog (S. cerevisiae) [Source:MGI Symbol;Acc:MGI:1914879]	-0.520472	5.44809	8.72933	0.00313132	0.565186	Yes	No	4.33022	3.07038	1.07222	0.517757	3.22106	2.85291	3.16985	6.47421	1.93147
ENSMUSG00000000056	Narf	protein_coding	11	121237253	121255856	1	nuclear prelamin A recognition factor [Source:MGI Symbol;Acc:MGI:1914858]	0.784645	4.9227	8.67077	0.00323354	0.572734	No	No	17.8337	15.8158	21.2237	14.092	16.9252	17.5187	18.4573	17.2726	15.9836
ENSMUSG00000075595	Zfp652	protein_coding	11	95712673	95835115	1	zinc finger protein 652 [Source:MGI Symbol;Acc:MGI:2442221]	0.485762	6.17022	8.66552	0.00324288	0.572734	No	No	71.9899	76.9805	61.5266	74.3094	76.7198	63.3882	64.039	75.5647	86.9442
ENSMUSG00000039308	Ndst2	protein_coding	14	20723739	20730327	-1	N-deacetylase/N-sulfotransferase (heparan glucosaminyl) 2 [Source:MGI Symbol;Acc:MGI:97040]	0.590227	5.53303	8.63239	0.00330237	0.577037	No	No	1372.86	1312.37	1537.88	1513	1173.68	1405.83	1376.89	1125.97	1219.5
ENSMUSG00000026249	Serpine2	protein_coding	1	79794197	79858696	-1	serine (or cysteine) peptidase inhibitor, clade E, member 2 [Source:MGI Symbol;Acc:MGI:101780]	1.02699	2.71214	8.58218	0.00339469	0.585739	No	No	79.3969	81.5529	86.7238	91.7781	79.9116	89.733	85.9069	81.0968	84.4809
ENSMUSG00000035969	Rusc2	protein_coding	4	43381979	43427088	1	RUN and SH3 domain containing 2 [Source:MGI Symbol;Acc:MGI:2140371]	0.732058	4.05197	8.54793	0.00345916	0.585739	No	No	189.903	193.743	217.819	217.841	216.572	200.15	185.857	139.751	193.175
ENSMUSG00000037235	Mxd4	protein_coding	5	34173887	34187720	-1	Max dimerization protein 4 [Source:MGI Symbol;Acc:MGI:104991]	0.695847	6.48712	8.56346	0.00342978	0.585739	No	No	34.4993	39.7162	36.1717	15.8704	30.0437	28.2617	29.3311	16.1855	19.6506
ENSMUSG00000022604	Cep97	protein_coding	16	55899888	55934855	-1	centrosomal protein 97 [Source:MGI Symbol;Acc:MGI:1921451]	0.555741	5.67758	8.42508	0.0037008	0.595938	No	No	97.2021	89.9468	107.348	101.368	89.5455	107.475	109.34	91.4604	101.248
ENSMUSG00000024109	Nrxn1	protein_coding	17	90033644	91092805	-1	neurexin I [Source:MGI Symbol;Acc:MGI:1096391]	0.784343	4.22662	8.4378	0.00367501	0.595938	No	No	25.6395	25.1816	45.254	37.3461	30.4244	32.1398	34.1862	24.2541	29.4759
ENSMUSG00000028825	Rhd	protein_coding	4	134864536	134896172	1	Rh blood group, D antigen [Source:MGI Symbol;Acc:MGI:1202882]	3.50197	-0.20494	8.4459	0.00365868	0.595938	No	No	9.28719	14.2696	5.42418	6.46071	11.2737	1.3373	1.72536	11.354	9.96527
ENSMUSG00000032131	Abcg4	protein_coding	9	44273188	44288615	-1	ATP-binding cassette, sub-family G (WHITE), member 4 [Source:MGI Symbol;Acc:MGI:1890594]	2.75051	-0.656099	8.43514	0.00368038	0.595938	No	No	589.394	556.314	1144.88	650.731	512.968	724.417	750.933	491.002	510.412
ENSMUSG00000037278	Tmem97	protein_coding	11	78541817	78550777	-1	transmembrane protein 97 [Source:MGI Symbol;Acc:MGI:1916321]	-0.54607	5.60377	8.46941	0.00361168	0.595938	No	No	17.6627	18.6432	12.6774	15.3977	19.2678	18.2765	15.2073	14.9535	17.5232
ENSMUSG00000018820	Zfyve27	protein_coding	19	42163951	42194590	1	zinc finger, FYVE domain containing 27 [Source:MGI Symbol;Acc:MGI:1919602]	0.417365	6.24068	8.3872	0.00377872	0.596784	No	No	0.142442	0.0883564	0.85147	0.450224	0	0	0.200623	0.0241575	0.0279923
ENSMUSG00000054412	Gm4793	protein_coding	1	135584773	135599950	1	predicted gene 4793 [Source:MGI Symbol;Acc:MGI:3646955]	-2.90435	-2.26479	8.40088	0.00375039	0.596784	No	No	31.2232	30.505	31.7251	25.3476	32.562	43.0611	36.9548	41.2852	35.6062
ENSMUSG00000035472	Slc25a21	protein_coding	12	56712634	57197472	-1	solute carrier family 25 (mitochondrial oxodicarboxylate carrier), member 21 [Source:MGI Symbol;Acc:MGI:2445059]	4.30007	-1.44722	8.34592	0.00386555	0.604683	No	No	18.8877	16.5226	43.3619	25.4602	18.0965	27.5039	30.8559	19.3502	19.8746
ENSMUSG00000052234	Epx	protein_coding	11	87864000	87875536	-1	eosinophil peroxidase [Source:MGI Symbol;Acc:MGI:107569]	3.87566	0.0513082	8.31499	0.00393192	0.609263	No	No	97.6009	94.2321	121.508	98.9592	119.941	132.17	132.933	127.624	129.045
ENSMUSG00000019189	Rnf145	protein_coding	11	44518964	44565520	1	ring finger protein 145 [Source:MGI Symbol;Acc:MGI:1921565]	0.420665	6.12953	8.28137	0.00400538	0.613731	No	No	152.84	160.323	213.624	157.218	184.215	229.57	229.313	189.467	183.098
ENSMUSG00000038295	Atg9b	protein_coding	5	24384181	24392143	-1	autophagy related 9B [Source:MGI Symbol;Acc:MGI:2685420]	-0.981408	2.96443	8.26777	0.00403549	0.613731	Yes	No	63.0446	63.3294	82.8764	68.7267	60.673	67.3109	65.1223	60.4663	61.0513
ENSMUSG00000016496	Cd274	protein_coding	19	29367455	29388095	1	CD274 antigen [Source:MGI Symbol;Acc:MGI:1926446]	0.572856	5.26143	8.15264	0.00429985	0.647936	No	No	87.8642	83.6154	99.3716	79.8107	73.1631	94.6365	90.9225	67.8275	73.8331
ENSMUSG00000033713	Foxn3	protein_coding	12	99194980	99450111	-1	forkhead box N3 [Source:MGI Symbol;Acc:MGI:1918625]	0.553202	4.76785	8.09366	0.00444204	0.651433	No	No	209.247	195.904	151.087	130.064	192.585	149.332	156.125	247.515	195.58
ENSMUSG00000049103	Ccr2	protein_coding	9	124101950	124113557	1	chemokine (C-C motif) receptor 2 [Source:MGI Symbol;Acc:MGI:106185]	-0.787619	6.8241	8.09378	0.00444173	0.651433	No	No	0.199418	0.24298	0.189216	0.38269	0.146412	0.13373	0	0.845513	0.671816
ENSMUSG00000089803	Gm10171	pseudogene	1	172144272	172144901	-1	predicted gene 10171 [Source:MGI Symbol;Acc:MGI:3704203]	-1.98502	1.90342	8.11599	0.00438766	0.651433	No	No	21.8505	22.6634	16.3041	20.035	20.322	22.7787	17.6147	24.1575	24.6053
ENSMUSG00000057967	Fgf18	protein_coding	11	33117430	33147400	-1	fibroblast growth factor 18 [Source:MGI Symbol;Acc:MGI:1277980]	-4.08346	-2.58641	8.06921	0.00450237	0.654438	No	No	23.9587	23.2156	16.5879	21.9934	28.4625	27.9051	28.5688	32.5402	32.1632
ENSMUSG00000002885	Cd97	protein_coding	8	83723251	83741326	-1	CD97 antigen [Source:MGI Symbol;Acc:MGI:1347095]	0.551521	4.96945	7.91205	0.00491066	0.655455	No	No	7.99182	9.77951	10.5853	14.3955	10.1296	8.29128	8.70705	8.50538	10.6648
ENSMUSG00000018001	Cyth3	protein_coding	5	143622447	143710250	1	cytohesin 3 [Source:MGI Symbol;Acc:MGI:1335107]	0.653676	4.10452	7.90661	0.00492545	0.655455	No	No	3.76046	2.34144	1.07222	1.39569	2.60613	1.64934	1.76549	4.6624	2.65927
ENSMUSG00000020534	Shmt1	protein_coding	11	60788104	60811718	-1	serine hydroxymethyltransferase 1 (soluble) [Source:MGI Symbol;Acc:MGI:98299]	-0.535568	6.50129	8.04573	0.00456111	0.655455	No	No	98.4556	99.2684	86.503	110.958	111.537	86.3898	85.4254	93.9003	108.386
ENSMUSG00000022708	Zbtb20	protein_coding	16	42875881	43642602	1	zinc finger and BTB domain containing 20 [Source:MGI Symbol;Acc:MGI:1929213]	0.727237	5.95507	8.01406	0.00464155	0.655455	No	No	3.73197	0.220891	0.126144	0.697847	0.351388	0.13373	0	0.966301	0.335908
ENSMUSG00000034354	Mtmr3	protein_coding	11	4480868	4594863	-1	myotubularin related protein 3 [Source:MGI Symbol;Acc:MGI:1921552]	0.44878	7.44012	7.89822	0.00494834	0.655455	No	No	94.0684	91.8906	96.563	96.0552	87.0857	114.741	112.068	97.9346	94.3901
ENSMUSG00000035351	Nup37	protein_coding	10	88146992	88178388	1	nucleoporin 37 [Source:MGI Symbol;Acc:MGI:1919964]	-0.579107	4.61889	7.91353	0.00490663	0.655455	No	No	30.8748	35.2807	43.0459	46.819	36.2445	32.3556	35.5818	29.4579	34.6895
ENSMUSG00000041358	BC125332	protein_coding	2	112247948	112259291	-1	cDNA sequence BC125332 [Source:MGI Symbol;Acc:MGI:2661384]	-5.25142	-2.89015	7.93357	0.00485259	0.655455	No	No	14.3011	14.5125	16.3671	24.3796	17.5401	10.2527	8.70705	14.0114	16.1236
ENSMUSG00000041488	Stx3	protein_coding	19	11775119	11819403	-1	syntaxin 3 [Source:MGI Symbol;Acc:MGI:103077]	0.549351	4.66934	7.99022	0.00470307	0.655455	No	No	16.7511	8.52639	11.0376	9.99497	10.6002	14.8886	14.7659	12.0304	7.52994
ENSMUSG00000047990	C2cd4a	protein_coding	9	67830532	67832330	-1	C2 calcium-dependent domain containing 4A [Source:MGI Symbol;Acc:MGI:3645763]	3.50741	-1.88171	7.9606	0.00478065	0.655455	No	No	1.42442	1.52415	2.49134	2.92645	2.489	2.18426	2.80873	2.27081	2.01545
ENSMUSG00000061878	Sphk1	protein_coding	11	116530925	116536674	1	sphingosine kinase 1 [Source:MGI Symbol;Acc:MGI:1316649]	2.65788	0.375994	7.9441	0.00482445	0.655455	No	No	0.113953	0.176713	0.252287	0.112556	0.234259	0.312037	0.160499	0.144945	0.083977
ENSMUSG00000062204	Olfr1373	protein_coding	11	52144593	52145528	-1	olfactory receptor 1373 [Source:MGI Symbol;Acc:MGI:3031207]	-2.92792	-2.36452	8.01572	0.0046373	0.655455	No	No	4.47266	5.08049	21.0029	7.63129	8.11121	13.1501	12.3584	7.12647	9.82531
ENSMUSG00000006411	Pvrl4	protein_coding	1	171370099	171388598	1	poliovirus receptor-related 4 [Source:MGI Symbol;Acc:MGI:1918990]	0.937839	2.16192	7.85959	0.00505517	0.658978	No	No	6.55972	6.22714	5.84707	3.23508	5.61606	3.8336	4.41612	9.48183	5.18698
ENSMUSG00000048379	Socs4	protein_coding	14	47276931	47296098	1	suppressor of cytokine signaling 4 [Source:MGI Symbol;Acc:MGI:1914546]	0.475157	5.79131	7.86661	0.0050356	0.658978	No	No	73.0366	74.2434	77.5024	77.9853	70.2252	76.7612	76.5153	65.8172	75.319
ENSMUSG00000005534	Insr	protein_coding	8	3150922	3279617	-1	insulin receptor [Source:MGI Symbol;Acc:MGI:96575]	0.475839	6.01411	7.79996	0.00522474	0.665243	No	No	56.9196	57.8734	45.3486	53.0139	50.2485	44.131	49.7947	59.5483	58.448
ENSMUSG00000029512	Ulk1	protein_coding	5	110784488	110810097	-1	unc-51 like kinase 1 [Source:MGI Symbol;Acc:MGI:1270126]	0.467271	6.58937	7.80488	0.00521054	0.665243	No	No	33.8156	22.4425	63.2295	22.8489	25.5342	23.1353	27.044	70.395	20.2664
ENSMUSG00000071537	Klrg2	protein_coding	6	38626660	38637239	-1	killer cell lectin-like receptor subfamily G, member 2 [Source:MGI Symbol;Acc:MGI:1921503]	-1.71903	-0.138331	7.81252	0.00518855	0.665243	No	No	0.284883	0.0662673	0.0630718	0.0675336	0.117129	0	0	0.531465	0.083977
ENSMUSG00000022946	Dopey2	protein_coding	16	93711907	93810585	1	dopey family member 2 [Source:MGI Symbol;Acc:MGI:1917278]	0.564225	4.71981	7.67816	0.00558933	0.673019	No	No	2.42293	2.87092	2.60455	4.10604	6.3938	4.95069	2.78706	3.89637	6.78282
ENSMUSG00000024201	Kdm4b	protein_coding	17	56326062	56402870	1	lysine (K)-specific demethylase 4B [Source:MGI Symbol;Acc:MGI:2442355]	0.465258	5.36116	7.68117	0.00558	0.673019	No	No	93.4257	96.6168	102.061	120.676	91.8327	85.5321	91.8345	70.5945	82.791
ENSMUSG00000028211	Trp53inp1	protein_coding	4	11156431	11174379	1	transformation related protein 53 inducible nuclear protein 1 [Source:MGI Symbol;Acc:MGI:1926609]	0.764624	5.42704	7.67033	0.00561362	0.673019	No	No	209.161	196.173	198.644	198.841	187.926	185.974	189.228	176.515	186.512
ENSMUSG00000031370	Zrsr2	protein_coding	X	163935443	163958661	-1	zinc finger (CCCH type), RNA binding motif and serine/arginine rich 2 [Source:MGI Symbol;Acc:MGI:103287]	-0.460462	5.559	7.72229	0.00545433	0.673019	No	No	38.2473	34.0181	23.9878	31.7921	30.4504	33.577	29.0611	39.0564	31.4457
ENSMUSG00000033498	Strc	protein_coding	2	121363728	121387168	-1	stereocilin [Source:MGI Symbol;Acc:MGI:2153816]	4.14086	-2.47322	7.68466	0.00556923	0.673019	No	No	9.65753	11.2434	9.42924	15.7128	12.7964	7.17686	8.18543	8.69671	14.64
ENSMUSG00000038342	Mlxip	protein_coding	5	123394798	123457932	1	MLX interacting protein [Source:MGI Symbol;Acc:MGI:2141183]	0.458265	7.59249	7.72349	0.0054507	0.673019	Yes	No	0.199418	0.309247	0	0.225112	0.117129	0.267461	0.0401247	0.120788	0.111969
ENSMUSG00000059970	Hspa2	protein_coding	12	76404176	76406934	1	heat shock protein 2 [Source:MGI Symbol;Acc:MGI:96243]	-0.944154	4.43351	7.7168	0.00547092	0.673019	No	No	20.8819	21.4927	18.2908	30.7728	22.0496	24.6509	21.8679	19.5193	22.002
ENSMUSG00000066406	Akap13	protein_coding	7	75455534	75754609	1	A kinase (PRKA) anchor protein 13 [Source:MGI Symbol;Acc:MGI:2676556]	0.459841	9.29891	7.7347	0.00541696	0.673019	No	No	0.541278	0.176713	0.220751	0.270134	0.204977	0	0.361122	0.0966301	0.111969
ENSMUSG00000005958	Ephb3	protein_coding	16	21204755	21223305	1	Eph receptor B3 [Source:MGI Symbol;Acc:MGI:104770]	-3.24155	-1.81178	7.62872	0.00574461	0.674559	No	No	36.9493	34.1939	18.4485	29.2195	45.4462	26.0774	25.2384	40.8504	46.6072
ENSMUSG00000022351	Sqle	protein_coding	15	59315077	59331192	1	squalene epoxidase [Source:MGI Symbol;Acc:MGI:109296]	-0.633446	5.427	7.6362	0.00572083	0.674559	No	No	43.758	45.0618	34.5949	30.7278	37.5107	33.6109	36.7943	40.3672	43.1362
ENSMUSG00000097569	AC153842.1	lincRNA	6	72953236	72957249	1		-2.83479	-1.96549	7.62713	0.00574967	0.674559	No	No	0.227906	0.287158	0.0946078	0.0675336	0.204977	0.312037	0.722244	0.241575	0.167954
ENSMUSG00000028967	Errfi1	protein_coding	4	150853919	150868892	1	ERBB receptor feedback inhibitor 1 [Source:MGI Symbol;Acc:MGI:1921405]	-1.84875	2.66479	7.58123	0.00589793	0.677438	No	No	0.712208	0.463871	0.473039	0.472735	1.14201	0.891535	0.762369	0.700568	0.643824
ENSMUSG00000062785	Kcnc3	protein_coding	7	44590664	44604754	1	potassium voltage gated channel, Shaw-related subfamily, member 3 [Source:MGI Symbol;Acc:MGI:96669]	-1.48533	1.83389	7.58167	0.00589648	0.677438	No	No	87.4306	87.517	90.4135	72.3735	95.4605	87.5933	91.1231	98.2245	98.673
ENSMUSG00000083107	Gm5303	pseudogene	6	28361914	28363165	-1	predicted gene 5303 [Source:MGI Symbol;Acc:MGI:3647388]	2.03936	-1.50762	7.59774	0.00584416	0.677438	No	No	20.768	25.0932	20.1199	14.2946	16.1346	13.3285	14.6054	12.8276	11.029
ENSMUSG00000006442	Srm	protein_coding	4	148591503	148594993	1	spermidine synthase [Source:MGI Symbol;Acc:MGI:102690]	-0.593037	7.24614	7.48585	0.00621856	0.688994	No	No	42.1057	41.903	37.2124	34.7573	37.9207	38.6035	40.1648	41.8167	37.8736
ENSMUSG00000019970	Sgk1	protein_coding	10	21882184	21999903	1	serum/glucocorticoid regulated kinase 1 [Source:MGI Symbol;Acc:MGI:1340062]	-1.33984	4.59008	7.363	0.00665796	0.688994	No	No	83.5847	101.787	181.678	185.064	108.052	112.735	109.34	66.7472	98.8969
ENSMUSG00000022659	Gcsam	protein_coding	16	45610380	45622867	1	germinal center associated, signaling and motility [Source:MGI Symbol;Acc:MGI:102969]	-1.33275	0.759454	7.52267	0.00609272	0.688994	No	No	31.1662	29.8203	27.4047	27.9364	32.4156	45.6912	38.3191	45.7302	38.8534
ENSMUSG00000022858	Tra2b	protein_coding	16	22244549	22266005	-1	transformer 2 beta homolog (Drosophila) [Source:MGI Symbol;Acc:MGI:106016]	-0.493491	8.58978	7.24358	0.0071155	0.688994	No	No	32.7393	30.8728	27.0783	34.427	36.2712	34.8613	32.7746	41.2456	35.6404
ENSMUSG00000023951	Vegfa	protein_coding	17	46016993	46032377	-1	vascular endothelial growth factor A [Source:MGI Symbol;Acc:MGI:103178]	-1.15534	5.84821	7.28946	0.00693603	0.688994	No	No	121.873	134.191	156.229	181.62	137.891	153.968	153.276	105.882	144.049
ENSMUSG00000025932	Eya1	protein_coding	1	14168954	14310200	-1	eyes absent 1 homolog (Drosophila) [Source:MGI Symbol;Acc:MGI:109344]	0.702535	4.36156	7.34381	0.00672942	0.688994	No	No	29.343	28.4066	42.6366	36.0404	36.8079	41.7238	42.2513	29.2306	34.5425
ENSMUSG00000027087	Itgav	protein_coding	2	83724397	83806916	1	integrin alpha V [Source:MGI Symbol;Acc:MGI:96608]	0.598443	4.59038	7.49511	0.00618667	0.688994	No	No	98.3376	107.65	90.0748	92.0104	105.973	114.729	122.188	114.145	113.639
ENSMUSG00000027506	Tpd52	protein_coding	3	8928626	9004723	-1	tumor protein D52 [Source:MGI Symbol;Acc:MGI:107749]	-0.46274	6.56083	7.3268	0.0067934	0.688994	No	No	80.4225	79.9404	99.685	102.764	75.8999	73.9083	76.3974	58.9202	73.144
ENSMUSG00000030208	Emp1	protein_coding	6	135362931	135383173	1	epithelial membrane protein 1 [Source:MGI Symbol;Acc:MGI:107941]	-0.881023	4.08542	7.44842	0.00634922	0.688994	No	No	31.9639	34.7682	32.1982	35.6127	32.4449	39.1384	29.7725	30.2694	35.5503
ENSMUSG00000031714	Gab1	protein_coding	8	80764434	80880479	-1	growth factor receptor bound protein 2-associated protein 1 [Source:MGI Symbol;Acc:MGI:108088]	0.661065	4.41024	7.15176	0.00748904	0.688994	No	No	7.0651	6.22913	10.9114	9.6573	12.8842	11.2779	11.275	10.0012	11.085
ENSMUSG00000032125	Robo4	protein_coding	9	37401897	37414023	1	roundabout homolog 4 (Drosophila) [Source:MGI Symbol;Acc:MGI:1921394]	0.769058	4.39501	7.3366	0.00675645	0.688994	No	No	224.972	234.829	289.058	246.34	249.544	328.174	323.525	172.243	250.307
ENSMUSG00000032411	Tfdp2	protein_coding	9	96196275	96323646	1	transcription factor Dp 2 [Source:MGI Symbol;Acc:MGI:107167]	0.464779	6.30401	7.29994	0.0068957	0.688994	No	No	93.812	84.2257	83.6648	86.4205	87.8178	80.6839	78.203	105.737	92.7666
ENSMUSG00000037295	Ldlrap1	protein_coding	4	134744735	134768024	-1	low density lipoprotein receptor adaptor protein 1 [Source:MGI Symbol;Acc:MGI:2140175]	0.480941	6.21496	7.32613	0.00679593	0.688994	No	No	64.7824	65.2954	90.3504	38.7418	49.3701	49.5248	54.2887	42.2757	45.2636
ENSMUSG00000038604	Fam65a	protein_coding	8	105605229	105622194	1	family with sequence similarity 65, member A [Source:MGI Symbol;Acc:MGI:1922937]	0.427943	8.49143	7.34475	0.00672588	0.688994	No	No	0.17093	0.0662673	1.07222	1.66583	0	0.490344	0.0802493	0.0241575	0
ENSMUSG00000039304	Tnfsf10	protein_coding	3	27317028	27342427	1	tumor necrosis factor (ligand) superfamily, member 10 [Source:MGI Symbol;Acc:MGI:107414]	0.530271	5.19874	7.15374	0.0074808	0.688994	No	No	9.60056	12.5687	19.1423	18.2341	10.9223	14.3537	15.9295	8.09277	10.6091
ENSMUSG00000040746	Rnf167	protein_coding	11	70647235	70651421	1	ring finger protein 167 [Source:MGI Symbol;Acc:MGI:1917760]	0.488771	5.82156	7.3531	0.00669474	0.688994	No	No	51.7063	54.7589	35.5725	45.6302	60.2924	41.7684	45.1403	74.1636	69.1131
ENSMUSG00000041360	D19Bwg1357e	protein_coding	19	27388702	27429820	-1	DNA segment, Chr 19, Brigham & Womens Genetics 1357 expressed [Source:MGI Symbol;Acc:MGI:106253]	-0.444124	6.8376	7.15803	0.00746293	0.688994	No	No	34.3284	32.2943	15.9572	24.9199	37.3936	15.6019	24.9977	41.6717	37.8456
ENSMUSG00000041423	Paqr6	protein_coding	3	88364584	88368541	1	progestin and adipoQ receptor family member VI [Source:MGI Symbol;Acc:MGI:1916207]	-2.794	-1.8303	7.16923	0.00741647	0.688994	No	No	93.5533	99.5964	94.7024	112.034	92.9369	101.902	109.46	100.664	100.488
ENSMUSG00000042258	Isl1	protein_coding	13	116298281	116309688	-1	ISL1 transcription factor, LIM/homeodomain [Source:MGI Symbol;Acc:MGI:101791]	-3.87077	-1.50651	7.23249	0.00715958	0.688994	No	No	149.307	165.138	146.295	152.873	180.526	192.839	182.407	176.906	199.837
ENSMUSG00000043008	Klhl6	protein_coding	16	19946499	19983037	-1	kelch-like 6 (Drosophila) [Source:MGI Symbol;Acc:MGI:2686922]	0.434128	6.94374	7.17292	0.00740122	0.688994	No	No	24.9842	24.1655	61.2743	20.9129	24.8607	25.9883	27.2848	36.3571	29.084
ENSMUSG00000046338	Gpat2	protein_coding	2	127425199	127436092	1	glycerol-3-phosphate acyltransferase 2, mitochondrial [Source:MGI Symbol;Acc:MGI:2684962]	-3.91353	-2.68198	7.39725	0.00653236	0.688994	No	No	33.5592	36.1599	22.6743	32.191	35.5195	31.2483	33.3436	37.2751	38.7694
ENSMUSG00000047153	Khnyn	protein_coding	14	55884969	55896781	1	KH and NYN domain containing [Source:MGI Symbol;Acc:MGI:2451333]	0.544546	6.22665	7.34624	0.00672031	0.688994	No	No	17.4064	17.4725	20.593	23.074	17.5401	17.2512	17.6549	15.8956	16.7394
ENSMUSG00000047180	Neurl3	protein_coding	1	36264602	36273425	-1	neuralized homolog 3 homolog (Drosophila) [Source:MGI Symbol;Acc:MGI:2429944]	0.459134	6.11934	7.13708	0.00755061	0.688994	No	No	6.83719	5.03631	1.82908	6.12304	4.80231	5.1709	5.77795	5.77365	5.03862
ENSMUSG00000048490	Nrip1	protein_coding	16	76287400	76373827	-1	nuclear receptor interacting protein 1 [Source:MGI Symbol;Acc:MGI:1315213]	0.414509	7.20273	7.16361	0.00743975	0.688994	No	No	112.985	102.758	96.9729	102.021	102.371	128.649	130.686	125.788	114.041
ENSMUSG00000054203	Ifi205	protein_coding	1	174011998	174031755	-1	interferon activated gene 205 [Source:MGI Symbol;Acc:MGI:101847]	-1.28972	1.48824	7.38676	0.00657056	0.688994	No	No	342.48	361.265	468.025	427.664	354.694	348.323	359.036	233.362	312.898
ENSMUSG00000054385	Ceacam2	protein_coding	7	25516042	25540004	-1	carcinoembryonic antigen-related cell adhesion molecule 2 [Source:MGI Symbol;Acc:MGI:1347246]	1.84138	-1.48219	7.42696	0.00642539	0.688994	No	No	21.7936	19.5047	18.0701	15.6228	28.4917	14.4874	18.8586	26.9356	15.5357
ENSMUSG00000055639	Dach1	protein_coding	14	97786853	98169765	-1	dachshund 1 (Drosophila) [Source:MGI Symbol;Acc:MGI:1277991]	0.613516	5.96912	7.28025	0.00697167	0.688994	No	No	15.1558	21.9566	58.8145	80.545	14.729	30.223	34.0658	18.5771	24.8572
ENSMUSG00000056025	Clca1	protein_coding	3	144729677	144760977	-1	chloride channel calcium activated 1 [Source:MGI Symbol;Acc:MGI:1316732]	1.30926	3.25413	7.22559	0.00718716	0.688994	No	No	275.946	281.904	273.065	310.5	364.064	315.985	304.996	221.702	351.677
ENSMUSG00000061410	Zcchc14	protein_coding	8	121598703	121652901	-1	zinc finger, CCHC domain containing 14 [Source:MGI Symbol;Acc:MGI:2159407]	-2.01147	1.15363	7.29778	0.00690397	0.688994	No	No	85.351	91.493	101.104	109.697	103.66	78.5888	80.2493	87.9334	113.229
ENSMUSG00000062585	Cnr2	protein_coding	4	135895394	135920207	1	cannabinoid receptor 2 (macrophage) [Source:MGI Symbol;Acc:MGI:104650]	0.931633	3.30296	7.37977	0.00659615	0.688994	No	No	0.284883	0.596406	0.630718	0.787892	0.175694	0.267461	0.280873	0.0966301	0.384335
ENSMUSG00000066687	Zbtb16	protein_coding	9	48654311	48835945	-1	zinc finger and BTB domain containing 16 [Source:MGI Symbol;Acc:MGI:103222]	0.712759	3.85486	7.22119	0.00720481	0.688994	No	No	5.15553	6.78798	7.51249	7.61238	5.64447	4.34401	6.47171	6.51166	5.62674
ENSMUSG00000071793	2610005L07Rik	pseudogene	8	20267774	20424814	-1	RIKEN cDNA 2610005L07 gene [Source:MGI Symbol;Acc:MGI:1914283]	0.412769	5.9885	7.36318	0.0066573	0.688994	No	No	181.869	166.882	199.496	133.581	151.536	179.956	180.159	254.45	159.556
ENSMUSG00000073676	Hspe1	protein_coding	1	55088132	55091307	1	heat shock protein 1 (chaperonin 10) [Source:MGI Symbol;Acc:MGI:104680]	-0.478947	6.7032	7.18288	0.00736024	0.688994	No	No	1.56686	1.25908	1.5768	0.94547	1.75694	1.51561	1.36424	4.51746	3.41506
ENSMUSG00000090145	Ugt1a6b	protein_coding	1	88103252	88219003	1	UDP glucuronosyltransferase 1 family, polypeptide A6B [Source:MGI Symbol;Acc:MGI:3580629]	-2.80316	-0.945322	7.50615	0.00614888	0.688994	No	No	8.49464	10.624	7.59259	8.14387	6.17419	3.37624	2.767	4.75033	3.80696
ENSMUSG00000094566	Gm12620	pseudogene	11	60682179	60684164	-1	predicted gene 12620 [Source:MGI Symbol;Acc:MGI:3649879]	-2.98631	-2.24317	7.24114	0.00712518	0.688994	No	No	167.169	159.527	132.735	131.533	184.157	171.843	185.095	198.865	192.475
ENSMUSG00000095195	Gm3005	protein_coding	14	3428103	3594220	1	predicted gene 3005 [Source:MGI Symbol;Acc:MGI:3781183]	-5.46773	-2.74558	7.50883	0.00613973	0.688994	No	No	138.425	158.799	115.831	63.3915	119.618	89.8222	90.3608	134.992	156.645
ENSMUSG00000096764	SLC12A6	protein_coding	2	112266314	112406319	1	Slc12a6 protein; Uncharacterized protein [Source:UniProtKB/TrEMBL;Acc:Q6P6P5]	-5.36447	-2.86518	7.14461	0.00751897	0.688994	No	No	42.0701	44.8077	45.4108	49.6342	46.3566	38.5544	44.4064	37.4872	45.2225
ENSMUSG00000001467	Cyp51	protein_coding	5	4081145	4104746	-1	cytochrome P450, family 51 [Source:MGI Symbol;Acc:MGI:106040]	-0.596693	5.52412	7.09185	0.00774352	0.702693	No	No	15.0703	17.9363	6.37026	10.2201	15.9882	10.8322	12.8399	25.5103	20.7703
ENSMUSG00000083012	2810453I06Rik	protein_coding	5	143548708	143564531	1	RIKEN cDNA 2810453I06 gene [Source:MGI Symbol;Acc:MGI:1914488]	-1.61582	1.562	7.07976	0.00779593	0.703561	No	No	76.8387	71.6409	81.9026	74.3353	70.3392	74.2323	77.4731	66.5136	63.3097
ENSMUSG00000030781	Slc5a2	protein_coding	7	128265657	128272430	1	solute carrier family 5 (sodium/glucose cotransporter), member 2 [Source:MGI Symbol;Acc:MGI:2181411]	-2.75061	-1.90868	7.06347	0.00786714	0.706108	No	No	0.455813	0.419693	2.58595	0.675336	0.380671	0.0445768	0.922867	0.458993	0.419885
ENSMUSG00000021838	Samd4	protein_coding	14	46882854	47105817	1	sterile alpha motif domain containing 4 [Source:MGI Symbol;Acc:MGI:1921730]	-1.76793	-0.992856	7.05029	0.00792526	0.706309	No	No	43.5016	42.8749	79.6282	65.6201	50.9806	55.3198	48.591	33.3857	47.1111
ENSMUSG00000022325	Pop1	protein_coding	15	34495304	34530648	1	processing of precursor 1, ribonuclease P/MRP family, (S. cerevisiae) [Source:MGI Symbol;Acc:MGI:1914974]	-0.580713	4.76987	7.04349	0.00795539	0.706309	No	No	4.06756	3.98664	6.22677	5.95196	5.62075	5.50122	5.7599	5.73258	6.40045
ENSMUSG00000010755	Cars	protein_coding	7	143557230	143600090	-1	cysteinyl-tRNA synthetase [Source:MGI Symbol;Acc:MGI:1351477]	-0.530547	5.12552	7.03025	0.00801443	0.707726	No	No	17.9186	17.176	15.2028	14.5999	15.2157	13.4764	11.5033	18.7837	14.8905
ENSMUSG00000039879	Heca	protein_coding	10	17900466	17948067	-1	headcase homolog (Drosophila) [Source:MGI Symbol;Acc:MGI:2685715]	0.494841	5.50412	7.00055	0.00814848	0.712955	No	No	0.513644	0.177155	0.569539	0.270359	0.117422	0.357951	1.16803	0.0485566	0.252491
ENSMUSG00000093938	EVI2B	protein_coding	11	79513385	79530589	-1	Protein EVI2B [Source:UniProtKB/Swiss-Prot;Acc:Q8VD58]	0.448306	6.75178	6.99792	0.00816046	0.712955	No	No	0.256395	0.110445	0.283823	0.0900448	0.0585647	0	0.240748	0.0724726	0.0279923
ENSMUSG00000083396	Gm15542	pseudogene	7	140890887	140892080	1	predicted gene 15542 [Source:MGI Symbol;Acc:MGI:3782990]	-0.44009	5.84355	6.96275	0.00832239	0.719449	No	No	1.82325	2.73905	2.11291	1.89094	3.68958	3.92275	3.37047	2.99553	2.85522
ENSMUSG00000091971	Hspa1a	protein_coding	17	34969199	34972154	-1	heat shock protein 1A [Source:MGI Symbol;Acc:MGI:96244]	-1.52375	5.21426	6.96604	0.00830714	0.719449	No	No	50.9086	45.0176	59.2875	54.4996	49.3115	63.8785	63.397	59.8865	56.1806
ENSMUSG00000022564	Grina	protein_coding	15	76246807	76249904	1	glutamate receptor, ionotropic, N-methyl D-aspartate-associated protein 1 (glutamate binding) [Source:MGI Symbol;Acc:MGI:1913418]	0.43755	5.68169	6.92791	0.00848609	0.729759	No	No	33.3028	30.5492	18.5116	28.0039	26.6469	27.593	26.402	24.2058	26.7327
ENSMUSG00000005362	Crbn	protein_coding	6	106778249	106800074	-1	cereblon [Source:MGI Symbol;Acc:MGI:1913277]	0.433438	5.18041	6.88863	0.00867457	0.742083	No	No	17.093	18.5107	12.8036	17.6713	16.1931	12.5261	11.8368	19.8575	15.7597
ENSMUSG00000003070	Efna2	protein_coding	10	80179482	80190010	1	ephrin A2 [Source:MGI Symbol;Acc:MGI:102707]	-2.28109	-1.31071	6.86979	0.0087665	0.743196	No	No	69.022	73.0157	116.471	96.7529	73.9423	85.073	72.6385	56.079	75.6249
ENSMUSG00000047428	Dlk2	protein_coding	17	46297421	46303271	1	delta-like 2 homolog (Drosophila) [Source:MGI Symbol;Acc:MGI:2146838]	-2.57417	-2.2572	6.86743	0.00877809	0.743196	No	No	69.426	74.9483	81.0158	84.1243	75.5778	74.3986	65.0822	59.7899	72.3882
ENSMUSG00000036450	Hif1an	protein_coding	19	44562850	44576274	1	hypoxia-inducible factor 1, alpha subunit inhibitor [Source:MGI Symbol;Acc:MGI:2442345]	0.542336	5.71327	6.8258	0.00898501	0.756815	No	No	52.6179	66.1127	41.6312	47.0034	54.4359	47.3851	41.7297	44.7639	49.8823
ENSMUSG00000022913	Psmg1	protein_coding	16	95979933	95990960	-1	proteasome (prosome, macropain) assembly chaperone 1 [Source:MGI Symbol;Acc:MGI:1860263]	-0.494231	4.94584	6.79708	0.00913071	0.765148	No	No	112.899	129.022	205.677	187.946	152.649	180.982	188.265	116.198	149.143
ENSMUSG00000026565	Pou2f1	protein_coding	1	165865154	166002678	-1	POU domain, class 2, transcription factor 1 [Source:MGI Symbol;Acc:MGI:101898]	0.437632	5.85693	6.78803	0.00917712	0.765148	No	No	294.655	305.492	510.03	457.923	370.949	368.784	375.326	243.918	318.133
ENSMUSG00000022484	Hoxc10	protein_coding	15	102966796	102971893	1	homeobox C10 [Source:MGI Symbol;Acc:MGI:96192]	-4.24043	-1.68872	6.7594	0.00932551	0.772149	No	No	56.0054	58.8679	39.2203	53.4082	52.1434	58.2801	56.835	53.3555	59.6085
ENSMUSG00000024798	Htr7	protein_coding	19	35958734	36057507	-1	5-hydroxytryptamine (serotonin) receptor 7 [Source:MGI Symbol;Acc:MGI:99841]	-2.07044	-0.836952	6.73943	0.00943048	0.772149	No	No	262.115	281.79	353.653	193.257	290.602	270.446	276.832	343.797	332.038
ENSMUSG00000042628	Zfyve1	protein_coding	12	83546941	83597147	-1	zinc finger, FYVE domain containing 1 [Source:MGI Symbol;Acc:MGI:3026685]	0.524206	4.93344	6.75025	0.00937346	0.772149	No	No	1.22756	1.34699	0.735733	1.24892	0.85768	0.115454	1.10503	0.709023	0.994847
ENSMUSG00000045092	S1pr1	protein_coding	3	115710433	115715055	-1	sphingosine-1-phosphate receptor 1 [Source:MGI Symbol;Acc:MGI:1096355]	0.854327	3.81799	6.7359	0.00944913	0.772149	No	No	264.913	280.819	347.274	318.376	340.525	324.251	318.389	290.736	357.042
ENSMUSG00000040430	Pitpnc1	protein_coding	11	107207892	107470699	-1	phosphatidylinositol transfer protein, cytoplasmic 1 [Source:MGI Symbol;Acc:MGI:1919045]	0.430371	7.0637	6.71691	0.00955029	0.776552	No	No	4.33022	3.97604	6.40179	17.0635	4.01168	5.66125	4.13284	7.15063	7.16604
ENSMUSG00000046876	Atxn1	protein_coding	13	45549758	45964991	-1	ataxin 1 [Source:MGI Symbol;Acc:MGI:104783]	0.546359	5.24816	6.66239	0.00984686	0.796722	No	No	62.5033	66.0243	106.118	100.783	79.9408	59.1088	65.8045	62.5438	83.865
ENSMUSG00000021194	Chga	protein_coding	12	102554969	102565027	1	chromogranin A [Source:MGI Symbol;Acc:MGI:88394]	-1.17063	0.998231	6.61923	0.0100883	0.804608	No	No	585.321	587.857	806.216	742.892	675.28	575.887	581.928	481.073	599.568
ENSMUSG00000028018	Gstcd	protein_coding	3	132981753	133092033	-1	glutathione S-transferase, C-terminal domain containing [Source:MGI Symbol;Acc:MGI:1914803]	-0.431565	5.52353	6.59868	0.0102054	0.804608	No	No	67.6027	73.0266	54.841	62.6712	73.3523	70.0301	69.9774	72.086	69.8409
ENSMUSG00000028528	Dnajc6	protein_coding	4	101496648	101642799	1	DnaJ (Hsp40) homolog, subfamily C, member 6 [Source:MGI Symbol;Acc:MGI:1919935]	0.706046	6.34871	6.5991	0.010203	0.804608	No	No	0.313371	1.10445	0.630718	0.495246	0.790624	0	0.361122	0.628095	0.867762
ENSMUSG00000035545	Leng8	protein_coding	7	4137039	4148173	1	leukocyte receptor cluster (LRC) member 8 [Source:MGI Symbol;Acc:MGI:2142195]	0.665701	7.90074	6.59297	0.0102382	0.804608	No	No	51.3938	57.2169	48.5672	64.8597	52.0576	37.4333	41.919	41.8213	52.5024
ENSMUSG00000051124	Gimap9	protein_coding	6	48676129	48679114	1	GTPase, IMAP family member 9 [Source:MGI Symbol;Acc:MGI:3511744]	0.602836	4.65706	6.60045	0.0101953	0.804608	No	No	74.6963	54.8251	58.6253	40.3401	41.7859	37.177	38.1184	43.7493	23.7655
ENSMUSG00000058135	Gstm1	protein_coding	3	108012255	108017973	-1	glutathione S-transferase, mu 1 [Source:MGI Symbol;Acc:MGI:95860]	0.475018	6.24697	6.61396	0.0101183	0.804608	No	No	198.763	207.748	279.124	220.7	208.11	237.55	231.88	221.404	216.773
ENSMUSG00000002996	Hbp1	protein_coding	12	31926254	31950535	-1	high mobility group box transcription factor 1 [Source:MGI Symbol;Acc:MGI:894659]	0.484377	6.04749	6.55457	0.0104615	0.80509	No	No	20.2267	26.5511	64.8378	23.8168	18.4772	44.7551	41.6494	16.717	20.4624
ENSMUSG00000015312	Gadd45b	protein_coding	10	80930091	80932204	1	growth arrest and DNA-damage-inducible 45 beta [Source:MGI Symbol;Acc:MGI:107776]	-1.40575	5.99353	6.50249	0.0107724	0.80509	No	No	176.599	154.778	149.228	186.438	191.097	187.624	199.821	221.621	214.869
ENSMUSG00000020178	Adora2a	protein_coding	10	75316943	75334788	1	adenosine A2a receptor [Source:MGI Symbol;Acc:MGI:99402]	0.574889	4.74032	6.46861	0.0109796	0.80509	No	No	0.256395	0.132535	0.15768	0.0675336	0.263541	0	0.0401247	0.362363	0.279923
ENSMUSG00000020490	Btnl10	protein_coding	11	58917908	58927158	1	butyrophilin-like 10 [Source:MGI Symbol;Acc:MGI:2182073]	3.93655	-1.34658	6.55467	0.0104609	0.80509	No	No	1.76627	1.14863	13.6235	1.2156	1.75694	3.12037	2.9291	3.01969	1.4556
ENSMUSG00000022557	Bop1	protein_coding	15	76452996	76477269	-1	block of proliferation 1 [Source:MGI Symbol;Acc:MGI:1334460]	-0.50284	6.82517	6.54364	0.010526	0.80509	No	No	105.293	121.07	88.6475	85.6098	116.515	97.9351	99.829	109.385	118.324
ENSMUSG00000026098	Pms1	protein_coding	1	53189187	53297018	-1	postmeiotic segregation increased 1 (S. cerevisiae) [Source:MGI Symbol;Acc:MGI:1202302]	-0.619414	3.79748	6.49497	0.010818	0.80509	No	No	29.8273	24.0992	37.8746	35.4551	29.0188	24.116	27.3249	28.8924	30.1757
ENSMUSG00000037336	Mfsd2b	protein_coding	12	4862440	4874359	-1	major facilitator superfamily domain containing 2B [Source:MGI Symbol;Acc:MGI:3583946]	1.35152	5.52777	6.49167	0.0108381	0.80509	No	No	0.797672	1.06028	3.21666	1.17058	1.08345	2.4963	1.40436	1.32866	1.0917
ENSMUSG00000051396	Hspa14	protein_coding	2	3488850	3512814	-1	heat shock protein 14 [Source:MGI Symbol;Acc:MGI:1354164]	-0.440165	6.59583	6.56941	0.0103747	0.80509	No	No	1.48139	1.12654	0.473039	1.08054	2.63541	0.222884	0.60187	2.29496	2.01545
ENSMUSG00000053475	Tnfaip6	protein_coding	2	52038009	52056686	1	tumor necrosis factor alpha induced protein 6 [Source:MGI Symbol;Acc:MGI:1195266]	-2.48546	-1.73764	6.5034	0.0107668	0.80509	No	No	24.0156	24.3864	25.1657	34.3971	27.6425	25.5425	16.8524	19.8575	24.3813
ENSMUSG00000058396	Gpr182	protein_coding	10	127747276	127751732	-1	G protein-coupled receptor 182 [Source:MGI Symbol;Acc:MGI:109545]	1.52705	-0.811006	6.47978	0.0109109	0.80509	No	No	1521.53	1637.27	2291.15	1817.76	2053.25	1946.4	1864.31	1375.87	1947.09
ENSMUSG00000067212	H2-T23	protein_coding	17	36029773	36032855	-1	histocompatibility 2, T region locus 23 [Source:MGI Symbol;Acc:MGI:95957]	0.462608	7.74199	6.4698	0.0109723	0.80509	No	No	10.2843	10.3156	22.9266	10.6478	14.7583	10.4755	14.1239	18.5288	9.26546
ENSMUSG00000068284	Gm608	protein_coding	16	44173246	44227465	1	predicted gene 608 [Source:MGI Symbol;Acc:MGI:2685454]	0.402403	6.20721	6.5293	0.0106112	0.80509	No	No	13.2755	13.143	6.68561	5.6278	10.2195	6.99855	7.18232	23.4328	16.2635
ENSMUSG00000085977	Gm5970	pseudogene	18	60220843	60222058	1	predicted gene 5970 [Source:MGI Symbol;Acc:MGI:3646761]	1.85926	-1.03739	6.50868	0.0107349	0.80509	No	No	0.313371	0.463871	0.687483	0.598122	1.22986	0.891535	0.922867	0.418408	0.279923
ENSMUSG00000093392	Gm6061	pseudogene	3	122256728	122257219	1	predicted gene 6061 [Source:MGI Symbol;Acc:MGI:3648621]	1.26508	0.539514	6.53202	0.010595	0.80509	No	No	0.313371	0.375515	0.15768	0.157578	0.204977	0	0	0.314048	0.419885
ENSMUSG00000093674	Rpl41	protein_coding	10	128548114	128549305	-1	ribosomal protein L41 [Source:MGI Symbol;Acc:MGI:1915195]	-0.461565	9.73941	6.57374	0.0103494	0.80509	No	No	55.5237	61.5181	71.145	64.427	62.9864	68.8265	58.582	56.2145	66.8177
ENSMUSG00000004562	Arhgef40	protein_coding	14	51984833	52006247	1	Rho guanine nucleotide exchange factor (GEF) 40 [Source:MGI Symbol;Acc:MGI:2685515]	0.42745	5.63464	6.23709	0.0125102	0.808443	No	No	105.863	109.982	154.305	144.657	132.708	114.117	117.405	96.6059	122.103
ENSMUSG00000020732	Rab37	protein_coding	11	115091431	115162236	1	RAB37, member of RAS oncogene family [Source:MGI Symbol;Acc:MGI:1929945]	0.518883	5.94386	6.41614	0.0113088	0.808443	No	No	0.651812	0.35696	0.955538	0.710453	1.18857	0.957509	0.401247	0.477353	0.700648
ENSMUSG00000020859	Spag9	protein_coding	11	93996091	94126085	1	sperm associated antigen 9 [Source:MGI Symbol;Acc:MGI:1918084]	0.41336	7.04566	6.3909	0.0114707	0.808443	No	No	263.887	247.265	197.005	193.574	257.275	225.068	236.174	347.458	265.423
ENSMUSG00000022637	Cblb	protein_coding	16	52031549	52208047	1	Casitas B-lineage lymphoma b [Source:MGI Symbol;Acc:MGI:2146430]	0.445622	5.50518	6.20516	0.0127378	0.808443	No	No	72.9178	74.1286	162.846	79.1336	46.7666	68.251	74.4525	51.4937	49.428
ENSMUSG00000022801	Lrch3	protein_coding	16	32914100	33015647	1	leucine-rich repeats and calponin homology (CH) domain containing 3 [Source:MGI Symbol;Acc:MGI:1917394]	0.433294	5.40317	6.24186	0.0124766	0.808443	No	No	6.77537	8.00951	4.90478	6.24821	9.31999	7.16393	5.79079	7.45259	6.73663
ENSMUSG00000023026	Dip2b	protein_coding	15	100038664	100219473	1	DIP2 disco-interacting protein 2 homolog B (Drosophila) [Source:MGI Symbol;Acc:MGI:2145977]	0.399052	6.13842	6.2055	0.0127354	0.808443	No	No	121.841	137.322	200.472	139.838	132.698	213.746	212.098	122.597	146.4
ENSMUSG00000023942	Slc29a1	protein_coding	17	45585200	45599606	-1	solute carrier family 29 (nucleoside transporters), member 1 [Source:MGI Symbol;Acc:MGI:1927073]	-0.389825	6.77275	6.34181	0.0117925	0.808443	No	No	94.5045	98.5187	126.67	121.074	113.282	111.635	118.635	88.0624	106.623
ENSMUSG00000024298	Zfp871	protein_coding	17	32771236	32788287	-1	zinc finger protein 871 [Source:MGI Symbol;Acc:MGI:1921793]	0.496098	5.39939	6.1767	0.0129443	0.808443	No	No	0.569766	0.309247	0	0.0675336	0.527082	0	0	0.314048	0.223939
ENSMUSG00000024384	Iws1	protein_coding	18	32067734	32104331	1	IWS1 homolog (S. cerevisiae) [Source:MGI Symbol;Acc:MGI:1920723]	0.425974	6.34055	6.37542	0.0115711	0.808443	No	No	1.25349	0.994009	0.85147	0.967981	2.95752	0.401191	1.04324	3.93768	2.37935
ENSMUSG00000025907	Rb1cc1	protein_coding	1	6206197	6276648	1	RB1-inducible coiled-coil 1 [Source:MGI Symbol;Acc:MGI:1341850]	0.444242	5.9315	6.39758	0.0114276	0.808443	No	No	9.82846	9.4453	2.96438	8.85613	10.9809	8.40896	7.22244	12.9967	10.973
ENSMUSG00000025980	Hspd1	protein_coding	1	55077835	55088243	-1	heat shock protein 1 (chaperonin) [Source:MGI Symbol;Acc:MGI:96242]	-0.504262	8.80499	6.19337	0.012823	0.808443	No	No	15.0418	16.2547	16.1149	18.0236	15.1097	17.8619	15.4079	12.1995	13.3243
ENSMUSG00000026526	Fh1	protein_coding	1	175600374	175625635	-1	fumarate hydratase 1 [Source:MGI Symbol;Acc:MGI:95530]	-0.372438	6.70011	6.24108	0.012482	0.808443	No	No	87.438	88.3661	135.072	119.907	92.7284	85.9569	99.1176	69.0151	83.4583
ENSMUSG00000028007	Snx7	protein_coding	3	117781497	117868936	-1	sorting nexin 7 [Source:MGI Symbol;Acc:MGI:1923811]	-0.839562	2.28324	6.22686	0.0125827	0.808443	No	No	65.5231	72.1651	83.5071	50.5601	45.6805	76.5383	76.0764	53.1465	47.531
ENSMUSG00000029687	Ezh2	protein_coding	6	47530274	47595341	-1	enhancer of zeste homolog 2 (Drosophila) [Source:MGI Symbol;Acc:MGI:107940]	-0.438347	7.11697	6.31525	0.0119704	0.808443	No	No	8.68893	8.74728	8.5147	10.5803	7.73054	14.3983	19.5808	11.0158	10.3012
ENSMUSG00000029863	Casp2	protein_coding	6	42264985	42282508	1	caspase 2 [Source:MGI Symbol;Acc:MGI:97295]	0.384639	7.04125	6.16991	0.0129942	0.808443	No	No	29.9697	31.2782	47.6192	43.199	29.7802	35.3494	32.7417	22.9738	26.2848
ENSMUSG00000030124	Lag3	protein_coding	6	124904361	124911705	-1	lymphocyte-activation gene 3 [Source:MGI Symbol;Acc:MGI:106588]	0.571605	4.31913	6.29256	0.0121246	0.808443	No	No	286.25	320.667	437.34	413.103	339.236	343.286	342.384	265.974	343.046
ENSMUSG00000030879	Mrpl17	protein_coding	7	105806658	105811099	-1	mitochondrial ribosomal protein L17 [Source:MGI Symbol;Acc:MGI:1351608]	-0.43475	5.60814	6.26917	0.0122857	0.808443	No	No	4.67208	4.83751	2.4598	4.52475	4.07025	4.05649	3.73159	3.81689	6.01835
ENSMUSG00000032373	Car12	protein_coding	9	66713686	66766845	1	carbonic anyhydrase 12 [Source:MGI Symbol;Acc:MGI:1923709]	-0.801659	3.20288	6.22004	0.0126312	0.808443	No	No	122.853	110.211	28.0733	69.4842	104.522	71.7343	70.1917	153.882	123.144
ENSMUSG00000032384	Csnk1g1	protein_coding	9	65908974	66045009	1	casein kinase 1, gamma 1 [Source:MGI Symbol;Acc:MGI:2660884]	0.445208	5.06393	6.32074	0.0119334	0.808443	Yes	Yes	219.73	252.037	220.499	202.241	222.868	255.603	261.332	265.974	233.456
ENSMUSG00000032594	Ip6k1	protein_coding	9	108002501	108048780	1	inositol hexaphosphate kinase 1 [Source:MGI Symbol;Acc:MGI:1351633]	0.482921	7.24386	6.23815	0.0125027	0.808443	Yes	No	29.229	31.2119	13.4974	27.4186	30.1023	18.3656	18.5777	29.7137	33.2269
ENSMUSG00000034320	Slc26a2	protein_coding	18	61192919	61211612	-1	solute carrier family 26 (sulfate transporter), member 2 [Source:MGI Symbol;Acc:MGI:892977]	0.466761	5.0794	6.21234	0.0126863	0.808443	No	No	40.9092	45.4373	30.5268	53.2615	41.2588	40.342	31.0966	39.5459	40.7848
ENSMUSG00000034621	Gpatch8	protein_coding	11	102475915	102556392	-1	G patch domain containing 8 [Source:MGI Symbol;Acc:MGI:1918667]	0.383499	6.6949	6.21855	0.0126419	0.808443	No	No	70.651	68.2111	71.7127	95.4249	102.869	69.7181	65.965	77.4973	88.6797
ENSMUSG00000036078	Sigmar1	protein_coding	4	41738493	41756157	-1	sigma non-opioid intracellular receptor 1 [Source:MGI Symbol;Acc:MGI:1195268]	-0.481368	5.73127	6.38173	0.0115301	0.808443	No	No	4.21627	5.16885	3.02745	3.78188	7.99408	3.74445	2.20686	12.6102	8.08978
ENSMUSG00000036810	Tmem188	protein_coding	8	88118769	88135110	1	transmembrane protein 188 [Source:MGI Symbol;Acc:MGI:1921981]	0.533608	4.84839	6.2045	0.0127426	0.808443	No	No	56.1504	58.1164	69.6944	70.8202	48.0524	60.0003	63.4371	42.7588	46.3833
ENSMUSG00000038642	Ctss	protein_coding	3	95526786	95556403	1	cathepsin S [Source:MGI Symbol;Acc:MGI:107341]	-0.466986	5.73418	6.39056	0.0114729	0.808443	No	No	7.94824	6.51628	2.9013	2.76888	5.82719	1.56019	3.45072	10.0254	6.35426
ENSMUSG00000039095	En2	protein_coding	5	28165696	28173612	1	engrailed 2 [Source:MGI Symbol;Acc:MGI:95390]	3.88183	-3.23763	6.20129	0.0127657	0.808443	No	No	75.9783	76.0086	48.0923	69.6721	63.3963	53.9825	51.7207	62.5197	56.3486
ENSMUSG00000041362	4930506M07Rik	protein_coding	19	58973358	59076069	-1	RIKEN cDNA 4930506M07 gene [Source:MGI Symbol;Acc:MGI:1918903]	-0.848002	2.10445	6.30022	0.0120723	0.808443	No	No	192.524	197.123	277.201	216.873	187.114	228.411	220.244	173.982	192.363
ENSMUSG00000042659	Arrdc4	protein_coding	7	68737045	68749241	-1	arrestin domain containing 4 [Source:MGI Symbol;Acc:MGI:1913662]	0.781533	4.08097	6.43298	0.0112021	0.808443	No	No	59.7685	58.3594	93.031	79.5095	58.9747	64.146	65.1223	47.9527	55.3688
ENSMUSG00000045639	Zfp629	protein_coding	7	127607031	127615797	-1	zinc finger protein 629 [Source:MGI Symbol;Acc:MGI:2444524]	0.456791	5.65032	6.17994	0.0129206	0.808443	No	No	41.1254	40.391	40.8485	40.7144	42.7118	45.0983	47.949	40.3402	44.0342
ENSMUSG00000047591	Mafa	protein_coding	15	75746843	75747922	-1	v-maf musculoaponeurotic fibrosarcoma oncogene family, protein A (avian) [Source:MGI Symbol;Acc:MGI:2673307]	-2.28119	-2.20573	6.18496	0.0128841	0.808443	No	No	161.5	175.697	214.854	169.464	175.518	208.04	212.42	162.532	169.773
ENSMUSG00000050350	Gpr18	protein_coding	14	121911435	121915774	-1	G protein-coupled receptor 18 [Source:MGI Symbol;Acc:MGI:107859]	1.10662	1.02494	6.44554	0.0111231	0.808443	No	No	35.297	37.9049	47.4931	53.1039	44.3335	38.9601	39.0814	35.1733	40.6729
ENSMUSG00000051498	Tlr6	protein_coding	5	64953106	64960048	-1	toll-like receptor 6 [Source:MGI Symbol;Acc:MGI:1341296]	0.983277	1.92722	6.30256	0.0120564	0.808443	No	No	130.989	125.842	125.828	118.769	108.667	116.167	123.143	94.0935	93.0465
ENSMUSG00000055629	B4galnt4	protein_coding	7	141061274	141072119	1	beta-1,4-N-acetyl-galactosaminyl transferase 4 [Source:MGI Symbol;Acc:MGI:2652891]	-0.695618	4.01616	6.31797	0.011952	0.808443	No	No	40.5104	42.8528	64.554	52.4061	40.3511	58.4401	52.6436	36.6711	40.4209
ENSMUSG00000056032	BC018473	antisense	11	116752167	116759373	1	cDNA sequence BC018473 [Source:MGI Symbol;Acc:MGI:3039625]	3.03234	-2.71389	6.41185	0.0113361	0.808443	No	No	293.088	302.93	325.955	285.735	264.888	292.156	300.895	233.531	269.818
ENSMUSG00000063556	Gm10132	protein_coding	14	77251801	77252327	-1	predicted gene 10132 [Source:MGI Symbol;Acc:MGI:3704449]	-0.732947	4.0802	6.17642	0.0129464	0.808443	No	No	134.782	135.178	168.25	147.892	143.968	131.599	147.321	121.364	154.651
ENSMUSG00000066440	Zfyve26	protein_coding	12	79232347	79296282	-1	zinc finger, FYVE domain containing 26 [Source:MGI Symbol;Acc:MGI:1924767]	0.390584	5.62189	6.20637	0.0127291	0.808443	No	No	1.08256	1.94384	3.50049	2.94897	3.39675	1.42646	1.16362	0.893828	1.93147
ENSMUSG00000074622	Mafb	protein_coding	2	160363677	160367065	-1	v-maf musculoaponeurotic fibrosarcoma oncogene family, protein B (avian) [Source:MGI Symbol;Acc:MGI:104555]	-1.61743	1.33731	6.28327	0.0121883	0.808443	No	No	19.9703	13.5185	16.4617	30.4576	22.6353	24.6064	29.3311	24.5924	44.8437
ENSMUSG00000079227	Ccr5	protein_coding	9	124121543	124147699	1	chemokine (C-C motif) receptor 5 [Source:MGI Symbol;Acc:MGI:107182]	-1.23809	2.20077	6.42865	0.0112294	0.808443	No	No	0.398836	0	0.0315359	0.135067	1.17129	0	0	1.86013	2.35136
ENSMUSG00000085875	Gm12905	antisense	4	123905062	123917269	-1	predicted gene 12905 [Source:MGI Symbol;Acc:MGI:3702581]	-2.29238	-2.39249	6.30596	0.0120333	0.808443	No	No	39.7412	33.708	42.4158	37.7738	28.6089	36.2409	39.7636	25.0513	26.4807
ENSMUSG00000086537	Nespas	antisense	2	174281237	174295436	-1	neuroendocrine secretory protein antisense [Source:MGI Symbol;Acc:MGI:1861674]	-2.28424	-1.60065	6.31191	0.0119929	0.808443	No	No	120.762	120.739	155.787	140.515	116.778	132.081	141.48	112.695	126.805
ENSMUSG00000000628	Hk2	protein_coding	6	82725025	82774454	-1	hexokinase 2 [Source:MGI Symbol;Acc:MGI:1315197]	-0.607531	6.604	6.13911	0.0132224	0.81954	No	No	222.667	238.508	293.343	251.925	307.994	281.319	288.653	231.742	299.835
ENSMUSG00000051652	Lrrc3	protein_coding	10	77897575	77902536	-1	leucine rich repeat containing 3 [Source:MGI Symbol;Acc:MGI:2447899]	-1.92829	-2.01658	6.13045	0.0132873	0.820465	No	No	124.463	128.019	141.006	134.029	147.185	119.154	107.454	143.244	157.688
ENSMUSG00000008843	Cldn13	protein_coding	5	134914249	134915526	-1	claudin 13 [Source:MGI Symbol;Acc:MGI:1913102]	4.03559	-0.178648	6.06891	0.0137582	0.821737	No	No	212.893	225.861	316.053	313.536	254.815	206.034	217.957	232.516	263.324
ENSMUSG00000021140	Pcnx	protein_coding	12	81860030	82000924	1	pecanex homolog (Drosophila) [Source:MGI Symbol;Acc:MGI:1891924]	0.406266	6.28063	6.10642	0.0134691	0.821737	Yes	Yes	392.284	399.923	457.113	438.495	479.791	394.014	406.944	371.736	455.799
ENSMUSG00000021457	Syk	protein_coding	13	52583173	52648792	1	spleen tyrosine kinase [Source:MGI Symbol;Acc:MGI:99515]	0.36014	8.23203	6.10532	0.0134775	0.821737	No	No	9.11626	6.80344	4.69885	7.78887	53.5574	11.4562	6.1792	90.5182	85.8245
ENSMUSG00000024594	Prrc1	protein_coding	18	57354733	57392719	1	proline-rich coiled-coil 1 [Source:MGI Symbol;Acc:MGI:1916106]	0.367467	5.86923	6.08761	0.0136133	0.821737	No	No	33.3598	30.6597	11.3845	25.3026	31.9763	18.8114	21.5469	34.6902	32.2192
ENSMUSG00000030268	Bcat1	protein_coding	6	144993835	145076184	-1	branched chain aminotransferase 1, cytosolic [Source:MGI Symbol;Acc:MGI:104861]	-1.10511	1.57548	6.07648	0.0136993	0.821737	No	No	0.313371	0.508049	0.0946078	0.270134	0.439235	0	0.200623	1.28035	0.447877
ENSMUSG00000032601	Prkar2a	protein_coding	9	108692143	108749512	1	protein kinase, cAMP dependent regulatory, type II alpha [Source:MGI Symbol;Acc:MGI:108025]	-0.491463	5.56293	6.09919	0.0135244	0.821737	No	No	17.8907	12.635	9.68153	12.0435	19.0628	16.7609	12.88	30.7042	17.7751
ENSMUSG00000034968	Lbx2	protein_coding	6	83086365	83088243	1	ladybird homeobox homolog 2 (Drosophila) [Source:MGI Symbol;Acc:MGI:1342288]	3.10128	-3.04008	6.07298	0.0137265	0.821737	No	No	0.712208	1.28117	0.662254	1.55327	0.9956	1.02527	0.922867	0.869671	0.923747
ENSMUSG00000048175	Asb8	protein_coding	15	98134637	98165625	-1	ankyrin repeat and SOCS box-containing 8 [Source:MGI Symbol;Acc:MGI:1925791]	0.502033	4.76026	6.11883	0.0133749	0.821737	No	No	29.172	28.9367	29.9591	32.5737	33.6454	27.0581	27.0842	25.7036	30.8755
ENSMUSG00000063415	Cyp26b1	protein_coding	6	84571414	84593908	-1	cytochrome P450, family 26, subfamily b, polypeptide 1 [Source:MGI Symbol;Acc:MGI:2176159]	1.82173	-0.178294	6.09323	0.0135701	0.821737	No	No	66.1182	68.8451	80.3128	69.1922	71.42	61.4812	68.8158	60.2182	68.5865
ENSMUSG00000037458	Azin1	protein_coding	15	38487430	38519266	-1	antizyme inhibitor 1 [Source:MGI Symbol;Acc:MGI:1859169]	-0.537231	7.41917	6.06168	0.0138147	0.822122	No	No	15.9965	14.7398	5.97826	16.4253	16.8388	8.84046	8.24281	11.4589	14.928
ENSMUSG00000015053	Gata2	protein_coding	6	88193891	88207030	1	GATA binding protein 2 [Source:MGI Symbol;Acc:MGI:95662]	0.455564	8.10305	6.02006	0.0141441	0.823827	No	No	111.703	109.584	101.893	54.9723	86.5587	68.1133	70.4991	117.502	97.8892
ENSMUSG00000021720	Rnf180	protein_coding	13	105149352	105271039	-1	ring finger protein 180 [Source:MGI Symbol;Acc:MGI:1919066]	0.703764	2.91693	6.03495	0.0140253	0.823827	No	No	0.626743	1.08237	0.283823	1.2156	1.08345	1.47103	0.60187	0.821356	0.979732
ENSMUSG00000022962	Gart	protein_coding	16	91621186	91646952	-1	phosphoribosylglycinamide formyltransferase [Source:MGI Symbol;Acc:MGI:95654]	-0.435678	8.06506	6.02005	0.0141442	0.823827	No	No	5.27034	6.49419	6.33872	12.5838	4.94872	5.39379	4.73471	4.3242	5.73843
ENSMUSG00000025241	Fyco1	protein_coding	9	123789510	123851899	-1	FYVE and coiled-coil domain containing 1 [Source:MGI Symbol;Acc:MGI:107277]	0.448948	5.51384	6.02072	0.0141389	0.823827	No	No	26.0668	24.0108	22.1382	23.8394	21.3176	23.0016	23.5131	27.0081	22.8138
ENSMUSG00000030616	Sytl2	protein_coding	7	90348699	90410438	1	synaptotagmin-like 2 [Source:MGI Symbol;Acc:MGI:1933366]	-1.66997	-1.33992	6.02879	0.0140744	0.823827	No	No	15.6686	17.9584	18.417	21.7458	18.9164	15.2453	17.7752	13.5765	17.9151
ENSMUSG00000052305	Hbb-b1	protein_coding	7	103826534	103828096	-1	hemoglobin, beta adult major chain [Source:MGI Symbol;Acc:MGI:96021]	1.86824	1.94084	6.03316	0.0140395	0.823827	No	No	25.2572	24.1016	12.5901	6.37765	19.0921	4.9926	6.21932	25.1796	14.5
ENSMUSG00000009291	Pttg1ip	protein_coding	10	77581720	77598732	1	pituitary tumor-transforming 1 interacting protein [Source:MGI Symbol;Acc:MGI:2652132]	0.387294	6.57646	5.9811	0.0144599	0.826222	No	No	0.313371	0.48596	0.725326	0.38269	0.146412	0	0.320997	0.217418	0.251931
ENSMUSG00000015943	Bola1	protein_coding	3	96196588	96219709	-1	bolA-like 1 (E. coli) [Source:MGI Symbol;Acc:MGI:1916418]	-0.575805	4.32142	5.92678	0.0149125	0.826222	No	No	156.116	167.612	197.226	189.792	176.953	190.967	187.141	141.95	177.919
ENSMUSG00000022602	Arc	protein_coding	15	74669083	74672570	-1	activity regulated cytoskeletal-associated protein [Source:MGI Symbol;Acc:MGI:88067]	-1.84286	1.65705	5.9309	0.0148776	0.826222	No	No	5.01394	3.53426	2.58595	2.90394	5.18298	2.58545	4.97546	6.66748	4.3668
ENSMUSG00000026107	Nabp1	protein_coding	1	51469498	51478399	-1	nucleic acid binding protein 1 [Source:MGI Symbol;Acc:MGI:1923258]	-0.776459	3.27725	5.97197	0.014535	0.826222	No	No	110.307	115.857	149.89	153.346	111.097	131.501	136.223	80.3962	95.8178
ENSMUSG00000031637	Lrp2bp	protein_coding	8	45999303	46029477	1	Lrp2 binding protein [Source:MGI Symbol;Acc:MGI:1914870]	-2.10702	-2.44941	5.95481	0.0146772	0.826222	No	No	98.1992	96.9711	126.837	118.341	109.692	116.657	113.152	79.1159	96.7415
ENSMUSG00000032936	Camkv	protein_coding	9	107935920	107949691	1	CaM kinase-like vesicle-associated [Source:MGI Symbol;Acc:MGI:2384296]	-1.43054	1.04008	5.92354	0.0149399	0.826222	No	No	47.604	49.1262	49.7952	57.7187	46.8518	40.7877	43.6958	44.1358	49.8263
ENSMUSG00000039741	Bahcc1	protein_coding	11	120232947	120292296	1	BAH domain and coiled-coil containing 1 [Source:MGI Symbol;Acc:MGI:2679272]	0.503322	7.01783	5.96785	0.0145691	0.826222	No	No	326.362	305.669	147.399	180.742	356.22	279.407	276.339	509.023	362.221
ENSMUSG00000043913	Ccdc60	protein_coding	5	116124641	116288985	-1	coiled-coil domain containing 60 [Source:MGI Symbol;Acc:MGI:2141043]	1.36992	-0.361684	5.9311	0.0148759	0.826222	No	No	20.1697	18.9966	11.3214	16.7033	18.8871	15.9585	14.4048	21.5485	18.6709
ENSMUSG00000044674	Fzd1	protein_coding	5	4753842	4758216	-1	frizzled homolog 1 (Drosophila) [Source:MGI Symbol;Acc:MGI:1196625]	-1.01546	1.74806	5.99288	0.0143637	0.826222	No	No	1.16802	1.2149	0.346895	1.57578	1.14201	1.20357	0.401247	0.893828	0.923747
ENSMUSG00000051255	Gm6563	protein_coding	19	23675844	23676712	1	predicted pseudogene 6563 [Source:MGI Symbol;Acc:MGI:3646907]	-0.488336	4.42729	5.9617	0.0146199	0.826222	No	No	25.9244	29.6877	29.2969	32.5737	29.3995	27.9496	31.3775	27.9019	32.1072
ENSMUSG00000056476	Med12l	protein_coding	3	59006978	59318410	1	mediator of RNA polymerase II transcription, subunit 12 homolog (yeast)-like [Source:MGI Symbol;Acc:MGI:2139916]	0.640018	5.36212	5.92552	0.0149231	0.826222	No	No	148.28	167.083	234.813	160.689	174.383	174.739	167.915	167.728	175.917
ENSMUSG00000059142	Zfp945	protein_coding	17	22846697	22867134	-1	zinc finger protein 945 [Source:MGI Symbol;Acc:MGI:2445132]	0.61571	4.44994	5.93218	0.0148668	0.826222	No	No	82.2742	91.7139	61.495	73.8142	84.626	74.4432	80.4098	69.1147	84.3409
ENSMUSG00000059213	Ddn	protein_coding	15	98803782	98807925	-1	dendrin [Source:MGI Symbol;Acc:MGI:108101]	-1.34951	-0.0844731	5.92664	0.0149137	0.826222	No	No	31.7929	37.3748	37.3701	36.8058	56.4271	46.9393	46.7051	40.5363	52.1217
ENSMUSG00000063108	Zfp26	protein_coding	9	20432972	20460162	-1	zinc finger protein 26 [Source:MGI Symbol;Acc:MGI:99173]	0.43394	5.1295	5.95549	0.0146715	0.826222	No	No	2.56395	2.80532	4.0366	5.92044	3.39675	3.56614	4.89521	1.98092	2.07143
ENSMUSG00000073409	H2-Q6	protein_coding	17	35424850	35430055	1	histocompatibility 2, Q region locus 6 [Source:MGI Symbol;Acc:MGI:95935]	0.509669	8.35801	5.9707	0.0145455	0.826222	No	No	43.9592	43.7355	33.9361	40.0211	41.867	41.4582	36.3594	44.6168	43.0668
ENSMUSG00000042828	Trim72	protein_coding	7	128003989	128011393	1	tripartite motif-containing 72 [Source:MGI Symbol;Acc:MGI:3612190]	-2.10288	-0.781937	5.91599	0.0150041	0.826988	No	No	20.3691	25.8001	37.5593	33.3616	20.7612	24.5618	23.5532	15.6782	19.0628
ENSMUSG00000082180	Gm12230	pseudogene	11	54947435	54947888	1	predicted gene 12230 [Source:MGI Symbol;Acc:MGI:3649746]	2.55528	-2.73639	5.90394	0.0151071	0.829879	No	No	0.683719	0.48596	0.567647	0.0450224	0.263541	0.267461	0.0401247	2.60901	0.587839
ENSMUSG00000028982	Slc25a33	protein_coding	4	149744036	149774277	-1	solute carrier family 25, member 33 [Source:MGI Symbol;Acc:MGI:1917806]	-0.886214	2.92053	5.88042	0.0153102	0.838233	No	No	20.5401	31.1235	36.7709	20.6878	11.5665	27.281	24.6767	31.5739	22.8417
ENSMUSG00000022241	Tars	protein_coding	15	11383663	11399658	-1	threonyl-tRNA synthetase [Source:MGI Symbol;Acc:MGI:106314]	-0.415541	6.37818	5.86764	0.0154217	0.841531	No	No	0.797672	1.08237	4.25735	2.11605	0.819906	0.490344	1.08337	0.265733	0.979732
ENSMUSG00000057777	Mab21l2	protein_coding	3	86545581	86548283	-1	mab-21-like 2 (C. elegans) [Source:MGI Symbol;Acc:MGI:1346022]	1.89842	-1.88369	5.85269	0.0155533	0.845903	No	No	134.579	145.987	199.086	189.342	166.213	165.424	157.81	115.111	149.731
ENSMUSG00000031639	Tlr3	protein_coding	8	45395665	45410608	-1	toll-like receptor 3 [Source:MGI Symbol;Acc:MGI:2156367]	-1.24497	0.767371	5.84084	0.0156583	0.848805	No	No	27.6724	24.3687	21.2836	25.6927	28.8894	27.5163	28.8962	29.0963	28.3386
ENSMUSG00000022814	Umps	protein_coding	16	33954782	33967038	-1	uridine monophosphate synthetase [Source:MGI Symbol;Acc:MGI:1298388]	-0.403993	7.20008	5.8292	0.0157623	0.848836	No	No	1.62383	1.87757	1.76601	0.585291	2.28402	0.757805	3.37047	2.1017	2.79923
ENSMUSG00000069895	Atxn1l	protein_coding	8	109726451	109737739	-1	ataxin 1-like [Source:MGI Symbol;Acc:MGI:3694797]	0.401284	5.71307	5.83076	0.0157483	0.848836	No	No	12.7628	12.7233	9.36617	11.4582	14.898	13.1501	7.90456	18.553	14.528
ENSMUSG00000097818	AL845174.2	lincRNA	2	150748281	150750762	-1		-1.96944	-1.79133	5.80836	0.0159502	0.856151	No	No	328.556	334.053	296.816	247.42	298.153	302.542	322.442	307.815	301.253
ENSMUSG00000029538	Srsf9	protein_coding	5	115327177	115333080	1	serine/arginine-rich splicing factor 9 [Source:MGI Symbol;Acc:MGI:104896]	-0.370505	6.38642	5.7932	0.0160882	0.860747	No	No	0.712208	0.574317	0.441503	1.23812	1.22986	1.42646	1.04324	1.44945	0.951739
ENSMUSG00000005533	Igf1r	protein_coding	7	67952859	68226780	1	insulin-like growth factor I receptor [Source:MGI Symbol;Acc:MGI:96433]	0.400174	5.9198	5.77463	0.0162591	0.862153	No	No	23.3217	22.4602	15.0458	22.7289	21.1542	19.2893	19.2534	18.2041	15.1055
ENSMUSG00000026712	Mrc1	protein_coding	2	14229414	14332057	1	mannose receptor, C type 1 [Source:MGI Symbol;Acc:MGI:97142]	-1.4833	0.310096	5.75674	0.0164255	0.862153	No	No	181.414	200.724	246.106	215.882	149.75	171.888	186.78	163.474	181.81
ENSMUSG00000032525	Nktr	protein_coding	9	121719181	121756841	1	natural killer tumor recognition sequence [Source:MGI Symbol;Acc:MGI:97346]	0.374892	7.4913	5.78071	0.016203	0.862153	No	No	200.757	221.929	261.023	245.755	239.471	222.171	240.949	186.713	234.576
ENSMUSG00000055396	D830050J10Rik	protein_coding	6	115675995	115677136	1	RIKEN cDNA D830050J10 gene [Source:MGI Symbol;Acc:MGI:2444203]	-0.997748	0.978375	5.74942	0.0164941	0.862153	No	No	109.367	116.078	130.779	103.191	104.655	85.097	92.6479	123.759	117.624
ENSMUSG00000067848	Gm6460	protein_coding	5	11918043	11922821	1	predicted gene 6460 [Source:MGI Symbol;Acc:MGI:3644247]	-3.78138	-2.75603	5.74513	0.0165344	0.862153	No	No	152.002	157.315	174.364	162.615	118.192	169.105	168.877	109.207	123.118
ENSMUSG00000073433	Arhgdig	protein_coding	17	26196226	26207786	-1	Rho GDP dissociation inhibitor (GDI) gamma [Source:MGI Symbol;Acc:MGI:108430]	-1.40967	0.409446	5.74598	0.0165265	0.862153	No	No	56.3214	54.3613	46.1055	57.7412	42.2252	50.3717	48.5107	57.6882	53.577
ENSMUSG00000074813	Gm14005	lincRNA	2	128195993	128429349	-1	predicted gene 14005 [Source:MGI Symbol;Acc:MGI:3652191]	-1.23977	1.07197	5.77026	0.0162997	0.862153	No	No	40.2255	44.7083	55.0617	58.2815	44.3042	51.4862	59.2641	47.7353	49.2385
ENSMUSG00000087370	Tmem170b	protein_coding	13	41606216	41641347	1	transmembrane protein 170B [Source:MGI Symbol;Acc:MGI:3647046]	0.430359	5.15821	5.76587	0.0163404	0.862153	No	No	90.0515	95.0936	137.465	110.417	100.702	90.1788	97.7036	77.2799	100.52
ENSMUSG00000020894	Vamp2	protein_coding	11	69088490	69092384	1	vesicle-associated membrane protein 2 [Source:MGI Symbol;Acc:MGI:1313277]	0.385791	6.11514	5.7284	0.0166926	0.867648	No	No	145.347	141.348	119.931	102.223	127.759	185.974	158.974	165.165	149.591
ENSMUSG00000032425	Zfp949	protein_coding	9	88548020	88571086	1	zinc finger protein 949 [Source:MGI Symbol;Acc:MGI:1918890]	0.614116	3.90525	5.70689	0.0168985	0.870085	No	No	24.329	23.6353	13.3082	19.6523	34.0261	20.7728	20.3833	34.0863	36.558
ENSMUSG00000034341	Wbp2	protein_coding	11	116078573	116086995	-1	WW domain binding protein 2 [Source:MGI Symbol;Acc:MGI:104709]	0.380158	6.27721	5.70844	0.0168835	0.870085	No	No	0.256395	0.198802	0.252287	0.967981	0.351388	0.178307	0.160499	0.048315	0.307916
ENSMUSG00000040848	Sft2d2	protein_coding	1	165174341	165194433	-1	SFT2 domain containing 2 [Source:MGI Symbol;Acc:MGI:1917362]	0.505903	7.08821	5.71404	0.0168298	0.870085	No	No	0.227906	0.331336	0.15768	0.247623	0.204977	0	0.120374	0.458993	0.531854
ENSMUSG00000000266	Mid2	protein_coding	X	140664599	140767715	1	midline 2 [Source:MGI Symbol;Acc:MGI:1344333]	1.09409	-0.0624709	4.69812	0.0301956	0.870386	No	No	1.48139	2.01011	2.0183	2.52125	2.43044	2.63003	1.76549	1.5944	1.76352
ENSMUSG00000000579	Dynlt1c	protein_coding	17	6601671	6609774	1	dynein light chain Tctex-type 1C [Source:MGI Symbol;Acc:MGI:3807476]	0.733988	3.72513	4.59477	0.0320696	0.870386	No	No	25.0412	27.7439	41.0598	24.3121	26.2956	18.9897	22.3494	35.0042	31.1275
ENSMUSG00000000686	Abhd15	protein_coding	11	77515121	77538607	1	abhydrolase domain containing 15 [Source:MGI Symbol;Acc:MGI:1914727]	0.440967	4.89256	5.29792	0.0213509	0.870386	No	No	166.6	171.478	231.884	208.454	166.148	240.313	256.758	179.225	188.864
ENSMUSG00000000804	Usp32	protein_coding	11	84984442	85140161	-1	ubiquitin specific peptidase 32 [Source:MGI Symbol;Acc:MGI:2144475]	0.376987	5.1011	4.81784	0.0281665	0.870386	No	No	39.6224	43.332	42.6116	55.9565	47.8345	44.4274	39.5176	29.3236	45.5729
ENSMUSG00000001053	N4bp3	protein_coding	11	51643063	51650842	-1	NEDD4 binding protein 3 [Source:MGI Symbol;Acc:MGI:2442218]	-0.573727	4.0478	5.51551	0.0188486	0.870386	No	No	25.2121	22.1112	17.6286	19.6072	23.0452	17.3404	21.3062	23.2154	26.3128
ENSMUSG00000001700	Gramd3	protein_coding	18	56432132	56503792	1	GRAM domain containing 3 [Source:MGI Symbol;Acc:MGI:1914815]	0.642726	3.47269	5.47605	0.0192788	0.870386	No	No	33.5527	32.3638	26.4936	32.6464	29.6832	31.4921	28.6506	31.7809	35.2009
ENSMUSG00000001865	Cpa3	protein_coding	3	20215617	20242181	-1	carboxypeptidase A3, mast cell [Source:MGI Symbol;Acc:MGI:88479]	0.586185	4.65579	5.18476	0.0227858	0.870386	No	No	14.2726	18.9745	14.5065	23.6367	17.0423	14.4429	14.1239	9.85627	15.5917
ENSMUSG00000001930	Vwf	protein_coding	6	125546774	125686679	1	Von Willebrand factor homolog [Source:MGI Symbol;Acc:MGI:98941]	1.57362	4.9469	5.10537	0.0238519	0.870386	No	No	60.2243	66.3115	76.2223	60.1949	56.31	71.2782	79.0857	47.2521	49.0706
ENSMUSG00000002100	Mybpc3	protein_coding	2	91118144	91136516	1	myosin binding protein C, cardiac [Source:MGI Symbol;Acc:MGI:102844]	-1.35493	0.461115	5.06188	0.0244578	0.870386	No	No	52.4755	55.3332	57.3954	52.6987	55.1387	52.2885	60.508	54.91	55.5928
ENSMUSG00000002222	Rmnd5a	protein_coding	6	71388634	71440637	-1	required for meiotic nuclear division 5 homolog A (S. cerevisiae) [Source:MGI Symbol;Acc:MGI:1915727]	0.374902	7.17203	5.23538	0.022132	0.870386	No	No	15.2128	15.5507	14.1281	25.7078	18.5065	18.321	14.4048	13.3833	14.8079
ENSMUSG00000002409	Dyrk1b	protein_coding	7	28179469	28187294	1	dual-specificity tyrosine-(Y)-phosphorylation regulated kinase 1b [Source:MGI Symbol;Acc:MGI:1330302]	0.766387	3.72317	4.52707	0.0333626	0.870386	No	No	75.7148	77.6474	95.3075	111.743	97.2807	65.518	68.4643	77.3321	93.8138
ENSMUSG00000002546	Golga2	protein_coding	2	32287384	32307921	1	golgi autoantigen, golgin subfamily a, 2 [Source:MGI Symbol;Acc:MGI:2139395]	0.361173	6.52474	5.61208	0.017837	0.870386	No	No	81.2842	84.9946	78.55	85.5677	91.9712	82.4322	70.8887	79.9092	92.7271
ENSMUSG00000004347	Pde1c	protein_coding	6	56069821	56369634	-1	phosphodiesterase 1C [Source:MGI Symbol;Acc:MGI:108413]	0.944037	0.134127	4.48991	0.0340955	0.870386	No	No	13.9878	9.47622	6.18104	7.36116	13.5284	11.5454	14.2844	22.9496	12.4006
ENSMUSG00000004393	Ddx56	protein_coding	11	6258919	6267772	-1	DEAD (Asp-Glu-Ala-Asp) box polypeptide 56 [Source:MGI Symbol;Acc:MGI:1277172]	-0.393706	6.21755	5.43321	0.0197574	0.870386	No	No	83.6197	69.011	57.5266	52.1134	65.7231	74.4432	67.0961	95.1806	74.1517
ENSMUSG00000004864	Mapk13	protein_coding	17	28769307	28778698	1	mitogen-activated protein kinase 13 [Source:MGI Symbol;Acc:MGI:1346864]	-1.17362	0.519995	5.14731	0.0232824	0.870386	Yes	Yes	35.8668	35.0554	30.306	35.8153	35.4317	25.3642	27.6459	30.2935	31.8553
ENSMUSG00000004885	Crabp2	protein_coding	3	87948666	87953376	1	cellular retinoic acid binding protein II [Source:MGI Symbol;Acc:MGI:88491]	-2.1702	-1.87158	5.01288	0.0251594	0.870386	No	No	31.3371	29.9307	23.0212	29.0845	28.5796	27.5484	31.3374	31.0907	30.0078
ENSMUSG00000004929	Thop1	protein_coding	10	81070035	81082559	1	thimet oligopeptidase 1 [Source:MGI Symbol;Acc:MGI:1354165]	-0.480315	6.21752	5.32864	0.0209777	0.870386	No	No	25.5825	27.28	19.5523	23.8844	27.789	23.492	22.3494	25.3171	26.6207
ENSMUSG00000005397	Nid1	protein_coding	13	13437602	13512275	1	nidogen 1 [Source:MGI Symbol;Acc:MGI:97342]	-3.40896	-2.45981	5.33502	0.020901	0.870386	No	No	38.5447	41.7705	42.605	39.8673	41.1124	36.1518	30.5349	36.4054	36.558
ENSMUSG00000006127	Inpp5k	protein_coding	11	75630988	75648871	1	inositol polyphosphate 5-phosphatase K [Source:MGI Symbol;Acc:MGI:1194899]	0.353339	6.48288	4.79254	0.0285833	0.870386	No	No	10.3803	12.0227	7.01958	16.2432	12.1059	6.88488	5.93765	11.4118	13.5472
ENSMUSG00000006800	Sulf2	protein_coding	2	166073089	166155663	-1	sulfatase 2 [Source:MGI Symbol;Acc:MGI:1919293]	-0.566794	4.02403	5.34598	0.0207701	0.870386	No	No	14.643	14.3137	11.1953	14.092	16.2403	13.9525	13.4819	19.471	17.5512
ENSMUSG00000007646	Rad51c	protein_coding	11	87376645	87404954	-1	RAD51 homolog c (S. cerevisiae) [Source:MGI Symbol;Acc:MGI:2150020]	-0.735602	2.72275	4.77225	0.028922	0.870386	No	No	5.81161	4.72751	1.38758	5.38017	6.88135	3.34326	2.00623	12.2962	8.34171
ENSMUSG00000008153	Clstn3	protein_coding	6	124430759	124464794	-1	calsyntenin 3 [Source:MGI Symbol;Acc:MGI:2178323]	0.5129	4.96829	4.65855	0.0308993	0.870386	No	No	43.872	45.1943	33.8696	28.7918	38.1842	30.6688	36.5937	40.947	38.6574
ENSMUSG00000010142	Tnfrsf13b	protein_coding	11	61126755	61149372	1	tumor necrosis factor receptor superfamily, member 13b [Source:MGI Symbol;Acc:MGI:1889411]	-0.39653	5.87263	5.62424	0.0177137	0.870386	No	No	90.7922	94.8506	119.017	101.908	106.09	111.754	112.911	96.2919	107.798
ENSMUSG00000014704	Hoxa2	protein_coding	6	52162351	52165413	-1	homeobox A2 [Source:MGI Symbol;Acc:MGI:96174]	0.766622	1.80699	4.51832	0.0335338	0.870386	No	No	21.7936	28.2299	32.955	42.2985	29.6045	29.2424	31.8189	20.5097	26.5087
ENSMUSG00000014773	Dll1	protein_coding	17	15367354	15376872	-1	delta-like 1 (Drosophila) [Source:MGI Symbol;Acc:MGI:104659]	1.03744	0.159703	5.17375	0.0229307	0.870386	No	No	18.5197	22.4907	17.9963	23.3238	21.4637	17.4572	15.7465	20.2798	22.6903
ENSMUSG00000015337	Endog	protein_coding	2	30171493	30174069	1	endonuclease G [Source:MGI Symbol;Acc:MGI:1261433]	-0.732252	3.37556	4.6542	0.0309777	0.870386	No	No	74.8957	70.5968	78.9029	76.538	60.6145	68.3362	75.956	76.2653	68.0773
ENSMUSG00000015522	Arnt	protein_coding	3	95434388	95497240	1	aryl hydrocarbon receptor nuclear translocator [Source:MGI Symbol;Acc:MGI:88071]	0.372234	5.74119	5.32864	0.0209777	0.870386	No	No	21.1645	22.063	13.855	18.6595	20.5272	11.9635	11.9796	31.4657	24.2808
ENSMUSG00000015656	Hspa8	protein_coding	9	40800984	40805200	1	heat shock protein 8 [Source:MGI Symbol;Acc:MGI:105384]	-0.356822	11.6625	4.57922	0.0323619	0.870386	No	No	15.9819	11.6851	5.73954	6.88842	9.69246	8.73704	13.0004	27.7811	18.363
ENSMUSG00000015944	Gatsl2	protein_coding	5	134099711	134144343	1	GATS protein-like 2 [Source:MGI Symbol;Acc:MGI:1933384]	0.619309	4.29081	5.41123	0.0200076	0.870386	No	No	56.5208	52.9476	66.8401	48.1235	55.5486	73.9083	76.3573	63.8483	56.0558
ENSMUSG00000016087	Fli1	protein_coding	9	32422208	32541389	-1	Friend leukemia integration 1 [Source:MGI Symbol;Acc:MGI:95554]	0.348656	6.40693	5.212	0.0224315	0.870386	No	No	28.6877	29.1762	34.611	41.6272	32.8829	30.7976	29.7725	25.075	28.0332
ENSMUSG00000016128	Stard13	protein_coding	5	151037628	151233836	-1	StAR-related lipid transfer (START) domain containing 13 [Source:MGI Symbol;Acc:MGI:2385331]	-1.36811	-0.066539	5.66184	0.017338	0.870386	No	No	62.5575	56.526	42.7942	43.2204	47.7001	62.5412	50.5571	53.5563	45.9335
ENSMUSG00000016933	Plcg1	protein_coding	2	160731300	160775760	1	phospholipase C, gamma 1 [Source:MGI Symbol;Acc:MGI:97615]	0.335966	6.82983	4.51928	0.0335149	0.870386	No	No	71.4772	80.0951	87.5437	83.6066	80.8779	71.1445	64.5205	77.6664	81.1778
ENSMUSG00000017057	Il13ra1	protein_coding	X	36112110	36171259	1	interleukin 13 receptor, alpha 1 [Source:MGI Symbol;Acc:MGI:105052]	-0.999456	1.48121	5.07499	0.0242734	0.870386	No	No	95.1794	100.13	63.7972	91.598	85.7095	68.8265	62.6747	81.2176	92.9065
ENSMUSG00000017188	Coa3	protein_coding	11	101277968	101279114	-1	cytochrome C oxidase assembly factor 3 [Source:MGI Symbol;Acc:MGI:1098757]	-0.533255	4.67902	5.05239	0.0245919	0.870386	Yes	No	81.0492	81.6068	129.861	115.344	80.6143	98.158	100.269	48.5083	69.2807
ENSMUSG00000017615	Tnfaip1	protein_coding	11	78522850	78536332	-1	tumor necrosis factor, alpha-induced protein 1 (endothelial) [Source:MGI Symbol;Acc:MGI:104961]	-0.447211	4.47526	4.6602	0.0308696	0.870386	No	No	28.3174	28.4287	22.2013	27.9589	28.4039	24.0269	22.2291	31.4289	30.3157
ENSMUSG00000017756	Slc12a7	protein_coding	13	73763697	73816743	1	solute carrier family 12, member 7 [Source:MGI Symbol;Acc:MGI:1342283]	0.378187	5.39079	4.95522	0.026012	0.870386	Yes	Yes	74.8388	83.0329	83.0656	60.6902	100.175	76.9395	88.2743	82.9086	102.088
ENSMUSG00000017765	Slc12a4	protein_coding	8	105943590	105966115	-1	solute carrier family 12, member 4 [Source:MGI Symbol;Acc:MGI:1309465]	-0.623693	4.17518	5.48494	0.019181	0.870386	Yes	Yes	69.9032	74.9163	63.4856	65.1715	82.0427	55.9229	55.3303	89.4575	88.5311
ENSMUSG00000018377	Vezf1	protein_coding	11	88068279	88084729	1	vascular endothelial zinc finger 1 [Source:MGI Symbol;Acc:MGI:1313291]	0.386836	7.17913	5.22188	0.0223045	0.870386	No	No	0.427325	0.397604	1.63987	0.270134	0.409953	0.802382	2.08648	0.458993	0.3639
ENSMUSG00000018593	Sparc	protein_coding	11	55394500	55420080	-1	secreted acidic cysteine rich glycoprotein [Source:MGI Symbol;Acc:MGI:98373]	-2.09389	-1.46445	5.36854	0.0205031	0.870386	No	No	5.64068	5.0584	3.09052	4.4347	6.1493	3.61072	3.33035	6.61916	4.92665
ENSMUSG00000018678	Sp2	protein_coding	11	96953340	96982959	-1	Sp2 transcription factor [Source:MGI Symbol;Acc:MGI:1926162]	0.340456	5.4527	4.46331	0.0346304	0.870386	No	No	154.207	158.467	172.123	173.021	175.723	150.224	153.276	149.583	175.484
ENSMUSG00000018800	Abca5	protein_coding	11	110269369	110337716	-1	ATP-binding cassette, sub-family A (ABC1), member 5 [Source:MGI Symbol;Acc:MGI:2386607]	0.900261	1.40206	4.55107	0.0328981	0.870386	No	No	73.7277	82.3261	86.8184	80.5	85.5631	115.588	117.004	96.4368	90.3313
ENSMUSG00000018848	Rars	protein_coding	11	35808381	35834506	-1	arginyl-tRNA synthetase [Source:MGI Symbol;Acc:MGI:1914297]	-0.391932	6.61172	5.39153	0.0202347	0.870386	No	No	62.5877	69.1599	77.2308	65.1447	72.294	68.6928	78.8049	65.0064	65.9499
ENSMUSG00000019820	Utrn	protein_coding	10	12382188	12861735	-1	utrophin [Source:MGI Symbol;Acc:MGI:104631]	0.438832	6.28695	5.05494	0.0245559	0.870386	Yes	No	1.28197	0.530138	1.19836	0.540269	6.17858	0.579498	0.521621	6.54669	12.3446
ENSMUSG00000020089	Ppa1	protein_coding	10	61648552	61674168	1	pyrophosphatase (inorganic) 1 [Source:MGI Symbol;Acc:MGI:97831]	-0.509241	6.21919	5.06108	0.0244689	0.870386	No	No	0.17093	0.287158	1.13529	0.697847	1.69838	1.02527	1.24386	1.88429	0.979732
ENSMUSG00000020125	Elane	protein_coding	10	79886312	79888216	1	elastase, neutrophil expressed [Source:MGI Symbol;Acc:MGI:2679229]	0.413969	7.82996	4.68381	0.0304482	0.870386	No	No	14.6142	15.1531	13.148	16.1176	16.7764	12.0357	11.4757	14.5907	14.023
ENSMUSG00000020170	Frs2	protein_coding	10	117070129	117148474	-1	fibroblast growth factor receptor substrate 2 [Source:MGI Symbol;Acc:MGI:1100860]	0.361185	5.77894	4.87848	0.0271935	0.870386	No	No	5.3558	6.53837	5.10882	3.57928	8.55045	3.61072	6.5002	5.04892	3.97491
ENSMUSG00000020246	Hcfc2	protein_coding	10	82696160	82742428	1	host cell factor C2 [Source:MGI Symbol;Acc:MGI:1915183]	0.477376	4.33471	4.60959	0.0317937	0.870386	No	No	404.705	445.427	654.749	491.059	475.253	441.31	472.709	393.115	529.727
ENSMUSG00000020261	Slc36a1	protein_coding	11	55204350	55236330	1	solute carrier family 36 (proton/amino acid symporter), member 1 [Source:MGI Symbol;Acc:MGI:2445299]	0.484806	6.01525	4.51523	0.0335943	0.870386	No	No	78.9411	82.9446	51.8766	62.5586	84.8603	48.9899	60.3876	107.356	93.7743
ENSMUSG00000020457	Drg1	protein_coding	11	3187360	3266415	-1	developmentally regulated GTP binding protein 1 [Source:MGI Symbol;Acc:MGI:1343297]	-0.322762	6.45735	4.53611	0.0331869	0.870386	No	No	17.6058	14.0708	6.4964	10.4227	11.098	15.5573	14.6054	14.2046	12.2606
ENSMUSG00000020644	Id2	protein_coding	12	25093801	25096092	-1	inhibitor of DNA binding 2 [Source:MGI Symbol;Acc:MGI:96397]	-0.736643	4.07553	4.58495	0.032254	0.870386	No	No	59.9109	53.0359	44.2134	44.8873	47.5546	44.8888	51.0787	83.6333	57.6362
ENSMUSG00000020689	Itgb3	protein_coding	11	104608000	104670476	1	integrin beta 3 [Source:MGI Symbol;Acc:MGI:96612]	0.497809	5.58687	4.53497	0.0332091	0.870386	No	No	12.6203	15.1752	13.4028	16.2081	15.7539	15.9585	13.843	14.4462	16.2635
ENSMUSG00000020766	Galk1	protein_coding	11	116008457	116012719	-1	galactokinase 1 [Source:MGI Symbol;Acc:MGI:95730]	-0.440759	6.36008	4.73831	0.0294981	0.870386	No	No	81.3626	96.8165	124.094	119.107	92.4151	96.6424	96.9412	70.6366	91.6469
ENSMUSG00000020883	Fbxl20	protein_coding	11	98082556	98150403	-1	F-box and leucine-rich repeat protein 20 [Source:MGI Symbol;Acc:MGI:1919444]	0.457567	6.63878	4.77002	0.0289595	0.870386	No	No	32.6476	39.1861	46.547	60.7352	40.3804	38.6481	35.3097	28.071	37.6777
ENSMUSG00000020902	Ntn1	protein_coding	11	68209364	68400823	-1	netrin 1 [Source:MGI Symbol;Acc:MGI:105088]	-2.44709	-2.55704	4.68	0.0305157	0.870386	No	No	9.54358	10.912	4.9196	8.62179	8.98968	5.48294	4.93533	10.1462	9.18148
ENSMUSG00000020907	Rcvrn	protein_coding	11	67695326	67703333	1	recoverin [Source:MGI Symbol;Acc:MGI:97883]	2.10885	-1.64146	4.63264	0.0313692	0.870386	No	No	0.398836	0.309247	1.29297	0.157578	0	0.534921	0	0.0241575	0.0559847
ENSMUSG00000021032	Ngb	protein_coding	12	87097531	87102539	-1	neuroglobin [Source:MGI Symbol;Acc:MGI:2151886]	-2.71173	-2.88861	4.68254	0.0304706	0.870386	No	No	34.5848	27.5672	13.9073	16.4782	23.1916	16.4488	16.7721	46.624	30.0358
ENSMUSG00000021069	Pygl	protein_coding	12	70190811	70231488	-1	liver glycogen phosphorylase [Source:MGI Symbol;Acc:MGI:97829]	0.363005	6.03307	4.72941	0.029651	0.870386	No	No	13.5889	11.7072	12.3305	13.5968	13.587	15.6464	14.9264	12.0063	11.8687
ENSMUSG00000021179	BC002230	protein_coding	12	100125452	100159653	-1	cDNA sequence BC002230 [Source:MGI Symbol;Acc:MGI:2670969]	0.380691	5.43809	4.95664	0.0259907	0.870386	No	No	71.5341	70.1108	70.0413	49.9298	71.449	68.4253	70.0978	88.3924	72.836
ENSMUSG00000021418	Rpp40	protein_coding	13	35893472	35906359	-1	ribonuclease P 40 subunit (human) [Source:MGI Symbol;Acc:MGI:1346084]	-0.584167	3.81947	5.0995	0.0239328	0.870386	No	No	145.518	155.949	180.133	186.91	155.167	143.359	140.757	107.646	134.139
ENSMUSG00000021423	Ly86	protein_coding	13	37345345	37419036	1	lymphocyte antigen 86 [Source:MGI Symbol;Acc:MGI:1321404]	-0.556868	5.19396	5.30021	0.0213229	0.870386	No	No	38.3034	40.5501	51.4521	50.4985	39.5127	44.3008	51.378	31.0883	34.9971
ENSMUSG00000021453	Gadd45g	protein_coding	13	51846678	51848468	1	growth arrest and DNA-damage-inducible 45 gamma [Source:MGI Symbol;Acc:MGI:1346325]	-1.09829	3.77156	4.81814	0.0281617	0.870386	No	No	20.5116	19.0408	13.4343	20.17	20.1463	20.8173	17.3339	22.394	20.1825
ENSMUSG00000021662	Rgnef	protein_coding	13	97898595	98206165	-1	Rho-guanine nucleotide exchange factor [Source:MGI Symbol;Acc:MGI:1346016]	0.835142	3.23736	5.07345	0.024295	0.870386	No	No	6.15347	5.30138	9.83921	4.27713	2.9868	12.3478	12.1979	4.08262	2.85522
ENSMUSG00000021675	F2rl2	protein_coding	13	95696853	95702739	1	coagulation factor II (thrombin) receptor-like 2 [Source:MGI Symbol;Acc:MGI:1298208]	1.41737	1.94205	4.84114	0.0277885	0.870386	No	No	30.8243	33.9289	56.7016	43.7843	31.6542	44.2647	51.6405	29.3755	32.0792
ENSMUSG00000021738	Atxn7	protein_coding	14	14012491	14107296	1	ataxin 7 [Source:MGI Symbol;Acc:MGI:2179277]	0.350021	6.08945	5.65663	0.0173895	0.870386	No	No	77.1178	84.5792	104.51	92.3184	83.1912	97.0882	96.1387	63.1961	79.5262
ENSMUSG00000022092	Ppp3cc	protein_coding	14	70217898	70289449	-1	protein phosphatase 3, catalytic subunit, gamma isoform [Source:MGI Symbol;Acc:MGI:107162]	-0.70042	3.39252	5.46723	0.0193763	0.870386	No	No	395.418	437.673	432.925	405.179	474.608	459.943	437.76	379.925	433.881
ENSMUSG00000022122	Ednrb	protein_coding	14	103814625	103844173	-1	endothelin receptor type B [Source:MGI Symbol;Acc:MGI:102720]	-1.44604	0.254727	5.2478	0.0219745	0.870386	No	No	93.3847	95.6237	38.0639	83.3589	83.0741	54.874	52.5633	96.3402	83.781
ENSMUSG00000022139	Mbnl2	protein_coding	14	120275669	120431697	1	muscleblind-like 2 [Source:MGI Symbol;Acc:MGI:2145597]	0.400437	6.06869	5.03181	0.0248859	0.870386	No	No	47.0342	55.532	73.8256	85.4075	51.4198	57.9498	56.2548	35.3908	54.2771
ENSMUSG00000022472	Desi1	protein_coding	15	81992523	82033862	-1	desumoylating isopeptidase 1 [Source:MGI Symbol;Acc:MGI:106313]	-0.350622	6.04369	5.0126	0.0251635	0.870386	No	No	21.3662	24.2317	22.6762	29.95	26.8595	29.064	19.5219	21.4519	24.1294
ENSMUSG00000022641	Bbx	protein_coding	16	50191844	50432390	-1	bobby sox homolog (Drosophila) [Source:MGI Symbol;Acc:MGI:1917758]	0.446874	6.38867	4.47925	0.0343087	0.870386	No	No	0.284883	0.353426	0.599182	0.607802	0.146412	1.02527	0.682119	0.362363	0.279923
ENSMUSG00000022674	Ube2v2	protein_coding	16	15552677	15594524	-1	ubiquitin-conjugating enzyme E2 variant 2 [Source:MGI Symbol;Acc:MGI:1917870]	-0.428473	4.93947	4.60341	0.0319084	0.870386	No	No	2.30755	2.31936	2.33366	2.11605	2.10833	2.80834	1.76549	4.03431	1.76352
ENSMUSG00000022768	Ccdc116	protein_coding	16	17139064	17147229	-1	coiled-coil domain containing 116 [Source:MGI Symbol;Acc:MGI:1924122]	-0.776598	2.54723	4.77563	0.0288653	0.870386	No	No	68.8562	73.7334	62.378	65.8002	74.6407	63.8785	65.4835	70.6607	73.088
ENSMUSG00000022792	Yars2	protein_coding	16	16302965	16309640	1	tyrosyl-tRNA synthetase 2 (mitochondrial) [Source:MGI Symbol;Acc:MGI:1917370]	-0.398692	5.05009	4.47035	0.034488	0.870386	No	No	20.5116	18.9304	7.41094	16.8384	18.9457	13.2839	16.5715	20.3889	21.5541
ENSMUSG00000022797	Tfrc	protein_coding	16	32608920	32632794	1	transferrin receptor [Source:MGI Symbol;Acc:MGI:98822]	-0.511326	8.13339	5.35164	0.0207028	0.870386	No	No	0.227906	0.0220891	0.0315359	0.0675336	0.117129	0	0	0.265733	0.223939
ENSMUSG00000022881	Rfc4	protein_coding	16	23113943	23127737	-1	replication factor C (activator 1) 4 [Source:MGI Symbol;Acc:MGI:2146571]	-0.425518	5.12052	4.8318	0.0279394	0.870386	No	No	10.3128	9.34369	12.4567	15.0825	10.6295	12.9718	9.18855	6.69163	8.3977
ENSMUSG00000022901	Cd86	protein_coding	16	36603869	36666081	-1	CD86 antigen [Source:MGI Symbol;Acc:MGI:101773]	-1.14205	2.05768	5.64692	0.0174861	0.870386	No	No	14.8139	18.4665	38.7261	29.242	24.3044	18.7668	15.0468	20.9446	20.6024
ENSMUSG00000022914	Brwd1	protein_coding	16	95992092	96082526	-1	bromodomain and WD repeat domain containing 1 [Source:MGI Symbol;Acc:MGI:1890651]	0.358492	6.49379	4.62232	0.0315585	0.870386	No	No	11.1389	10.5807	8.32548	11.0305	10.9223	12.214	9.62992	13.5041	13.0444
ENSMUSG00000022960	Donson	protein_coding	16	91677268	91688765	-1	downstream neighbor of SON [Source:MGI Symbol;Acc:MGI:1890621]	-0.448972	4.2953	4.52244	0.0334532	0.870386	Yes	Yes	14.529	14.0928	12.6459	16.3881	15.9296	14.9778	12.3584	13.4074	13.8282
ENSMUSG00000023216	Epb4.2	protein_coding	2	121017891	121037072	-1	erythrocyte protein band 4.2 [Source:MGI Symbol;Acc:MGI:95402]	1.97434	-0.872297	5.38228	0.0203423	0.870386	No	No	1.96569	1.92175	1.70294	5.08753	6.1493	1.60476	1.08337	7.3922	7.92183
ENSMUSG00000023272	Creld2	protein_coding	15	88819646	88826681	1	cysteine-rich with EGF-like domains 2 [Source:MGI Symbol;Acc:MGI:1923987]	-0.47142	5.36283	4.75159	0.0292713	0.870386	No	No	144.664	162.929	166.983	165.998	169.691	173.671	164.11	171.18	197.43
ENSMUSG00000023328	Ache	protein_coding	5	137287519	137294466	1	acetylcholinesterase [Source:MGI Symbol;Acc:MGI:87876]	1.46425	3.33973	4.46929	0.0345094	0.870386	No	No	40.254	43.6039	46.3893	41.9609	42.3716	68.0687	67.7706	34.9801	41.0648
ENSMUSG00000023960	Enpp5	protein_coding	17	44078813	44086567	1	ectonucleotide pyrophosphatase/phosphodiesterase 5 [Source:MGI Symbol;Acc:MGI:1933830]	0.781801	3.90675	4.82056	0.0281221	0.870386	No	No	24.1455	30.7626	28.317	27.4758	31.7599	27.934	27.4818	30.8871	29.9067
ENSMUSG00000024013	Fgd2	protein_coding	17	29360914	29379660	1	FYVE, RhoGEF and PH domain containing 2 [Source:MGI Symbol;Acc:MGI:1347084]	-0.519435	6.2731	4.96686	0.0258376	0.870386	No	No	19.6	20.6312	25.4495	29.9399	21.6397	18.5885	20.8247	18.4805	21.1342
ENSMUSG00000024052	Lpin2	protein_coding	17	71182560	71249817	1	lipin 2 [Source:MGI Symbol;Acc:MGI:1891341]	0.356784	6.59906	5.64483	0.017507	0.870386	No	No	0.142442	0.24298	0.220751	0.157578	0.117129	0.445768	0.160499	0.0966301	0.0279923
ENSMUSG00000024065	Ehd3	protein_coding	17	73804841	73832093	1	EH-domain containing 3 [Source:MGI Symbol;Acc:MGI:1928900]	1.48332	2.81495	4.49139	0.034066	0.870386	No	No	65.4091	70.906	81.0473	94.0968	85.1824	63.7448	68.1317	65.7809	80.9538
ENSMUSG00000024145	Pigf	protein_coding	17	86997256	87025406	-1	phosphatidylinositol glycan anchor biosynthesis, class F [Source:MGI Symbol;Acc:MGI:99462]	-0.698374	2.40445	4.61551	0.0316841	0.870386	No	No	112.32	128.136	126.112	147.241	158.547	139.825	123.376	100.223	156.874
ENSMUSG00000024164	C3	protein_coding	17	57203970	57228136	-1	complement component 3 [Source:MGI Symbol;Acc:MGI:88227]	0.792626	4.90749	5.19365	0.0226695	0.870386	No	No	65.2667	66.7974	54.2102	63.9318	65.3582	49.7031	52.2824	54.0162	62.2829
ENSMUSG00000024208	2900010M23Rik	protein_coding	17	27122663	27133916	-1	RIKEN cDNA 2900010M23 gene [Source:MGI Symbol;Acc:MGI:1914517]	-0.536395	4.74657	5.10208	0.0238972	0.870386	No	No	34.2145	36.9109	38.9469	33.9455	30.4531	36.9541	35.5103	29.7621	30.3997
ENSMUSG00000024309	H2-Ke2	protein_coding	17	33938821	33940343	-1	H2-K region expressed gene 2 [Source:MGI Symbol;Acc:MGI:95908]	-0.386307	5.75698	4.54224	0.0330683	0.870386	No	No	17.15	18.2014	9.3977	18.0765	17.0716	12.0357	9.7503	15.5816	17.3552
ENSMUSG00000024369	Rdbp	protein_coding	17	34850391	34856372	1	RD RNA-binding protein [Source:MGI Symbol;Acc:MGI:102744]	-0.355419	5.57255	4.8115	0.0282704	0.870386	No	No	319.439	356.187	450.617	439.126	452.735	373.375	355.906	262.157	430.074
ENSMUSG00000024462	Gabbr1	protein_coding	17	37045966	37075067	1	gamma-aminobutyric acid (GABA) B receptor, 1 [Source:MGI Symbol;Acc:MGI:1860139]	0.591155	5.85471	4.82609	0.0280321	0.870386	No	No	28.0895	33.0453	19.2369	27.3511	35.6073	31.4266	30.7355	40.3189	37.1178
ENSMUSG00000024493	Lars	protein_coding	18	42202350	42262122	-1	leucyl-tRNA synthetase [Source:MGI Symbol;Acc:MGI:1913808]	-0.387145	6.79282	4.95461	0.0260211	0.870386	No	No	82.5876	72.4081	108.452	64.7872	70.6583	75.6913	77.3604	70.7091	75.6353
ENSMUSG00000024561	Mbd1	protein_coding	18	74268272	74282685	1	methyl-CpG binding domain protein 1 [Source:MGI Symbol;Acc:MGI:1333811]	0.315422	6.00057	4.86579	0.0273943	0.870386	No	No	23.659	27.4724	24.5081	20.0239	34.0179	33.6875	36.637	43.2644	37.9895
ENSMUSG00000024697	Gna14	protein_coding	19	16435667	16610818	1	guanine nucleotide binding protein, alpha 14 [Source:MGI Symbol;Acc:MGI:95769]	0.807859	1.64938	4.77461	0.0288824	0.870386	No	No	199.788	189.657	246.832	193.304	186.968	198.634	196.972	265.273	241.21
ENSMUSG00000024773	Atg2a	protein_coding	19	6241668	6262335	1	autophagy related 2A [Source:MGI Symbol;Acc:MGI:1916291]	0.348394	6.28787	5.01118	0.0251842	0.870386	No	No	1.16802	1.08237	0.126144	0.630313	1.05416	0	0	0.821356	0.951739
ENSMUSG00000025014	Dntt	protein_coding	19	41029275	41059523	1	deoxynucleotidyltransferase, terminal [Source:MGI Symbol;Acc:MGI:98659]	-0.885605	7.21614	5.19889	0.0226013	0.870386	No	No	23.1325	19.2617	21.1606	26.5632	12.9135	20.0595	18.5777	20.8479	16.7114
ENSMUSG00000025025	Mxi1	protein_coding	19	53310506	53375810	1	Max interacting protein 1 [Source:MGI Symbol;Acc:MGI:97245]	0.335264	5.63603	4.56363	0.0326577	0.870386	No	No	1.7093	1.32535	0.378431	0.157578	0.585647	1.159	0.521621	0.507308	0.447877
ENSMUSG00000025094	Slc18a2	protein_coding	19	59260878	59296012	1	solute carrier family 18 (vesicular monoamine), member 2 [Source:MGI Symbol;Acc:MGI:106677]	0.688969	6.46222	4.60797	0.0318238	0.870386	No	No	105.74	101.426	120.538	95.6372	105.506	111.704	116.828	127.283	117.912
ENSMUSG00000025236	Adpgk	protein_coding	9	59291572	59316199	1	ADP-dependent glucokinase [Source:MGI Symbol;Acc:MGI:1919391]	-0.386386	5.79286	5.15119	0.0232304	0.870386	No	No	77.9725	83.1434	106.15	106.343	82.8984	93.3437	94.614	75.8546	81.7376
ENSMUSG00000025573	6030468B19Rik	protein_coding	11	117797660	117807301	1	RIKEN cDNA 6030468B19 gene [Source:MGI Symbol;Acc:MGI:1924977]	2.9837	-2.98698	5.68495	0.017111	0.870386	No	No	101.418	100.833	98.1035	80.5898	94.6977	79.7478	89.7188	87.9326	93.6612
ENSMUSG00000025869	Nop16	protein_coding	13	54584185	54590090	-1	NOP16 nucleolar protein homolog (yeast) [Source:MGI Symbol;Acc:MGI:107862]	-0.496569	6.2252	5.21908	0.0223404	0.870386	No	No	42.4476	39.4511	27.0263	45.5626	40.6439	30.6242	39.1617	35.125	42.3524
ENSMUSG00000025898	Cwf19l2	protein_coding	9	3404085	3479236	1	CWF19-like 2, cell cycle control (S. pombe) [Source:MGI Symbol;Acc:MGI:1918023]	0.453195	5.02866	4.71854	0.029839	0.870386	No	No	58.1161	70.5526	65.1217	80.6126	65.6906	62.4966	63.397	54.4994	64.6903
ENSMUSG00000025964	Adam23	protein_coding	1	63445891	63596515	1	a disintegrin and metallopeptidase domain 23 [Source:MGI Symbol;Acc:MGI:1345162]	-2.32353	-2.05948	4.80208	0.0284255	0.870386	No	No	4.35871	5.25721	1.92369	1.57578	4.24594	3.69987	2.56798	1.37698	1.90348
ENSMUSG00000026131	Dst	protein_coding	1	34011825	34308650	1	dystonin [Source:MGI Symbol;Acc:MGI:104627]	0.665035	6.07095	5.04322	0.0247225	0.870386	No	No	99.0823	108.656	130.243	125.41	111.009	113.27	122.982	96.8716	121.179
ENSMUSG00000026436	Elk4	protein_coding	1	132007607	132032612	1	ELK4, member of ETS oncogene family [Source:MGI Symbol;Acc:MGI:102853]	0.326772	6.19666	4.73234	0.0296006	0.870386	No	No	9.51509	6.86971	11.1322	6.86591	7.26202	8.51416	8.30581	13.4557	13.0724
ENSMUSG00000026594	Ralgps2	protein_coding	1	156804166	156939626	-1	Ral GEF with PH domain and SH3 binding motif 2 [Source:MGI Symbol;Acc:MGI:1925505]	0.466452	5.24744	5.5813	0.0181533	0.870386	No	No	98.9023	112.853	200.789	199.893	122.247	117.683	126.754	77.9027	125.168
ENSMUSG00000026672	Optn	protein_coding	2	5020642	5064051	-1	optineurin [Source:MGI Symbol;Acc:MGI:1918898]	0.977635	2.88062	5.05892	0.0244995	0.870386	No	No	175.972	108.833	126.238	103.642	169.252	183.077	151.471	256.48	358.806
ENSMUSG00000026700	Tnfsf4	protein_coding	1	161395409	161418410	1	tumor necrosis factor (ligand) superfamily, member 4 [Source:MGI Symbol;Acc:MGI:104511]	1.03704	0.00575625	5.15922	0.0231233	0.870386	No	No	75.8279	60.5904	49.7321	44.0994	50.1314	74.2203	78.5641	96.6001	64.0465
ENSMUSG00000026955	2010317E24Rik	protein_coding	2	25372321	25378213	1	RIKEN cDNA 2010317E24 gene [Source:MGI Symbol;Acc:MGI:1919330]	-0.4695	4.71765	4.81789	0.0281658	0.870386	No	No	94.1538	96.684	75.1816	95.0197	102.635	77.0732	75.9961	83.73	105.363
ENSMUSG00000026987	Baz2b	protein_coding	2	59899363	60209839	-1	bromodomain adjacent to zinc finger domain, 2B [Source:MGI Symbol;Acc:MGI:2442782]	0.384147	7.01639	5.46924	0.019354	0.870386	No	No	104.495	90.1235	91.9587	71.8107	83.5426	82.779	90.3206	147.143	90.0513
ENSMUSG00000027168	Pax6	protein_coding	2	105668896	105703160	1	paired box gene 6 [Source:MGI Symbol;Acc:MGI:97490]	-2.52448	-2.26548	4.71514	0.0298982	0.870386	No	No	187.852	219.058	269.38	103.822	76.2805	151.427	151.792	108.274	55.5928
ENSMUSG00000027298	Tyro3	protein_coding	2	119797733	119818104	1	TYRO3 protein tyrosine kinase 3 [Source:MGI Symbol;Acc:MGI:104294]	-0.94755	0.296811	4.52559	0.0333915	0.870386	No	No	99.6521	97.4129	103.154	108.774	107.818	88.5294	92.5275	95.9053	121.207
ENSMUSG00000027323	Rad51	protein_coding	2	119112793	119147445	1	RAD51 homolog (S. cerevisiae) [Source:MGI Symbol;Acc:MGI:97890]	-0.369999	6.14837	5.08664	0.0241109	0.870386	No	No	93.4131	97.0816	92.5895	92.4309	93.5279	82.3333	80.9315	83.2951	90.4712
ENSMUSG00000027341	5730494N06Rik	protein_coding	2	132239492	132247807	-1	RIKEN cDNA 5730494N06 gene [Source:MGI Symbol;Acc:MGI:1917862]	-0.49164	5.00048	4.71485	0.0299031	0.870386	No	No	662.971	670.468	875.25	821.52	557.156	835.294	795.623	367.583	476.814
ENSMUSG00000027353	Mcm8	protein_coding	2	132816141	132844197	1	minichromosome maintenance deficient 8 (S. cerevisiae) [Source:MGI Symbol;Acc:MGI:1913884]	-0.514109	4.56108	5.56482	0.0183249	0.870386	No	No	72.6737	67.7252	66.6985	73.0713	75.6363	82.4224	79.2462	76.2653	82.4094
ENSMUSG00000027357	Crls1	protein_coding	2	132846666	132866785	1	cardiolipin synthase 1 [Source:MGI Symbol;Acc:MGI:1913836]	-0.448594	4.48898	4.77189	0.0289281	0.870386	No	No	9.99939	10.7132	7.34787	10.5352	11.4494	7.04313	7.30269	9.44559	9.29345
ENSMUSG00000027359	Slc27a2	protein_coding	2	126552407	126588243	1	solute carrier family 27 (fatty acid transporter), member 2 [Source:MGI Symbol;Acc:MGI:1347099]	-1.04163	1.2495	4.50826	0.0337315	0.870386	No	No	177.785	187.727	192.203	214.253	204.267	201.39	208.453	217.577	216.997
ENSMUSG00000027405	Nop56	protein_coding	2	130274430	130279313	1	NOP56 ribonucleoprotein homolog (yeast) [Source:MGI Symbol;Acc:MGI:1914384]	-0.466267	8.87903	4.90547	0.0267717	0.870386	No	No	0.17093	0.309247	1.32451	0.450224	0.409953	0	0	0.19326	0.195946
ENSMUSG00000027519	Rab22a	protein_coding	2	173659760	173707343	1	RAB22A, member RAS oncogene family [Source:MGI Symbol;Acc:MGI:105072]	0.396469	5.37136	5.39	0.0202525	0.870386	No	No	138.909	159.262	193.694	208.566	170.745	168.857	157.73	129.895	161.432
ENSMUSG00000027524	Edn3	protein_coding	2	174760619	174784042	1	endothelin 3 [Source:MGI Symbol;Acc:MGI:95285]	1.42881	-1.85478	4.75355	0.0292379	0.870386	No	No	146.117	147.312	182.719	182.971	157.188	129.495	137.547	128.131	144.86
ENSMUSG00000027670	Ocstamp	protein_coding	2	165393760	165400405	-1	osteoclast stimulatory transmembrane protein [Source:MGI Symbol;Acc:MGI:1921864]	-2.10803	-1.67747	4.49659	0.0339625	0.870386	No	No	77.4882	87.4949	87.6383	78.384	88.257	92.3185	93.009	86.3631	87.1121
ENSMUSG00000027684	Mecom	protein_coding	3	29951299	30548008	-1	MDS1 and EVI1 complex locus [Source:MGI Symbol;Acc:MGI:95457]	0.455715	5.07195	4.49517	0.0339908	0.870386	No	No	32.7046	37.7059	23.9358	27.8889	31.215	32.9868	41.208	44.2798	36.1356
ENSMUSG00000027944	Hax1	protein_coding	3	89995457	89998686	-1	HCLS1 associated X-1 [Source:MGI Symbol;Acc:MGI:1346319]	-0.424059	4.99456	5.05471	0.0245591	0.870386	No	No	83.1289	93.9891	130.243	97.1808	100.643	118.663	125.991	80.517	93.7183
ENSMUSG00000028010	Gar1	protein_coding	3	129824912	129831396	-1	GAR1 ribonucleoprotein homolog (yeast) [Source:MGI Symbol;Acc:MGI:1930948]	-0.42795	5.74485	5.51139	0.018893	0.870386	Yes	No	28.5934	31.7374	32.1654	28.7959	27.7629	36.5503	42.3287	43.1427	24.1078
ENSMUSG00000028011	Tdo2	protein_coding	3	81957090	81975750	-1	tryptophan 2,3-dioxygenase [Source:MGI Symbol;Acc:MGI:1928486]	1.58059	-1.58267	4.76654	0.0290181	0.870386	No	No	54.3842	59.0662	66.0993	63.5941	58.2719	78.8563	77.5209	50.6342	56.1806
ENSMUSG00000028034	Fubp1	protein_coding	3	152210458	152236830	1	far upstream element (FUSE) binding protein 1 [Source:MGI Symbol;Acc:MGI:1196294]	-0.339777	7.24646	4.58169	0.0323154	0.870386	No	No	84.0405	80.9124	181.584	82.7511	106.412	125.305	130.806	139.461	87.728
ENSMUSG00000028073	Pear1	protein_coding	3	87747890	87824306	-1	platelet endothelial aggregation receptor 1 [Source:MGI Symbol;Acc:MGI:1920432]	0.45573	6.64099	4.67456	0.0306126	0.870386	No	No	24.8418	24.6956	28.8544	20.125	34.4943	33.5217	30.4948	40.1015	32.3306
ENSMUSG00000028410	Dnaja1	protein_coding	4	40722150	40737149	1	DnaJ (Hsp40) homolog, subfamily A, member 1 [Source:MGI Symbol;Acc:MGI:1270129]	-0.397754	7.90502	4.50241	0.0338471	0.870386	No	No	79.0266	76.4504	82.1511	78.1589	68.6378	74.9781	79.2061	75.9271	73.032
ENSMUSG00000028614	Tmem48	protein_coding	4	107367784	107416346	1	transmembrane protein 48 [Source:MGI Symbol;Acc:MGI:1920037]	-0.351784	6.42427	4.7326	0.0295962	0.870386	No	No	113.178	124.26	110.555	120.943	146.465	140.225	131.637	129.219	147.684
ENSMUSG00000028644	Ermap	protein_coding	4	119175457	119190011	-1	erythroblast membrane-associated protein [Source:MGI Symbol;Acc:MGI:1349816]	3.13727	2.13843	4.86656	0.027382	0.870386	No	No	5.75464	6.84762	5.61339	5.96547	7.52557	5.08175	5.17608	7.97198	7.58592
ENSMUSG00000028683	Eif2b3	protein_coding	4	117019402	117087306	1	eukaryotic translation initiation factor 2B, subunit 3 [Source:MGI Symbol;Acc:MGI:1313286]	-0.544439	4.69589	4.99069	0.025484	0.870386	No	No	80.7643	84.9105	57.5846	88.0638	78.5353	73.5962	60.5883	80.662	77.8747
ENSMUSG00000028801	Stpg1	protein_coding	4	135494790	135537803	1	sperm tail PG rich repeat containing 1 [Source:MGI Symbol;Acc:MGI:1926056]	1.96661	-2.56211	5.08491	0.0241349	0.870386	No	No	32.1992	31.2724	16.2848	30.6742	31.427	18.7427	18.2539	28.287	35.3747
ENSMUSG00000028979	Masp2	protein_coding	4	148602554	148615499	1	mannan-binding lectin serine peptidase 2 [Source:MGI Symbol;Acc:MGI:1330832]	2.42504	-2.59665	5.50089	0.0190068	0.870386	No	No	9.82419	9.21469	6.82816	6.32407	6.87169	12.0977	5.61826	7.64658	6.61123
ENSMUSG00000028995	Fam126a	protein_coding	5	23915276	24030690	-1	family with sequence similarity 126, member A [Source:MGI Symbol;Acc:MGI:2149839]	0.333853	5.72938	4.73028	0.029636	0.870386	No	No	38.7441	42.0797	36.6447	29.6923	38.9455	28.3954	33.7449	42.179	41.6526
ENSMUSG00000029004	Mll5	protein_coding	5	23434441	23504235	1	myeloid/lymphoid or mixed-lineage leukemia 5 [Source:MGI Symbol;Acc:MGI:1924825]	0.370489	7.45944	4.77301	0.0289093	0.870386	No	No	76.9754	74.3077	83.1602	68.7492	74.0551	63.5665	72.5454	80.662	72.7521
ENSMUSG00000029007	Agtrap	protein_coding	4	148077061	148088031	-1	angiotensin II, type I receptor-associated protein [Source:MGI Symbol;Acc:MGI:1339977]	0.372589	6.2542	4.4661	0.0345739	0.870386	No	No	13.0662	12.0578	10.6878	6.16266	13.8933	9.62858	11.2943	13.3871	10.3146
ENSMUSG00000029246	Ppat	protein_coding	5	76913249	76951578	-1	phosphoribosyl pyrophosphate amidotransferase [Source:MGI Symbol;Acc:MGI:2387203]	-0.38317	6.87332	5.1462	0.0232973	0.870386	No	No	14.1302	15.2194	19.2684	17.4237	16.281	20.9511	22.2291	16.9586	20.9103
ENSMUSG00000029304	Spp1	protein_coding	5	104435118	104441050	1	secreted phosphoprotein 1 [Source:MGI Symbol;Acc:MGI:98389]	-1.26426	2.83232	4.92792	0.0264261	0.870386	No	No	300.267	304.101	366.447	267.973	292.062	345.871	353.98	253.606	273.177
ENSMUSG00000029313	Aff1	protein_coding	5	103692374	103855322	1	AF4/FMR2 family, member 1 [Source:MGI Symbol;Acc:MGI:1100819]	0.342802	6.90892	4.46474	0.0346013	0.870386	No	No	1.19651	0.817297	0.662254	0.360179	2.02048	1.11442	0.441371	2.15002	0.615831
ENSMUSG00000029360	Gm9754	protein_coding	5	118065360	118069710	1	predicted gene 9754 [Source:MGI Symbol;Acc:MGI:3704256]	1.23089	-0.503188	4.93959	0.0262483	0.870386	No	No	4.95696	4.08648	3.27974	3.30914	3.68958	2.98664	2.20686	4.58993	4.64673
ENSMUSG00000029449	Rhof	protein_coding	5	123103044	123132692	-1	ras homolog gene family, member f [Source:MGI Symbol;Acc:MGI:1345629]	0.578828	4.40726	5.26769	0.0217248	0.870386	No	No	33.7871	38.7664	38.3792	35.5452	44.7434	37.8902	33.9053	48.4841	46.2153
ENSMUSG00000029610	Aimp2	protein_coding	5	143902704	143909847	-1	aminoacyl tRNA synthetase complex-interacting multifunctional protein 2 [Source:MGI Symbol;Acc:MGI:2385237]	-0.428345	5.30146	5.29931	0.0213339	0.870386	No	No	41.7069	39.164	33.5542	41.5557	39.9411	29.7773	29.1305	42.2273	42.1844
ENSMUSG00000029657	Hsph1	protein_coding	5	149614287	149636376	-1	heat shock 105kDa/110kDa protein 1 [Source:MGI Symbol;Acc:MGI:105053]	-0.463735	6.04789	4.47227	0.0344493	0.870386	No	No	68.3719	73.4683	95.8377	107.378	79.3259	80.5948	71.1812	58.7752	77.0909
ENSMUSG00000029675	Eln	protein_coding	5	134703781	134747241	-1	elastin [Source:MGI Symbol;Acc:MGI:95317]	2.48277	-2.80817	5.27799	0.0215967	0.870386	No	No	46.5214	49.8772	52.5073	44.7973	40.9953	58.663	55.4122	48.1701	38.0416
ENSMUSG00000029716	Tfr2	protein_coding	5	137569851	137587481	1	transferrin receptor 2 [Source:MGI Symbol;Acc:MGI:1354956]	0.430581	6.51425	5.54934	0.0184876	0.870386	No	No	0.797672	1.0161	1.45065	1.4182	0.907753	0.534921	0.842618	1.28035	1.39962
ENSMUSG00000029720	Gm20605	protein_coding	5	137629175	137642899	1	predicted gene 20605 [Source:MGI Symbol;Acc:MGI:5306917]	0.362563	7.21805	4.80314	0.0284079	0.870386	No	No	0.0569766	0.220891	0.252287	0.112556	0.204977	0	0.0802493	0.531465	0.111969
ENSMUSG00000029729	Zkscan1	protein_coding	5	138085084	138107822	1	zinc finger with KRAB and SCAN domains 1 [Source:MGI Symbol;Acc:MGI:1921820]	0.391445	5.65453	5.62515	0.0177045	0.870386	No	No	2.02267	1.70086	1.35604	0.900448	1.66909	2.05053	4.21309	2.43991	0.811778
ENSMUSG00000029777	Gars	protein_coding	6	55038001	55079504	1	glycyl-tRNA synthetase [Source:MGI Symbol;Acc:MGI:2449057]	-0.384745	7.06842	4.47565	0.0343811	0.870386	Yes	Yes	8.7744	8.08461	5.51879	6.01049	7.90624	1.60476	2.72848	10.0254	10.4971
ENSMUSG00000029866	Kel	protein_coding	6	41686330	41704339	-1	Kell blood group [Source:MGI Symbol;Acc:MGI:1346053]	2.28768	0.194885	5.47958	0.0192399	0.870386	No	No	38.9435	40.9753	51.0882	56.4356	48.4623	47.92	42.0908	34.4486	41.8485
ENSMUSG00000030000	Add2	protein_coding	6	86078084	86119555	1	adducin 2 (beta) [Source:MGI Symbol;Acc:MGI:87919]	3.3527	0.293529	4.96339	0.0258893	0.870386	No	No	103.999	112.828	104.765	111.66	117.257	96.917	101.664	103.267	124.551
ENSMUSG00000030047	Arhgap25	protein_coding	6	87458545	87533259	-1	Rho GTPase activating protein 25 [Source:MGI Symbol;Acc:MGI:2443687]	0.412958	5.8656	5.27474	0.021637	0.870386	No	No	1.62383	0.618495	0.725326	0.517757	1.11273	0.356614	1.08337	1.20788	1.34363
ENSMUSG00000030410	Dmwd	protein_coding	7	19076249	19082776	1	dystrophia myotonica-containing WD repeat motif [Source:MGI Symbol;Acc:MGI:94907]	0.423716	5.19057	4.5275	0.0333544	0.870386	No	No	199.902	201.298	187.008	194.542	177.363	184.86	190.231	193.695	203.42
ENSMUSG00000030527	Crtc3	protein_coding	7	80586627	80688877	-1	CREB regulated transcription coactivator 3 [Source:MGI Symbol;Acc:MGI:1917711]	0.340695	6.18776	4.56586	0.0326153	0.870386	Yes	No	0.0569766	0.0883564	0.346895	0.405201	0	0	0	0.120788	0.0279923
ENSMUSG00000030894	Tpp1	protein_coding	7	105744847	105752207	-1	tripeptidyl peptidase I [Source:MGI Symbol;Acc:MGI:1336194]	0.354302	6.0532	5.27865	0.0215885	0.870386	No	No	59.1702	60.3253	29.6438	50.4926	63.3377	36.018	30.5349	62.7129	70.9606
ENSMUSG00000030924	2610020H08Rik	protein_coding	7	119794006	119848943	1	RIKEN cDNA 2610020H08 gene [Source:MGI Symbol;Acc:MGI:1919402]	0.604553	3.37721	4.57651	0.0324132	0.870386	No	No	162.07	173.311	183.066	176.128	181.375	189.317	186.299	181.834	184.33
ENSMUSG00000031103	Elf4	protein_coding	X	48411046	48463132	-1	E74-like factor 4 (ets domain transcription factor) [Source:MGI Symbol;Acc:MGI:1928377]	0.382776	7.39912	5.67817	0.0171772	0.870386	No	No	77.0324	83.2759	92.211	91.2379	87.525	84.1609	78.4036	76.7726	84.117
ENSMUSG00000031543	Ank1	protein_coding	8	22974844	23150497	1	ankyrin 1, erythroid [Source:MGI Symbol;Acc:MGI:88024]	1.67388	1.90045	5.67142	0.0172435	0.870386	No	No	145.307	140.668	93.0874	126.669	140.462	142.926	128.259	156.611	153.665
ENSMUSG00000031657	Heatr3	protein_coding	8	88137855	88172027	1	HEAT repeat containing 3 [Source:MGI Symbol;Acc:MGI:2444491]	-0.427288	6.34763	4.9089	0.0267187	0.870386	No	No	1.02558	0.905653	0.346895	1.59829	0.409953	0.178307	1.04324	1.03877	0.139962
ENSMUSG00000031822	Gse1	protein_coding	8	120230536	120581390	1	genetic suppressor element 1 [Source:MGI Symbol;Acc:MGI:1098275]	0.466476	7.7925	5.15367	0.0231973	0.870386	No	No	2.39302	2.67278	5.77107	12.2236	7.29131	4.9926	4.29334	3.96183	5.26256
ENSMUSG00000031877	Ces2g	protein_coding	8	104961718	104969537	1	carboxylesterase 2G [Source:MGI Symbol;Acc:MGI:1919611]	1.32774	3.50652	4.64838	0.0310829	0.870386	No	No	145.119	158.379	192.716	170.05	173.908	185.93	186.66	166.518	185.001
ENSMUSG00000032026	Rexo2	protein_coding	9	48468514	48480611	-1	REX2, RNA exonuclease 2 homolog (S. cerevisiae) [Source:MGI Symbol;Acc:MGI:1888981]	-0.35356	5.71208	4.80838	0.0283216	0.870386	No	No	18.6598	15.3298	27.3732	12.156	21.3176	23.9823	22.3896	27.8053	18.6149
ENSMUSG00000032028	Nxpe2	protein_coding	9	48318006	48353454	-1	neurexophilin and PC-esterase domain family, member 2 [Source:MGI Symbol;Acc:MGI:1925502]	1.87537	-0.0163059	4.82358	0.028073	0.870386	No	No	42.6755	43.3167	39.1361	38.134	47.9938	47.9646	44.1371	71.6995	49.3785
ENSMUSG00000032128	Robo3	protein_coding	9	37415669	37433163	-1	roundabout homolog 3 (Drosophila) [Source:MGI Symbol;Acc:MGI:1343102]	1.17508	3.77025	5.07568	0.0242637	0.870386	No	No	9.743	1.52415	9.93381	3.15157	8.28691	3.52156	5.09583	8.60008	2.88321
ENSMUSG00000032193	Ldlr	protein_coding	9	21723576	21749916	1	low density lipoprotein receptor [Source:MGI Symbol;Acc:MGI:96765]	-0.713002	6.17551	4.72721	0.029689	0.870386	No	No	76.9754	80.4264	75.3393	84.4845	76.5148	80.9068	83.8606	83.5367	83.5571
ENSMUSG00000032251	Irak1bp1	protein_coding	9	82829806	82847688	1	interleukin-1 receptor-associated kinase 1 binding protein 1 [Source:MGI Symbol;Acc:MGI:1929475]	-0.766778	2.26561	5.49181	0.0191057	0.870386	No	No	86.4335	94.2763	104.573	65.5076	82.3713	103.953	94.293	97.1857	76.8389
ENSMUSG00000032405	Pias1	protein_coding	9	62880077	62980879	-1	protein inhibitor of activated STAT 1 [Source:MGI Symbol;Acc:MGI:1913125]	0.395411	5.48051	4.7867	0.0286803	0.870386	No	No	108.142	113.45	130.559	123.812	123.542	129.273	123.343	105.762	129.996
ENSMUSG00000032440	Tgfbr2	protein_coding	9	116087698	116175363	-1	transforming growth factor, beta receptor II [Source:MGI Symbol;Acc:MGI:98729]	0.359811	6.34498	5.31666	0.0211224	0.870386	No	No	3.10522	1.85548	2.42827	2.02601	9.34107	3.69987	3.5711	8.72086	14.1361
ENSMUSG00000032575	Manf	protein_coding	9	106838312	106891979	-1	mesencephalic astrocyte-derived neurotrophic factor [Source:MGI Symbol;Acc:MGI:1922090]	-0.404371	6.89728	5.18015	0.0228463	0.870386	No	No	17.8052	18.8862	18.1962	9.6573	12.24	15.1115	13.4016	14.4945	10.2732
ENSMUSG00000032598	Nckipsd	protein_coding	9	108808380	108818366	1	NCK interacting protein with SH3 domain [Source:MGI Symbol;Acc:MGI:1931834]	-0.472421	4.40458	4.64737	0.0311012	0.870386	No	No	63.244	71.8558	66.6039	82.391	64.6847	67.6229	75.3541	65.9259	68.7212
ENSMUSG00000032599	Ip6k2	protein_coding	9	108795994	108806333	1	inositol hexaphosphate kinase 2 [Source:MGI Symbol;Acc:MGI:1923750]	0.449685	4.63736	5.10474	0.0238606	0.870386	Yes	No	45.8941	45.7481	51.6051	61.3894	51.693	42.771	41.068	45.2782	52.8562
ENSMUSG00000032712	2810474O19Rik	protein_coding	6	149309414	149335658	1	RIKEN cDNA 2810474O19 gene [Source:MGI Symbol;Acc:MGI:1914496]	0.366246	6.16994	4.93266	0.0263537	0.870386	No	No	829.559	795.086	928.937	859.205	698.719	879.57	861.354	665.437	680.142
ENSMUSG00000032890	Rims3	protein_coding	4	120854816	120896579	1	regulating synaptic membrane exocytosis 3 [Source:MGI Symbol;Acc:MGI:2443331]	-1.04365	0.468767	5.6831	0.0171291	0.870386	No	No	174.234	200.171	210.218	202.646	196.895	185.707	192.478	191.497	206.164
ENSMUSG00000032908	Sgpp2	protein_coding	1	78310346	78420286	1	sphingosine-1-phosphate phosphotase 2 [Source:MGI Symbol;Acc:MGI:3589109]	1.24818	-0.421376	5.54447	0.0185391	0.870386	No	No	0	0.154624	0.630718	0.270134	0.175694	0.445768	0.0401247	0.0241575	0.0279923
ENSMUSG00000033020	Polr2f	protein_coding	15	79141351	79151774	1	polymerase (RNA) II (DNA directed) polypeptide F [Source:MGI Symbol;Acc:MGI:1349393]	-0.461822	5.20613	5.29063	0.0214404	0.870386	No	No	108.17	129.597	161.054	138.174	97.2174	112.69	114.997	87.9575	94.5301
ENSMUSG00000033124	Atg9a	protein_coding	1	75180866	75191923	-1	autophagy related 9A [Source:MGI Symbol;Acc:MGI:2138446]	0.373136	5.19735	4.96966	0.0257957	0.870386	Yes	Yes	65.2667	70.6851	105.645	98.4865	75.7535	81.0405	70.1781	49.0639	67.7134
ENSMUSG00000033416	1110038D17Rik	protein_coding	10	75351111	75517972	-1	RIKEN cDNA 1110038D17 gene [Source:MGI Symbol;Acc:MGI:1916028]	0.388723	5.13891	4.94313	0.0261945	0.870386	No	No	16.8366	18.091	19.2369	18.7068	15.7539	16.7609	15.6486	14.567	16.1516
ENSMUSG00000033730	Egr3	protein_coding	14	70077445	70080157	1	early growth response 3 [Source:MGI Symbol;Acc:MGI:1306780]	0.684807	2.92458	4.74709	0.0293479	0.870386	No	No	12.4779	10.1168	7.97859	13.1015	14.2019	10.3864	7.30269	16.7412	12.6525
ENSMUSG00000033762	Recql4	protein_coding	15	76703553	76710559	-1	RecQ protein-like 4 [Source:MGI Symbol;Acc:MGI:1931028]	-0.405843	5.07294	4.70627	0.0300528	0.870386	No	No	89.9792	88.5101	106.418	95.608	87.4333	112.536	112.55	100.194	104.063
ENSMUSG00000033967	2310014L17Rik	protein_coding	7	12927416	12931072	1	RIKEN cDNA 2310014L17 gene [Source:MGI Symbol;Acc:MGI:1924198]	-1.23956	2.5201	4.88379	0.02711	0.870386	No	No	49.4272	46.6964	59.1298	48.4891	50.0143	49.1682	43.776	48.6291	48.9306
ENSMUSG00000034101	Ctnnd1	protein_coding	2	84600071	84650765	-1	catenin (cadherin associated protein), delta 1 [Source:MGI Symbol;Acc:MGI:105100]	0.476864	6.02907	5.27752	0.0216025	0.870386	No	No	6.43836	7.26731	5.29803	4.41219	5.73934	3.34326	2.52785	4.73487	6.85812
ENSMUSG00000034118	Tpst1	protein_coding	5	130073326	130135729	1	protein-tyrosine sulfotransferase 1 [Source:MGI Symbol;Acc:MGI:1298231]	-0.516726	4.34178	4.54558	0.0330039	0.870386	No	No	101.475	102.67	111.385	141.82	123.015	94.7702	110.945	98.3453	117.232
ENSMUSG00000034156	Bzrap1	protein_coding	11	87760541	87785928	1	benzodiazepine receptor associated protein 1 [Source:MGI Symbol;Acc:MGI:2450877]	-0.527666	6.15187	5.25647	0.0218653	0.870386	No	No	12.079	11.663	24.2827	15.015	15.344	8.87078	13.0004	14.2771	21.4141
ENSMUSG00000034210	4732418C07Rik	protein_coding	4	115737744	115777327	1	RIKEN cDNA 4732418C07 gene [Source:MGI Symbol;Acc:MGI:2442397]	0.360448	5.98397	4.57345	0.0324711	0.870386	No	No	40.9662	41.2403	38.19	69.5371	48.433	36.5084	38.2789	46.6965	59.7916
ENSMUSG00000034336	Ina	protein_coding	19	47014698	47025327	1	internexin neuronal intermediate filament protein, alpha [Source:MGI Symbol;Acc:MGI:96568]	-1.94185	-1.76316	5.29541	0.0213817	0.870386	No	No	33.1034	31.7641	32.1982	31.7633	32.7084	38.6035	41.9704	33.4823	30.9315
ENSMUSG00000034435	Tmem30b	protein_coding	12	73543114	73546395	-1	transmembrane protein 30B [Source:MGI Symbol;Acc:MGI:2442082]	-2.72706	-2.78661	4.74697	0.02935	0.870386	No	No	65.694	68.8296	87.6698	81.6931	88.7255	76.7166	74.7924	67.7618	75.7752
ENSMUSG00000034522	Zfp395	protein_coding	14	65358676	65398930	1	zinc finger protein 395 [Source:MGI Symbol;Acc:MGI:2682318]	0.422629	5.63602	5.56197	0.0183547	0.870386	No	No	23.8997	24.7139	23.6185	32.4692	25.1503	23.1353	25.4788	22.1754	23.5127
ENSMUSG00000034664	Itga2b	protein_coding	11	102453297	102470122	-1	integrin alpha 2b [Source:MGI Symbol;Acc:MGI:96601]	0.555076	7.66051	5.27885	0.021586	0.870386	No	No	5.98254	7.04642	10.1546	1.91345	3.39675	3.20953	5.6977	4.3242	2.35136
ENSMUSG00000034850	Tmem127	protein_coding	2	127247908	127261107	1	transmembrane protein 127 [Source:MGI Symbol;Acc:MGI:1916720]	0.422914	5.51826	4.74308	0.0294163	0.870386	No	No	102.786	129.928	231.6	160.46	48.1988	165.959	168.443	86.5564	66.9856
ENSMUSG00000034993	Vat1	protein_coding	11	101458745	101466230	-1	vesicle amine transport protein 1 homolog (T californica) [Source:MGI Symbol;Acc:MGI:1349450]	0.348383	7.17344	4.4797	0.0342997	0.870386	No	No	2403.73	3254.98	2793.61	1451.84	609.073	2713.25	2667.01	1133.35	337.839
ENSMUSG00000035093	Secisbp2l	protein_coding	2	125736986	125782870	-1	SECIS binding protein 2-like [Source:MGI Symbol;Acc:MGI:1917604]	0.385138	5.38929	4.8419	0.0277763	0.870386	No	No	20.5686	19.0629	10.7537	13.4617	13.9677	13.6405	13.0004	27.2497	18.391
ENSMUSG00000035181	Heatr5a	protein_coding	12	51875873	51971321	-1	HEAT repeat containing 5A [Source:MGI Symbol;Acc:MGI:2444133]	0.375694	7.48658	4.76015	0.029126	0.870386	No	No	14.3011	13.629	13.2135	15.9154	14.5826	9.45027	14.6054	14.2046	14.1081
ENSMUSG00000035198	Tubg1	protein_coding	11	101119938	101126419	1	tubulin, gamma 1 [Source:MGI Symbol;Acc:MGI:101834]	-0.398267	5.50529	5.3719	0.0204637	0.870386	No	No	29.5993	28.6496	26.7109	27.6212	33.5576	24.6064	25.5594	27.4913	30.7076
ENSMUSG00000035392	Dennd1a	protein_coding	2	37798991	38287390	-1	DENN/MADD domain containing 1A [Source:MGI Symbol;Acc:MGI:2442794]	0.394215	5.29786	5.33575	0.0208923	0.870386	No	No	59.6688	61.2904	39.6365	40.1377	62.0566	47.2696	45.4031	60.6576	52.3921
ENSMUSG00000035394	Ccdc11	protein_coding	18	74283090	74359986	1	coiled-coil domain containing 11 [Source:MGI Symbol;Acc:MGI:1921703]	-2.5696	-2.71036	4.84575	0.0277143	0.870386	No	No	74.3545	77.6211	62.6619	59.2945	77.6861	60.8919	68.8138	106.003	90.8351
ENSMUSG00000035799	Twist1	protein_coding	12	33957671	33959817	1	twist homolog 1 (Drosophila) [Source:MGI Symbol;Acc:MGI:98872]	-2.49136	-1.61617	4.75633	0.0291907	0.870386	No	No	19.2296	19.0408	15.8941	18.9319	16.3103	20.4607	18.8185	19.5434	16.1516
ENSMUSG00000035929	H2-Q4	protein_coding	17	35379617	35385290	1	histocompatibility 2, Q region locus 4 [Source:MGI Symbol;Acc:MGI:95933]	0.374407	8.36872	5.08775	0.0240955	0.870386	No	No	1.65232	1.56833	3.40588	1.19309	3.45532	2.80834	2.80873	7.24726	2.9112
ENSMUSG00000036578	Fxyd7	protein_coding	7	31042517	31051462	-1	FXYD domain-containing ion transport regulator 7 [Source:MGI Symbol;Acc:MGI:1889006]	-2.02078	-2.09017	5.6226	0.0177304	0.870386	No	No	21.5075	21.4611	28.3823	32.9114	23.0742	20.479	22.9914	19.3016	22.4776
ENSMUSG00000036850	Mrpl41	protein_coding	2	24974117	24975098	-1	mitochondrial ribosomal protein L41 [Source:MGI Symbol;Acc:MGI:1333816]	-0.460903	4.45353	4.50203	0.0338546	0.870386	No	No	0.826161	1.25908	0.883006	1.05803	0.556365	0.356614	0.200623	1.5944	2.79923
ENSMUSG00000036944	Tmem71	protein_coding	15	66526212	66561046	-1	transmembrane protein 71 [Source:MGI Symbol;Acc:MGI:2146049]	0.553418	4.61745	5.19367	0.0226693	0.870386	No	No	42.2482	33.5533	16.6825	28.0264	31.6835	39.0938	34.9887	44.2324	34.3746
ENSMUSG00000037287	Tbcel	protein_coding	9	42412316	42507809	-1	tubulin folding cofactor E-like [Source:MGI Symbol;Acc:MGI:1925543]	0.368528	5.45587	4.56259	0.0326777	0.870386	No	No	270.496	288.174	187.576	217.773	239.442	206.97	206.522	241.02	246.78
ENSMUSG00000037573	Tob1	protein_coding	11	94211454	94215495	1	transducer of ErbB-2.1 [Source:MGI Symbol;Acc:MGI:1349721]	-0.95168	5.773	4.8597	0.0274911	0.870386	No	No	252.777	254.201	283.571	279.792	302.75	248.961	246.887	283.706	316.425
ENSMUSG00000037683	Armc3	protein_coding	2	19199302	19310241	1	armadillo repeat containing 3 [Source:MGI Symbol;Acc:MGI:1918132]	1.00839	0.635671	5.39371	0.0202095	0.870386	No	No	31.622	34.2823	26.5532	33.5417	33.8211	28.44	24.6767	32.202	30.4557
ENSMUSG00000038034	Igsf8	protein_coding	1	172261641	172319841	1	immunoglobulin superfamily, member 8 [Source:MGI Symbol;Acc:MGI:2154090]	-0.447205	5.89536	5.43306	0.0197591	0.870386	No	No	28.118	29.7761	16.6232	32.8569	32.0715	17.3404	22.0284	25.7106	30.7636
ENSMUSG00000038095	Sbno1	protein_coding	5	124368702	124425914	-1	sno, strawberry notch homolog 1 (Drosophila) [Source:MGI Symbol;Acc:MGI:2384298]	0.329373	7.32117	4.93043	0.0263877	0.870386	Yes	Yes	13.0761	10.7574	8.01012	10.5803	12.3572	12.0803	11.4757	13.9147	12.5965
ENSMUSG00000038482	Tfdp1	protein_coding	8	13339674	13377702	1	transcription factor Dp 1 [Source:MGI Symbol;Acc:MGI:101934]	-0.402922	7.6985	5.58781	0.0180859	0.870386	No	No	58.0592	62.8435	63.3241	57.6286	76.0463	78.9009	76.598	70.0326	70.6247
ENSMUSG00000038976	Ppp1r9b	protein_coding	11	94991035	95006899	1	protein phosphatase 1, regulatory subunit 9B [Source:MGI Symbol;Acc:MGI:2387581]	0.352166	8.56263	5.23743	0.0221059	0.870386	No	No	128.026	121.888	158.09	139.299	114.348	131.591	121.738	122.334	135.679
ENSMUSG00000039005	Tlr4	protein_coding	4	66827584	66930284	1	toll-like receptor 4 [Source:MGI Symbol;Acc:MGI:96824]	0.753174	2.76743	4.80545	0.0283698	0.870386	No	No	14.3581	12.5908	11.3845	9.40968	12.9721	10.2081	8.70705	14.108	12.6245
ENSMUSG00000039013	Siglec5	protein_coding	7	43351341	43359531	1	sialic acid binding Ig-like lectin 5 [Source:MGI Symbol;Acc:MGI:2681107]	0.760067	3.64417	4.46056	0.0346861	0.870386	No	No	21.8921	21.4763	14.884	21.7449	17.9419	14.0417	16.0097	21.929	20.7947
ENSMUSG00000039033	Tasp1	protein_coding	2	139833480	140066805	-1	taspase, threonine aspartase 1 [Source:MGI Symbol;Acc:MGI:1923062]	-0.521383	3.7721	4.55822	0.0327611	0.870386	No	No	138.539	136.246	114.538	123.249	134.406	161.814	153.878	157.821	154.714
ENSMUSG00000039109	F13a1	protein_coding	13	36867178	37050244	-1	coagulation factor XIII, A1 subunit [Source:MGI Symbol;Acc:MGI:1921395]	-0.584469	8.14623	4.75092	0.0292827	0.870386	No	No	70.5593	85.8884	48.4672	81.0711	77.2922	58.2199	53.3923	54.8951	73.6873
ENSMUSG00000039128	Cdc123	protein_coding	2	5794294	5845164	-1	cell division cycle 123 [Source:MGI Symbol;Acc:MGI:2138811]	-0.340288	5.75426	4.8113	0.0282737	0.870386	No	No	145.547	159.395	191.675	213.496	158.183	171.754	157.128	119.193	156.533
ENSMUSG00000039316	Rftn1	protein_coding	17	49992257	50190674	-1	raftlin lipid raft linker 1 [Source:MGI Symbol;Acc:MGI:1923688]	-0.498071	6.97232	4.71282	0.0299385	0.870386	No	No	24.272	21.7357	11.5421	21.7233	23.7773	17.9644	17.2536	23.4328	23.2616
ENSMUSG00000039458	Mtmr12	protein_coding	15	12205028	12272240	1	myotubularin related protein 12 [Source:MGI Symbol;Acc:MGI:2443034]	0.393342	5.83136	5.58136	0.0181527	0.870386	No	No	44.8121	45.6582	64.1125	48.3991	55.1972	54.562	57.298	42.9279	53.6613
ENSMUSG00000039646	Vasn	protein_coding	16	4639941	4650802	1	vasorin [Source:MGI Symbol;Acc:MGI:2177651]	0.428013	5.38444	4.68929	0.0303512	0.870386	No	No	63.266	65.0535	70.9482	82.1989	62.4156	52.8043	59.2369	56.2228	70.2568
ENSMUSG00000039911	Spsb1	protein_coding	4	149896283	149955043	-1	splA/ryanodine receptor domain and SOCS box containing 1 [Source:MGI Symbol;Acc:MGI:1921896]	-1.75645	1.00427	5.20763	0.022488	0.870386	No	No	49.0748	49.839	69.7634	65.7941	60.9348	49.1477	52.532	50.0754	60.8405
ENSMUSG00000040204	2810417H13Rik	protein_coding	9	65890237	65903266	1	RIKEN cDNA 2810417H13 gene [Source:MGI Symbol;Acc:MGI:1915276]	-0.381037	7.31394	4.91472	0.0266287	0.870386	No	No	1182.69	1157.71	1413.79	1546.81	1437.27	1339.26	1326.4	962.17	1451.68
ENSMUSG00000040433	Zbtb38	protein_coding	9	96682763	96752831	-1	zinc finger and BTB domain containing 38 [Source:MGI Symbol;Acc:MGI:2442866]	0.382397	5.909	4.60884	0.0318076	0.870386	No	No	53.1592	54.0078	76.9476	80.1173	53.1182	59.9557	59.1839	34.0138	50.2462
ENSMUSG00000040528	Gm885	protein_coding	11	106751203	106768794	1	predicted gene 885 [Source:MGI Symbol;Acc:MGI:2685731]	-0.519944	4.58855	5.6134	0.0178237	0.870386	No	No	153.353	144.816	178.43	114.424	140.292	134.577	141.199	217.756	147.688
ENSMUSG00000040540	Gm9770	processed_pseudogene	10	130412499	130413312	1	predicted gene 9770 [Source:MGI Symbol;Acc:MGI:3708545]	0.586522	3.57674	4.57717	0.0324007	0.870386	No	No	82.1888	93.7461	143.268	111.228	88.1985	92.8534	110.704	79.9614	91.8428
ENSMUSG00000041134	Cyyr1	protein_coding	16	85421533	85553397	-1	cysteine and tyrosine-rich protein 1 [Source:MGI Symbol;Acc:MGI:2152187]	0.710106	2.57983	4.64092	0.0312183	0.870386	No	No	1.68081	1.28117	1.26144	1.84592	3.39675	3.2541	1.72536	2.34328	2.96719
ENSMUSG00000041147	Brca2	protein_coding	5	150522630	150569746	1	breast cancer 2 [Source:MGI Symbol;Acc:MGI:109337]	-0.370858	6.32456	5.28811	0.0214715	0.870386	No	No	0.0854649	0.0883564	0.252287	0.225112	0.0878471	0.0891535	0.120374	0.0724726	0.167954
ENSMUSG00000041237	Pklr	protein_coding	3	89136142	89146784	1	pyruvate kinase liver and red blood cell [Source:MGI Symbol;Acc:MGI:97604]	3.57087	0.541029	5.25222	0.0219188	0.870386	No	No	31.7878	35.8813	19.3558	40.8015	36.8662	25.0307	24.001	34.8617	40.5298
ENSMUSG00000041607	Mbp	protein_coding	18	82475146	82585637	1	myelin basic protein [Source:MGI Symbol;Acc:MGI:96925]	0.331635	6.68188	4.62969	0.0314233	0.870386	No	No	124.072	127.269	185.344	219.833	163.689	127.957	133.127	112.523	160.343
ENSMUSG00000041642	Kif21b	protein_coding	1	136131389	136177998	1	kinesin family member 21B [Source:MGI Symbol;Acc:MGI:109234]	0.618817	6.75407	4.83459	0.0278943	0.870386	No	No	0.34186	0.48596	1.16683	0.56278	0.146412	0.178307	0.561745	0.144945	0.0279923
ENSMUSG00000041685	Fcho2	protein_coding	13	98723407	98815449	-1	FCH domain only 2 [Source:MGI Symbol;Acc:MGI:3505790]	0.450146	5.82361	5.18644	0.0227639	0.870386	Yes	No	34.5278	42.8087	41.1228	57.7412	42.1666	37.1324	38.2388	36.5503	41.6806
ENSMUSG00000042121	Ssh1	protein_coding	5	113937094	113993894	-1	slingshot homolog 1 (Drosophila) [Source:MGI Symbol;Acc:MGI:2686240]	0.398277	4.71948	4.55754	0.0327742	0.870386	No	No	21.9075	14.2916	6.68561	4.52475	10.9516	3.78902	5.6977	22.1524	8.08978
ENSMUSG00000042207	Kdm5b	protein_coding	1	134560171	134632877	1	lysine (K)-specific demethylase 5B [Source:MGI Symbol;Acc:MGI:1922855]	0.551943	6.05872	4.91383	0.0266425	0.870386	No	No	55.951	55.5099	58.9722	63.6391	55.9879	55.6318	59.866	44.1116	48.2868
ENSMUSG00000042444	Fam63b	protein_coding	9	70599014	70657174	-1	family with sequence similarity 63, member B [Source:MGI Symbol;Acc:MGI:2443086]	0.479949	5.21585	4.6345	0.0313353	0.870386	No	No	23.0185	21.1614	14.0335	15.8254	22.4889	20.0595	23.3526	23.6985	19.3427
ENSMUSG00000042606	Hirip3	protein_coding	7	126861972	126865377	1	HIRA interacting protein 3 [Source:MGI Symbol;Acc:MGI:2142364]	-0.373436	6.81913	5.08356	0.0241537	0.870386	No	No	0.769184	1.2149	2.08137	1.44072	0.937035	0.13373	0.441371	0.724726	0.279923
ENSMUSG00000042675	Ypel3	protein_coding	7	126776955	126780514	1	yippee-like 3 (Drosophila) [Source:MGI Symbol;Acc:MGI:1913340]	0.727346	5.31504	5.33708	0.0208764	0.870386	No	No	38.3168	38.0595	35.3202	31.6958	30.5415	41.0552	35.9116	29.6896	31.1555
ENSMUSG00000043313	Pcdhb19	protein_coding	18	37496997	37504127	1	protocadherin beta 19 [Source:MGI Symbol;Acc:MGI:2136757]	1.35642	-0.346386	4.63151	0.0313899	0.870386	No	No	201.298	169.202	101.356	97.0007	174.552	125.528	128.439	255.659	118.492
ENSMUSG00000043439	E130012A19Rik	protein_coding	11	97627393	97629716	-1	RIKEN cDNA E130012A19 gene [Source:MGI Symbol;Acc:MGI:2143991]	-0.474895	5.64308	4.62768	0.03146	0.870386	No	No	17.9761	16.1692	14.0019	28.7468	21.3176	13.2393	13.2813	13.4316	15.8996
ENSMUSG00000043505	Gimap5	protein_coding	6	48746197	48754210	1	GTPase, IMAP family member 5 [Source:MGI Symbol;Acc:MGI:2442232]	0.525281	4.17469	4.45941	0.0347095	0.870386	No	No	1355.1	1370.45	1724.19	1705	1321.1	1566.25	1513.94	1118.83	1298.42
ENSMUSG00000044017	Gpr133	protein_coding	5	129096750	129204599	1	G protein-coupled receptor 133 [Source:MGI Symbol;Acc:MGI:3041203]	0.794698	2.69374	4.86837	0.0273533	0.870386	No	No	60.8906	58.63	65.2065	53.9841	42.6167	53.2166	58.0086	53.7147	49.6128
ENSMUSG00000044407	Qk	protein_coding	17	10319945	10320229	-1	quaking [Source:MGI Symbol;Acc:MGI:97837]	-2.13426	-2.09909	4.6124	0.0317417	0.870386	No	No	13.9858	12.6049	11.1148	15.3511	10.4974	16.3048	13.211	11.0255	10.7989
ENSMUSG00000044617	Zbtb39	protein_coding	10	127739538	127747335	1	zinc finger and BTB domain containing 39 [Source:MGI Symbol;Acc:MGI:2443316]	0.44403	4.78875	5.0406	0.0247599	0.870386	No	No	5.8646	5.47545	5.95903	7.56376	9.28017	6.55278	7.18151	8.30294	7.15736
ENSMUSG00000045165	AI467606	protein_coding	7	127091436	127094049	1	expressed sequence AI467606 [Source:MGI Symbol;Acc:MGI:2141979]	0.427662	5.80707	5.44481	0.0196266	0.870386	No	No	4.89999	3.07038	1.92369	1.48574	3.19178	3.12037	4.05259	7.10231	3.58302
ENSMUSG00000046480	Scn4b	protein_coding	9	45138437	45154152	1	sodium channel, type IV, beta [Source:MGI Symbol;Acc:MGI:2687406]	-2.11351	-0.766165	4.46564	0.0345831	0.870386	No	No	170.787	172.538	351.531	218.516	185.006	280.522	288.015	262.616	222.931
ENSMUSG00000047036	Zfp445	protein_coding	9	122851914	122862128	-1	zinc finger protein 445 [Source:MGI Symbol;Acc:MGI:2143340]	0.371032	5.81929	4.79886	0.0284786	0.870386	No	No	136.601	131.56	118.638	144.791	168.674	136.933	133.352	178.843	187.475
ENSMUSG00000047867	Gimap6	protein_coding	6	48701582	48708225	-1	GTPase, IMAP family member 6 [Source:MGI Symbol;Acc:MGI:1918876]	0.579576	6.72243	5.32301	0.0210457	0.870386	No	No	16.3808	17.4725	15.4211	18.2566	45.2705	20.0595	18.8987	33.6273	27.1806
ENSMUSG00000047888	Tnrc6b	protein_coding	15	80711319	80941086	1	trinucleotide repeat containing 6b [Source:MGI Symbol;Acc:MGI:2443730]	0.413956	6.70349	5.03766	0.024802	0.870386	No	No	108.968	131.474	100.537	108.144	125.621	133.106	133.575	135.596	137.302
ENSMUSG00000048148	Nwd1	protein_coding	8	72646711	72714746	1	NACHT and WD repeat domain containing 1 [Source:MGI Symbol;Acc:MGI:2442268]	0.8462	5.90018	5.36953	0.0204915	0.870386	No	No	110.525	111.198	179.351	119.735	136.072	129.263	134.62	133.664	141.864
ENSMUSG00000048376	F2r	protein_coding	13	95601804	95618459	-1	coagulation factor II (thrombin) receptor [Source:MGI Symbol;Acc:MGI:101802]	0.644559	6.599	5.68647	0.0170963	0.870386	No	No	61.2214	62.4682	50.489	69.6496	71.8589	43.5069	50.3565	53.6787	61.5551
ENSMUSG00000048520	Fbxl13	protein_coding	5	21483847	21645605	-1	F-box and leucine-rich repeat protein 13 [Source:MGI Symbol;Acc:MGI:2443416]	1.88432	-2.59644	4.51434	0.0336118	0.870386	No	No	58.0489	58.2838	53.6186	68.9936	64.4912	69.4577	64.1196	52.1549	55.2059
ENSMUSG00000048621	Gm6377	protein_coding	X	109196756	109200439	1	predicted gene 6377 [Source:MGI Symbol;Acc:MGI:3647255]	-1.10147	0.534352	5.51219	0.0188844	0.870386	No	No	41.1616	43.6894	40.7233	28.4089	41.6135	29.1955	34.4514	45.7725	35.2163
ENSMUSG00000048878	Hexim1	protein_coding	11	103116325	103119725	1	hexamethylene bis-acetamide inducible 1 [Source:MGI Symbol;Acc:MGI:2385923]	-0.685374	6.88684	5.64894	0.0174659	0.870386	No	No	57.5464	58.6024	54.3364	50.8753	57.3056	68.5145	68.5329	52.0836	60.7714
ENSMUSG00000049106	Dcaf5	protein_coding	12	80335847	80436601	-1	DDB1 and CUL4 associated factor 5 [Source:MGI Symbol;Acc:MGI:2444785]	0.410986	6.32792	5.32645	0.0210042	0.870386	No	No	56.7202	63.3515	77.5784	72.1934	54.7873	77.519	74.8726	44.329	54.2211
ENSMUSG00000049494	Gm12669	pseudogene	4	91805349	91806561	-1	predicted gene 12669 [Source:MGI Symbol;Acc:MGI:3651683]	-0.459902	4.73025	5.15822	0.0231366	0.870386	No	No	0.427325	0.397604	0.441503	1.05803	0.61493	0	0.561745	0.458993	0.391893
ENSMUSG00000049553	Polr1a	protein_coding	6	71909053	71979356	1	polymerase (RNA) I polypeptide A [Source:MGI Symbol;Acc:MGI:1096397]	-0.383345	7.01296	5.50405	0.0189725	0.870386	No	No	419.205	494.818	389.279	542.407	681.488	488.517	488.518	456.166	687.856
ENSMUSG00000049577	Zfpm1	protein_coding	8	122282141	122337251	1	zinc finger protein, multitype 1 [Source:MGI Symbol;Acc:MGI:1095400]	0.675123	7.37127	5.14163	0.0233587	0.870386	No	No	126.46	165.359	268.339	215.252	174.171	186.063	189.348	145.573	170.501
ENSMUSG00000049657	Zbtb5	protein_coding	4	44991242	45012412	-1	zinc finger and BTB domain containing 5 [Source:MGI Symbol;Acc:MGI:1924601]	0.557114	4.87283	5.54095	0.0185765	0.870386	No	No	12.25	14.0928	11.1006	8.73434	11.5665	5.48294	5.29646	8.45513	13.4643
ENSMUSG00000049741	Rxfp4	protein_coding	3	88651898	88653142	-1	relaxin family peptide receptor 4 [Source:MGI Symbol;Acc:MGI:2182926]	-2.6923	-2.61977	4.98591	0.0255546	0.870386	No	No	3.78894	2.84949	4.54117	0.900448	4.86087	2.27341	4.01247	7.60962	2.29537
ENSMUSG00000049907	Rasl11b	protein_coding	5	74195296	74199478	1	RAS-like, family 11, member B [Source:MGI Symbol;Acc:MGI:1916189]	-1.52024	1.44827	5.34674	0.0207611	0.870386	No	No	1.05407	0.706851	0.819934	0.607802	0.878471	0.846958	1.16362	0.700568	0.671816
ENSMUSG00000050222	Il17d	protein_coding	14	57524829	57543165	1	interleukin 17D [Source:MGI Symbol;Acc:MGI:2446510]	-2.36543	-2.56357	4.72801	0.0296752	0.870386	No	No	10.2273	11.663	13.8758	13.0565	13.4113	12.4815	13.1609	14.0355	13.4643
ENSMUSG00000050229	Pigm	protein_coding	1	172376531	172384099	1	phosphatidylinositol glycan anchor biosynthesis, class M [Source:MGI Symbol;Acc:MGI:1914806]	0.329861	5.89272	4.57145	0.0325091	0.870386	No	No	0.712208	0.495458	0.662254	0.315157	0.4978	0.891535	1.28399	0.542578	0.307916
ENSMUSG00000050272	Dscam	protein_coding	16	96592079	97170752	-1	Down syndrome cell adhesion molecule [Source:MGI Symbol;Acc:MGI:1196281]	0.823991	1.83212	5.4045	0.0200849	0.870386	No	No	1.48139	1.50206	0.441503	1.03551	1.22986	0.401191	1.52474	3.55116	1.11969
ENSMUSG00000050919	Zfp366	protein_coding	13	99184823	99247037	1	zinc finger protein 366 [Source:MGI Symbol;Acc:MGI:2178429]	-1.31233	-0.428204	4.56685	0.0325965	0.870386	No	No	1061.82	1147.86	1102.21	461.007	897.563	732.396	775.249	921.585	792.771
ENSMUSG00000051067	Lingo3	protein_coding	10	80832807	80844039	-1	leucine rich repeat and Ig domain containing 3 [Source:MGI Symbol;Acc:MGI:3609246]	-1.50148	-0.796893	5.27724	0.021606	0.870386	No	No	56.8353	48.5377	40.6785	46.439	53.1533	57.9716	49.0324	59.9234	58.3917
ENSMUSG00000051355	Commd1	protein_coding	11	22834744	22982382	-1	COMM domain containing 1 [Source:MGI Symbol;Acc:MGI:109474]	-0.384466	5.39288	4.66681	0.0307509	0.870386	No	No	11.9936	10.7795	8.92466	11.3456	11.5372	7.4889	5.77795	13.7698	13.4083
ENSMUSG00000051390	Zbtb22	protein_coding	17	33915904	33919324	1	zinc finger and BTB domain containing 22 [Source:MGI Symbol;Acc:MGI:1931870]	0.353593	5.74916	4.67389	0.0306244	0.870386	No	No	111.389	126.173	139.821	115.704	141.785	126.286	133.214	138.994	140.686
ENSMUSG00000052302	Tbc1d30	protein_coding	10	121263824	121311189	-1	TBC1 domain family, member 30 [Source:MGI Symbol;Acc:MGI:1921944]	1.13439	0.583612	4.83056	0.0279596	0.870386	No	No	231.418	262.299	376.241	380.289	253.979	292.711	288.301	171.336	234.021
ENSMUSG00000052534	Pbx1	protein_coding	1	168153527	168432270	-1	pre B cell leukemia homeobox 1 [Source:MGI Symbol;Acc:MGI:97495]	0.543258	6.44139	4.88544	0.0270841	0.870386	No	No	215.321	226.257	167.884	191.265	205.928	147.192	147.931	235.639	215.129
ENSMUSG00000052572	Dlg2	protein_coding	7	91090706	92447003	1	discs, large homolog 2 (Drosophila) [Source:MGI Symbol;Acc:MGI:1344351]	1.38711	-0.309894	5.5333	0.0186579	0.870386	No	No	0.769184	0.839386	1.29297	1.59829	1.31771	2.09511	2.64823	1.86013	0.783785
ENSMUSG00000053279	Aldh1a1	protein_coding	19	20601961	20643462	1	aldehyde dehydrogenase family 1, subfamily A1 [Source:MGI Symbol;Acc:MGI:1353450]	0.768247	4.7036	4.70222	0.0301236	0.870386	No	No	83.4138	88.4227	126.68	133.199	94.4356	105.112	98.8271	70.081	83.2492
ENSMUSG00000053553	3110082I17Rik	protein_coding	5	139359739	139460502	-1	RIKEN cDNA 3110082I17 gene [Source:MGI Symbol;Acc:MGI:1920462]	-0.534076	5.53584	4.93213	0.0263618	0.870386	No	No	39.4278	46.851	37.8116	47.7687	46.7346	47.2068	50.4367	47.6869	53.5773
ENSMUSG00000054469	Lclat1	protein_coding	17	73107985	73243368	1	lysocardiolipin acyltransferase 1 [Source:MGI Symbol;Acc:MGI:2684937]	-0.458082	4.73659	4.5358	0.033193	0.870386	No	No	54.726	55.6203	75.6231	70.7977	59.7946	62.6303	60.7086	53.7988	56.7405
ENSMUSG00000056602	Fry	protein_coding	5	150259930	150497752	1	furry homolog (Drosophila) [Source:MGI Symbol;Acc:MGI:2443895]	0.535986	4.66078	5.37984	0.0203708	0.870386	No	No	14.4151	14.4684	20.4668	11.7283	15.1975	20.9511	15.4079	14.7361	12.5406
ENSMUSG00000056999	Ide	protein_coding	19	37268743	37337852	-1	insulin degrading enzyme [Source:MGI Symbol;Acc:MGI:96412]	-0.365235	7.61426	5.16097	0.0231	0.870386	No	No	63.1871	57.2549	63.5764	50.8078	52.8547	70.2084	69.4157	53.6538	46.3002
ENSMUSG00000057133	Chd6	protein_coding	2	160946978	161109075	-1	chromodomain helicase DNA binding protein 6 [Source:MGI Symbol;Acc:MGI:1918639]	0.366567	7.09253	4.46005	0.0346964	0.870386	No	No	2.39302	1.74504	3.72124	3.30914	2.69398	3.8336	4.69459	3.91352	2.40734
ENSMUSG00000057315	Arhgap24	protein_coding	5	102481391	102897936	1	Rho GTPase activating protein 24 [Source:MGI Symbol;Acc:MGI:1922647]	-1.10077	0.211719	4.55727	0.0327794	0.870386	No	No	0.997091	0.508049	0.788398	0.720358	0.702777	0.891535	1.80561	1.81181	1.17568
ENSMUSG00000058258	Idi1	protein_coding	13	8885501	8892451	1	isopentenyl-diphosphate delta isomerase [Source:MGI Symbol;Acc:MGI:2442264]	-0.488733	5.51138	5.18249	0.0228156	0.870386	No	No	99.5951	96.6177	165.059	128.696	110.98	97.0882	94.3732	77.8838	109.618
ENSMUSG00000058567	Gm10043	processed_pseudogene	18	10145453	10145965	-1	predicted pseudogene 10043 [Source:MGI Symbol;Acc:MGI:3641648]	-2.4819	-2.4036	4.68667	0.0303975	0.870386	No	No	0.854649	0.331336	0.0946078	0.427713	1.40555	0.802382	0.521621	1.71518	0.643824
ENSMUSG00000058745	Gm9174	processed_pseudogene	14	70360187	70360444	1	predicted pseudogene 9174 [Source:MGI Symbol;Acc:MGI:3643688]	-1.86997	-1.7296	4.80135	0.0284375	0.870386	No	No	165.204	169.6	245.129	162.891	143.074	222.572	211.618	126.924	135.147
ENSMUSG00000058809	Gm12141	pseudogene	11	41498737	41500901	1	predicted gene 12141 [Source:MGI Symbol;Acc:MGI:3651246]	-0.440965	6.41816	4.48528	0.034188	0.870386	No	No	0.0569766	0.287158	0.189216	0.135067	0.0878471	0.490344	0.120374	0.120788	0.083977
ENSMUSG00000059534	Uqcr10	protein_coding	11	4701973	4704342	-1	ubiquinol-cytochrome c reductase, complex III subunit X [Source:MGI Symbol;Acc:MGI:1913402]	-0.462107	5.706	4.84617	0.0277076	0.870386	No	No	10.0279	7.70909	7.15865	8.21658	8.66758	6.86482	9.02805	10.5327	8.73361
ENSMUSG00000059842	Zfp341	protein_coding	2	154613297	154646821	1	zinc finger protein 341 [Source:MGI Symbol;Acc:MGI:2682937]	0.555984	3.26085	4.49726	0.0339491	0.870386	No	No	75.2376	69.0063	95.9007	99.7246	76.8662	64.6363	64.7612	51.7937	71.8563
ENSMUSG00000060098	Prmt7	protein_coding	8	106210936	106252794	1	protein arginine N-methyltransferase 7 [Source:MGI Symbol;Acc:MGI:2384879]	-0.378929	5.96189	5.3213	0.0210662	0.870386	No	No	62.076	69.8236	69.2529	67.1509	56.6614	68.7374	73.5887	61.2152	62.5069
ENSMUSG00000060509	Xcr1	protein_coding	9	123852315	123862029	-1	chemokine (C motif) receptor 1 [Source:MGI Symbol;Acc:MGI:1346338]	-1.13026	0.5591	5.56107	0.0183642	0.870386	No	No	74.5539	83.7398	80.5427	64.4946	73.2645	63.4327	64.6007	62.8441	79.1063
ENSMUSG00000060550	H2-Q7	protein_coding	17	35439155	35443773	1	histocompatibility 2, Q region locus 7 [Source:MGI Symbol;Acc:MGI:95936]	0.574844	8.73319	4.99065	0.0254846	0.870386	No	No	18.4889	22.1112	19.8992	23.074	17.6865	19.7029	20.905	15.1951	19.0908
ENSMUSG00000061313	Ddhd2	protein_coding	8	25725324	25754280	-1	DDHD domain containing 2 [Source:MGI Symbol;Acc:MGI:1919358]	0.405068	5.46825	5.12419	0.0235946	0.870386	No	No	341.594	378.795	420.818	436.211	338.662	397.899	404.267	278.637	319.273
ENSMUSG00000061601	Pclo	protein_coding	5	14514918	14863457	1	piccolo (presynaptic cytomatrix protein) [Source:MGI Symbol;Acc:MGI:1349390]	1.89847	-0.845852	5.28286	0.0215363	0.870386	No	No	94.2393	91.6698	135.037	122.348	99.3843	97.5339	110.824	68.4866	82.7733
ENSMUSG00000062627	Mysm1	protein_coding	4	94942040	94979100	-1	myb-like, SWIRM and MPN domains 1 [Source:MGI Symbol;Acc:MGI:2444584]	0.34979	5.8206	5.02276	0.0250162	0.870386	Yes	No	23.5598	20.8521	13.2766	19.6072	18.7993	14.3537	16.5715	21.4036	20.7983
ENSMUSG00000062901	Klhl24	protein_coding	16	20097554	20127744	1	kelch-like 24 (Drosophila) [Source:MGI Symbol;Acc:MGI:1923035]	0.53162	6.93144	5.39533	0.0201908	0.870386	No	No	4.8715	4.99214	4.00506	4.68233	5.27082	7.44432	5.29646	5.41128	10.2452
ENSMUSG00000062929	Cfl2	protein_coding	12	54858817	54862877	-1	cofilin 2, muscle [Source:MGI Symbol;Acc:MGI:101763]	0.535976	4.05276	5.43882	0.019694	0.870386	No	No	19.0302	16.6994	6.24411	9.4547	17.0131	6.50821	10.954	18.1181	17.4672
ENSMUSG00000063739	Gm4963	pseudogene	5	137993047	137993424	-1	predicted gene 4963 [Source:MGI Symbol;Acc:MGI:3645168]	-0.713908	3.23841	5.46261	0.0194276	0.870386	No	No	55.0394	59.9498	158.941	90.6751	56.31	114.25	120.053	74.4535	78.7144
ENSMUSG00000064373	Sepp1	protein_coding	15	3268547	3280508	1	selenoprotein P, plasma, 1 [Source:MGI Symbol;Acc:MGI:894288]	0.468733	6.56753	4.75964	0.0291346	0.870386	No	No	114.694	132.954	164.271	137.656	167.817	141.175	138.591	135.959	173.888
ENSMUSG00000066068	Gm13611	pseudogene	2	32271845	32272162	1	predicted gene 13611 [Source:MGI Symbol;Acc:MGI:3651300]	-0.484469	4.50949	4.49827	0.0339291	0.870386	No	No	322.317	291.974	434.092	262.03	280.876	370.299	392.379	281.266	289.945
ENSMUSG00000066245	Gm10156	pseudogene	7	107863039	107863500	1	predicted gene 10156 [Source:MGI Symbol;Acc:MGI:3642344]	-0.630614	4.29933	4.7221	0.0297774	0.870386	No	No	15.811	18.4444	19.3315	11.8409	9.83887	21.798	21.1457	26.5733	12.5406
ENSMUSG00000066571	4931406P16Rik	protein_coding	7	34236707	34313551	-1	RIKEN cDNA 4931406P16 gene [Source:MGI Symbol;Acc:MGI:1924311]	0.374282	5.44031	4.58191	0.0323111	0.870386	No	No	5.72615	4.83751	3.78431	5.80789	5.09513	6.37448	8.34593	8.40682	6.91411
ENSMUSG00000066839	Ecsit	protein_coding	9	22072246	22085438	-1	ECSIT homolog (Drosophila) [Source:MGI Symbol;Acc:MGI:1349469]	-0.477613	4.85902	4.9933	0.0254456	0.870386	No	No	26.8075	25.049	16.8086	27.7563	23.6601	24.8293	29.5719	30.3902	25.3611
ENSMUSG00000067336	Bmpr2	protein_coding	1	59764279	59870549	1	bone morphogenetic protein receptor, type II (serine/threonine kinase) [Source:MGI Symbol;Acc:MGI:1095407]	0.481283	4.23078	4.90821	0.0267293	0.870386	No	No	38.3216	38.2981	35.0399	50.9228	52.8672	54.5276	57.5083	61.7072	57.3434
ENSMUSG00000067367	Lyar	protein_coding	5	38220470	38234306	1	Ly1 antibody reactive clone [Source:MGI Symbol;Acc:MGI:107470]	-0.548568	6.66478	4.85302	0.0275978	0.870386	No	No	34.7557	31.5211	17.9439	29.3771	31.6249	23.1353	34.6677	49.3538	37.1738
ENSMUSG00000068105	Tnfrsf13c	protein_coding	15	82221744	82224339	-1	tumor necrosis factor receptor superfamily, member 13c [Source:MGI Symbol;Acc:MGI:1919299]	-0.802303	3.00277	5.53535	0.018636	0.870386	No	No	32.9895	32.5593	21.0029	28.5217	29.3995	30.223	27.686	39.0869	33.4228
ENSMUSG00000069919	Hba-a1	protein_coding	11	32283511	32284465	1	hemoglobin alpha, adult chain 1 [Source:MGI Symbol;Acc:MGI:96015]	2.39535	1.69856	4.69026	0.030334	0.870386	No	No	176.741	153.563	92.8733	131.353	147.261	116.791	116.362	219.954	185.533
ENSMUSG00000070348	Ccnd1	protein_coding	7	144929931	144939869	-1	cyclin D1 [Source:MGI Symbol;Acc:MGI:88313]	-0.405194	6.50254	5.5738	0.0182311	0.870386	No	No	63.1301	60.9659	92.621	63.9318	64.0698	89.9559	98.8271	59.2825	59.6237
ENSMUSG00000071083	Gm10311	protein_coding	8	69373528	69373914	-1	predicted gene 10311 [Source:MGI Symbol;Acc:MGI:3642244]	2.25482	-2.58502	4.95798	0.0259705	0.870386	No	No	15.925	13.9824	21.7913	14.182	9.75103	6.9094	9.46942	14.9052	7.47395
ENSMUSG00000071745	DXBay18	protein_coding	X	73137232	73149450	-1	DNA segment, Chr X, Baylor 18 [Source:MGI Symbol;Acc:MGI:99870]	-3.14157	-2.28284	5.01502	0.0251283	0.870386	No	No	131.587	148.483	153.58	219.169	176.221	167.564	160.138	100.157	163.699
ENSMUSG00000072612	Gm10382	protein_coding	5	125389322	125390554	1	predicted gene 10382 [Source:MGI Symbol;Acc:MGI:3647829]	-1.12882	2.70338	5.38052	0.0203628	0.870386	No	No	53.615	54.1846	46.4839	56.6607	79.5602	58.5293	65.8847	60.4421	93.2984
ENSMUSG00000073077	Gm7173	protein_coding	X	79482568	79517285	-1	predicted gene 7173 [Source:MGI Symbol;Acc:MGI:3645063]	-2.06319	-1.82455	5.60583	0.0179008	0.870386	No	No	0	0.0388768	0	0	0.307758	0	0	0.50151	0.606594
ENSMUSG00000073741	4732440D04Rik	protein_coding	1	6214612	6215292	-1	RIKEN cDNA 4732440D04 gene [Source:MGI Symbol;Acc:MGI:3604103]	-1.69623	-1.3647	5.56669	0.0183054	0.870386	No	No	117.258	121.137	123.684	128.944	134.611	127.757	117.084	150.381	145.476
ENSMUSG00000073753	Gm10571	processed_pseudogene	4	129855071	129856710	1	predicted gene 10571 [Source:MGI Symbol;Acc:MGI:3708701]	-1.76056	-1.60584	4.56492	0.0326333	0.870386	No	No	0.0333313	0	0.0346895	0.168834	0.0966318	0.0967316	0.150869	0.250755	0.215261
ENSMUSG00000074264	Amy1	protein_coding	3	113555710	113606699	-1	amylase 1, salivary [Source:MGI Symbol;Acc:MGI:88019]	2.03666	-1.35894	4.80516	0.0283747	0.870386	No	No	4.8715	4.21902	4.09967	4.72735	5.73934	5.26006	5.61745	6.28095	3.86294
ENSMUSG00000074918	5430417L22Rik	antisense	2	118745758	118748810	1	RIKEN cDNA 5430417L22 gene [Source:MGI Symbol;Acc:MGI:1915354]	0.356376	5.12711	4.81556	0.0282039	0.870386	No	No	15.8141	15.0197	20.0335	13.1612	13.0816	13.1056	11.0744	13.1214	14.9389
ENSMUSG00000078429	Ctdsp2	protein_coding	10	126978717	126999975	1	CTD (carboxy-terminal domain, RNA polymerase II, polypeptide A) small phosphatase 2 [Source:MGI Symbol;Acc:MGI:1098748]	0.427446	8.24701	4.6466	0.0311151	0.870386	No	No	16.6372	17.3841	22.3905	15.9154	15.4611	24.6955	18.4975	15.9923	15.2838
ENSMUSG00000078853	Igtp	protein_coding	11	58199556	58207591	1	interferon gamma induced GTPase [Source:MGI Symbol;Acc:MGI:107729]	0.573859	5.16516	4.76354	0.0290688	0.870386	No	No	145.347	150.979	164.901	158.907	151.946	150.179	145.492	107.912	128.037
ENSMUSG00000079143	Gm11052	antisense	12	33193994	33228854	-1	predicted gene 11052 [Source:MGI Symbol;Acc:MGI:3779275]	2.70968	-2.09152	4.89843	0.026881	0.870386	No	No	8.40405	6.71509	5.32957	5.24511	43.6307	6.9094	4.01247	60.273	64.2424
ENSMUSG00000079478	Sssca1	protein_coding	19	5728088	5731732	-1	Sjogrens syndrome/scleroderma autoantigen 1 homolog (human) [Source:MGI Symbol;Acc:MGI:1913482]	-0.407348	5.79515	4.8432	0.0277553	0.870386	No	No	12.9337	10.1168	3.97353	5.02	14.0262	8.46958	5.89833	19.8287	11.801
ENSMUSG00000079707	Tcte3	protein_coding	17	15027157	15041559	-1	t-complex-associated testis expressed 3 [Source:MGI Symbol;Acc:MGI:98642]	-1.31353	-1.07217	4.60093	0.0319546	0.870386	No	No	143.268	144.86	119.017	123.249	139.296	111.353	121.377	166.3	159.08
ENSMUSG00000080002	Gm5566	pseudogene	5	149660765	149661223	-1	predicted pseudogene 5566 [Source:MGI Symbol;Acc:MGI:3648428]	-0.833936	3.05454	5.56504	0.0183226	0.870386	No	No	90.9916	102.184	112.804	133.334	110.336	113.225	108.457	85.9766	106.371
ENSMUSG00000081695	Rpsa-ps5	pseudogene	11	28956724	28957608	1	ribosomal protein SA, pseudogene 5 [Source:MGI Symbol;Acc:MGI:3650550]	-0.97169	0.264481	4.53488	0.0332107	0.870386	No	No	0.997091	1.17072	0.441503	0.427713	2.07905	1.24815	3.0896	1.98092	1.03572
ENSMUSG00000082956	Naip3	pseudogene	13	100339485	100378960	-1	NLR family, apoptosis inhibitory protein 3 [Source:MGI Symbol;Acc:MGI:1298225]	1.39354	-1.38469	4.67856	0.0305413	0.870386	No	No	182.154	187.919	204.06	171.378	201.053	179.956	206.241	220.385	232.168
ENSMUSG00000083261	Gm7816	pseudogene	5	39798214	39799407	1	predicted pseudogene 7816 [Source:MGI Symbol;Acc:MGI:3646286]	-0.462176	4.46104	4.57037	0.0325296	0.870386	No	No	13.8738	10.1831	6.24411	4.25461	13.3235	8.33585	3.69147	17.7558	8.31372
ENSMUSG00000083282	Ctsf	protein_coding	19	4855129	4860912	1	cathepsin F [Source:MGI Symbol;Acc:MGI:1861434]	0.78262	3.53773	5.33447	0.0209078	0.870386	No	No	39.086	39.0314	18.1962	24.222	34.4361	20.3716	19.8216	32.8542	29.8958
ENSMUSG00000083287	Gm13502	pseudogene	2	53696121	53696804	-1	predicted gene 13502 [Source:MGI Symbol;Acc:MGI:3649894]	-0.778273	2.16398	4.83738	0.0278491	0.870386	No	No	50.1394	46.2767	54.7148	44.3921	37.4814	39.807	39.2018	49.0156	42.6889
ENSMUSG00000083820	Gm6415	pseudogene	7	81161397	81161744	-1	predicted pseudogene 6415 [Source:MGI Symbol;Acc:MGI:3648526]	-1.91316	-2.28287	4.48673	0.034159	0.870386	No	No	2.33604	2.16473	1.2299	1.30565	3.07465	1.82765	1.20374	2.82643	2.49132
ENSMUSG00000083840	Gm15459	pseudogene	5	5781530	5783607	-1	predicted gene 15459 [Source:MGI Symbol;Acc:MGI:3705702]	-0.375542	9.22619	5.04028	0.0247645	0.870386	No	No	8.85986	9.47622	5.89722	12.5162	11.508	5.83956	6.41995	7.58546	9.09751
ENSMUSG00000084796	A430104N18Rik	lincRNA	11	87755577	87757270	1	RIKEN cDNA A430104N18 gene [Source:MGI Symbol;Acc:MGI:1925841]	1.06207	0.745169	5.34793	0.0207469	0.870386	No	No	9.743	10.6911	5.80261	10.8729	12.1522	14.7103	12.238	11.6198	9.60137
ENSMUSG00000085213	Gm13091	antisense	4	150566869	150568544	-1	predicted gene 13091 [Source:MGI Symbol;Acc:MGI:3649653]	2.13487	-2.63353	4.9717	0.0257652	0.870386	No	No	53.9284	51.1583	59.1298	58.1914	54.6409	71.0108	65.2427	50.924	51.114
ENSMUSG00000086765	Gm11827	lincRNA	4	11122805	11126998	1	predicted gene 11827 [Source:MGI Symbol;Acc:MGI:3649801]	1.72319	-2.27013	4.51211	0.0336557	0.870386	No	No	54.9824	61.6286	75.8439	76.9658	57.2763	67.2218	68.4527	50.1269	59.3997
ENSMUSG00000089676	B230217C12Rik	protein_coding	11	97840780	97843043	1	RIKEN cDNA B230217C12 gene [Source:MGI Symbol;Acc:MGI:1915377]	3.62487	-2.0551	5.31533	0.0211385	0.870386	No	No	152.384	164.1	223.369	179.617	167.817	199.704	190.793	141.515	168.066
ENSMUSG00000090104	Gm16241	antisense	14	26389199	26395521	1	predicted gene 16241 [Source:MGI Symbol;Acc:MGI:3801907]	2.83456	-2.45086	4.94069	0.0262316	0.870386	No	No	0.113953	0.375515	0.567647	0.112556	0.0585647	0.356614	0.441371	0.144945	0.0279923
ENSMUSG00000090394	4930523C07Rik	protein_coding	1	160044384	160078428	1	RIKEN cDNA 4930523C07 gene [Source:MGI Symbol;Acc:MGI:1914897]	0.548257	4.11152	5.15813	0.0231378	0.870386	No	No	49.4272	46.8289	31.3152	37.9088	41.0246	38.2914	36.9147	55.1516	46.5792
ENSMUSG00000090693	Trim43c	protein_coding	9	88581036	88588819	1	tripartite motif-containing 43C [Source:MGI Symbol;Acc:MGI:3647365]	2.71465	-3.04064	4.53593	0.0331903	0.870386	No	No	31.8394	31.2205	30.6271	31.6091	31.1901	27.1735	26.8579	37.9445	32.3104
ENSMUSG00000091017	Fam71a	protein_coding	1	191162584	191164817	-1	family with sequence similarity 71, member A [Source:MGI Symbol;Acc:MGI:3588202]	-2.697	1.07382	4.95324	0.0260419	0.870386	No	No	5.01394	5.34556	2.68055	3.06152	3.33819	4.01191	3.77172	3.67194	2.71526
ENSMUSG00000091854	Mier2	protein_coding	10	79540246	79541960	-1	mesoderm induction early response 1, family member 2 [Source:MGI Symbol;Acc:MGI:1917677]	1.80804	1.09968	5.31326	0.0211637	0.870386	No	No	44.9261	43.891	49.9214	38.7643	38.1256	53.4921	57.7795	41.4301	37.1458
ENSMUSG00000091964	BC037034	protein_coding	5	138259658	138264046	-1	cDNA sequence BC037034 [Source:MGI Symbol;Acc:MGI:2385896]	0.67133	5.30941	4.67893	0.0305347	0.870386	No	No	85.2484	97.3288	78.245	105.169	93.1238	70.4103	77.5373	88.215	118.369
ENSMUSG00000094708	RP24-354P12.1	pseudogene	5	105862701	105863702	-1		3.72763	1.56644	5.08301	0.0241614	0.870386	No	No	59.3981	68.1007	78.5875	96.1678	80.5265	76.4046	68.8539	53.2432	74.9915
ENSMUSG00000095334	RP23-142A14.3	protein_coding	7	126942095	126952873	1		-2.01548	-2.04338	5.27105	0.0216829	0.870386	No	No	1.19651	1.56833	2.11291	3.03901	1.17129	0.222884	1.28399	0.676411	1.00772
ENSMUSG00000095562	CR536618.1	protein_coding	X	170009659	170019281	1	Uncharacterized protein [Source:UniProtKB/TrEMBL;Acc:J3QM40]	-0.503991	6.46971	5.00098	0.025333	0.870386	No	No	199.105	203.927	229.613	251.292	200.145	213.656	224.618	172.098	186.177
ENSMUSG00000095669	ENTPD4	protein_coding	14	69555448	69568582	1	Entpd4 protein; Uncharacterized protein [Source:UniProtKB/TrEMBL;Acc:Q80WR8]	0.893297	1.33874	5.63847	0.0175705	0.870386	No	No	312.574	306.199	317.819	275.987	270.305	313.241	299.531	261.07	270.126
ENSMUSG00000095730	Vmn2r29	protein_coding	7	7231327	7278289	-1	vomeronasal 2, receptor 29 [Source:MGI Symbol;Acc:MGI:1923479]	1.26562	-0.785116	4.56274	0.0326747	0.870386	No	No	0.113953	0.176713	0.819934	0.495246	0.0292824	0.13373	0.0802493	0.048315	0.0279923
ENSMUSG00000095779	GM7819	protein_coding	4	42466752	42589938	1	4933409K07Rik protein; Uncharacterized protein [Source:UniProtKB/TrEMBL;Acc:Q6PCY5]	1.00299	0.0603208	4.816	0.0281967	0.870386	No	No	0.199418	0.552227	0.378431	0.472735	0.9956	0	0.361122	0.169103	0.559847
ENSMUSG00000095869	Ppp1r2-ps6	pseudogene	17	6253903	6254523	1	protein phosphatase 1, regulatory (inhibitor) subunit 2, pseudogene 6 [Source:MGI Symbol;Acc:MGI:3644697]	3.18006	-2.58138	4.93272	0.0263529	0.870386	No	No	78.2289	80.2055	82.8449	86.6456	82.9569	79.4804	87.0705	75.9271	82.7733
ENSMUSG00000097274	AC113059.1	lincRNA	10	34295912	34298907	-1		-1.71083	-1.81106	5.11769	0.0236831	0.870386	No	No	37.2761	41.5803	42.8286	43.1269	39.4618	43.7806	60.6035	49.3717	41.2906
ENSMUSG00000097535	AC159314.1	lincRNA	9	21034290	21037782	-1		-2.16974	-2.06405	5.23557	0.0221295	0.870386	No	No	427.04	482.669	711.293	636.752	559.557	566.348	589.712	398.116	573.703
ENSMUSG00000097768	AC154449.1	lincRNA	16	93792150	93794888	-1		1.15966	-0.524331	5.10752	0.0238224	0.870386	No	No	65.4091	68.1007	82.2141	120.773	89.8968	56.4342	48.1897	55.973	82.8573
ENSMUSG00000097889	AC152410.1	lincRNA	10	80681838	80687176	1		0.556488	3.45254	4.71265	0.0299415	0.870386	No	No	24.0726	30.3946	23.715	33.0689	28.2282	25.3642	23.1921	29.3272	28.0203
ENSMUSG00000030083	Abtb1	protein_coding	6	88835915	88841935	-1	ankyrin repeat and BTB (POZ) domain containing 1 [Source:MGI Symbol;Acc:MGI:1933148]	0.406931	5.05483	4.45305	0.034839	0.871093	No	No	59.626	57.3433	41.4382	42.321	70.0727	59.1979	47.2267	75.6855	67.6575
ENSMUSG00000054728	Phactr1	protein_coding	13	42680623	43138526	1	phosphatase and actin regulator 1 [Source:MGI Symbol;Acc:MGI:2659021]	1.14267	1.16581	4.45282	0.0348437	0.871093	No	No	31.1947	35.5855	23.2104	34.8698	36.6029	31.8278	36.5135	37.2267	37.3978
ENSMUSG00000024049	Myom1	protein_coding	17	71019521	71126856	1	myomesin 1 [Source:MGI Symbol;Acc:MGI:1341430]	1.66969	0.641386	4.44909	0.0349198	0.871668	No	No	60.6801	61.4519	47.6823	51.7982	54.8166	37.9794	36.3128	54.596	51.7018
ENSMUSG00000062981	Mrpl42	protein_coding	10	95480806	95501927	-1	mitochondrial ribosomal protein L42 [Source:MGI Symbol;Acc:MGI:1333774]	-0.413641	5.13446	4.43848	0.0351376	0.874447	No	No	67.0615	70.5968	68.023	82.3684	73.8208	61.1593	64.0791	64.6697	71.1005
ENSMUSG00000097305	CT033755.1	lincRNA	17	32113429	32141839	1		1.95311	-2.00677	4.441	0.0350856	0.874447	No	No	38.8011	40.9974	32.2297	43.5366	33.6161	40.5203	39.5228	29.0857	32.0512
ENSMUSG00000001249	Hpn	protein_coding	7	31098725	31115290	-1	hepsin [Source:MGI Symbol;Acc:MGI:1196620]	0.944638	1.04263	4.43293	0.0352519	0.874456	No	No	29.7703	34.9008	24.5034	21.8133	31.3028	29.7327	23.9544	32.8542	29.4759
ENSMUSG00000021112	Mpp5	protein_coding	12	78748947	78840711	1	membrane protein, palmitoylated 5 (MAGUK p55 subfamily member 5) [Source:MGI Symbol;Acc:MGI:1927339]	0.439918	4.48527	4.42884	0.0353364	0.874456	No	No	0.569766	0.715024	1.26522	0.94547	0.344946	1.41977	1.36424	0.314048	0.223939
ENSMUSG00000057880	Abat	protein_coding	16	8513429	8621568	1	4-aminobutyrate aminotransferase [Source:MGI Symbol;Acc:MGI:2443582]	1.49865	-0.519233	4.42955	0.0353219	0.874456	No	No	179.846	161.736	119.805	52.4511	128.462	94.2353	89.4375	207.682	178.143
ENSMUSG00000071341	Egr4	protein_coding	6	85511131	85513589	-1	early growth response 4 [Source:MGI Symbol;Acc:MGI:99252]	-1.07925	0.887594	4.42814	0.0353509	0.874456	No	No	1162.09	1146.8	1275.75	1345	1252.52	1169.34	1139.5	1041.24	1146.15
ENSMUSG00000022657	Cd96	protein_coding	16	46035657	46120251	-1	CD96 antigen [Source:MGI Symbol;Acc:MGI:1934368]	0.783269	3.0291	4.40004	0.0359381	0.875924	No	No	0.284883	0.287158	0.315359	0.135067	0.0878471	0.579498	0.160499	0.217418	0.0279923
ENSMUSG00000023845	Lnpep	protein_coding	17	17527723	17624489	-1	leucyl/cystinyl aminopeptidase [Source:MGI Symbol;Acc:MGI:2387123]	0.314258	6.21943	4.41142	0.0356991	0.875924	No	No	12.9337	12.6129	8.1678	11.2556	12.5621	9.00451	9.14843	15.2434	12.9604
ENSMUSG00000024007	Ppil1	protein_coding	17	29250803	29264158	-1	peptidylprolyl isomerase (cyclophilin)-like 1 [Source:MGI Symbol;Acc:MGI:1916066]	-0.366807	6.47378	4.41372	0.0356511	0.875924	No	No	63.7283	69.4702	56.8593	92.0933	70.629	63.4327	64.4001	60.3938	73.8158
ENSMUSG00000024587	Nars	protein_coding	18	64499665	64516557	-1	asparaginyl-tRNA synthetase [Source:MGI Symbol;Acc:MGI:1917473]	-0.37449	7.43272	4.39221	0.0361035	0.875924	No	No	170.559	162.995	130.496	130.925	175.753	155.395	156.566	203.068	190.74
ENSMUSG00000028057	Rit1	protein_coding	3	88716838	88731049	1	Ras-like without CAAX 1 [Source:MGI Symbol;Acc:MGI:108053]	0.485961	3.95751	4.41296	0.0356669	0.875924	No	No	39.1703	34.1482	10.3993	19.1516	24.2745	22.5558	17.6689	42.9018	35.0576
ENSMUSG00000032000	Birc3	protein_coding	9	7848699	7873186	-1	baculoviral IAP repeat-containing 3 [Source:MGI Symbol;Acc:MGI:1197007]	0.371128	5.35065	4.39716	0.0359989	0.875924	No	No	1.88023	2.34144	1.48219	1.77838	1.34699	3.34326	1.48461	1.71518	0.951739
ENSMUSG00000039768	Dnajc11	protein_coding	4	151933691	151982137	1	DnaJ (Hsp40) homolog, subfamily C, member 11 [Source:MGI Symbol;Acc:MGI:2443386]	-0.368169	6.72035	4.41051	0.0357182	0.875924	No	No	13.7314	15.6612	17.124	14.7673	15.3732	15.1115	17.4141	11.0641	12.5126
ENSMUSG00000039967	Zfp292	protein_coding	4	34803113	34882960	-1	zinc finger protein 292 [Source:MGI Symbol;Acc:MGI:1353423]	0.389377	6.76966	4.39463	0.0360522	0.875924	No	No	46.5784	50.4515	43.8349	35.5902	40.1168	31.0254	28.5286	44.4981	50.4142
ENSMUSG00000040552	C3ar1	protein_coding	6	122847138	122856161	-1	complement component 3a receptor 1 [Source:MGI Symbol;Acc:MGI:1097680]	1.79354	-1.81667	4.39292	0.0360884	0.875924	No	No	73.3289	74.0647	83.2548	60.6677	71.9468	103.507	100.472	81.9906	76.3631
ENSMUSG00000044287	Nrn1l	protein_coding	8	105893567	105895023	1	neuritin 1-like [Source:MGI Symbol;Acc:MGI:2443642]	1.80031	-2.17633	4.40513	0.0358309	0.875924	No	No	16.2668	15.3519	13.8443	17.086	15.2268	14.2646	12.8399	17.0069	15.1718
ENSMUSG00000046879	Irgm1	protein_coding	11	48861968	48871683	-1	immunity-related GTPase family M member 1 [Source:MGI Symbol;Acc:MGI:107567]	0.498227	5.61575	4.40839	0.0357625	0.875924	No	No	176.514	162.885	269.821	113.704	179.794	143.537	150.267	165.358	175.596
ENSMUSG00000060860	Ube2s	protein_coding	7	4808155	4812351	-1	ubiquitin-conjugating enzyme E2S [Source:MGI Symbol;Acc:MGI:1925141]	-0.375134	7.37585	4.41888	0.0355434	0.875924	No	No	50.8231	50.2969	72.2803	55.0849	57.7155	57.504	62.7951	58.0747	58.6159
ENSMUSG00000074364	Ehd2	protein_coding	7	15946977	15967567	-1	EH-domain containing 2 [Source:MGI Symbol;Acc:MGI:2154274]	-1.30387	0.127673	4.39821	0.0359767	0.875924	No	No	157.426	170.285	146.8	155.62	198.476	124.235	127.677	170.311	196.478
ENSMUSG00000014601	Fam40a	protein_coding	3	107612532	107631710	-1	family with sequence similarity 40, member A [Source:MGI Symbol;Acc:MGI:2443884]	0.34097	5.48262	4.37945	0.0363748	0.877322	No	No	19.7139	20.83	15.4211	15.8704	16.2224	14.8886	21.8278	16.1372	16.1516
ENSMUSG00000020718	Polg2	protein_coding	11	106768253	106779537	-1	polymerase (DNA directed), gamma 2, accessory subunit [Source:MGI Symbol;Acc:MGI:1354947]	-0.597352	4.15043	4.38668	0.0362209	0.877322	No	No	150.104	132.865	223.4	164.961	168.256	121.917	119.09	218.673	196.534
ENSMUSG00000030512	Snrpa1	protein_coding	7	66060299	66074582	1	small nuclear ribonucleoprotein polypeptide A [Source:MGI Symbol;Acc:MGI:1916231]	-0.407426	6.17891	4.38388	0.0362804	0.877322	No	No	0.370348	0.375515	0.756862	0.202601	0.322106	0.0445768	1.36424	0.797198	0.47587
ENSMUSG00000089774	Slc5a3	protein_coding	16	92058322	92087473	1	solute carrier family 5 (inositol transporters), member 3 [Source:MGI Symbol;Acc:MGI:1858226]	-0.633274	3.66338	4.3811	0.0363395	0.877322	No	No	223.291	222.15	198.235	211.763	195.987	219.719	248.933	191.569	235.332
ENSMUSG00000027562	Car2	protein_coding	3	14886426	14900769	1	carbonic anhydrase 2 [Source:MGI Symbol;Acc:MGI:88269]	0.508609	7.52429	4.37647	0.0364384	0.877566	No	No	0.398836	1.08237	2.83823	2.07103	1.37627	0.624075	0.802493	1.30451	1.34363
ENSMUSG00000019841	Rev3l	protein_coding	10	39732118	39875211	1	REV3-like, catalytic subunit of DNA polymerase zeta RAD54 like (S. cerevisiae) [Source:MGI Symbol;Acc:MGI:1337131]	0.423869	6.17531	4.34634	0.0370885	0.883378	No	No	31.3326	32.4864	25.4022	33.3782	29.468	31.436	30.3948	30.7704	32.1411
ENSMUSG00000019984	Med23	protein_coding	10	24869986	24913681	1	mediator complex subunit 23 [Source:MGI Symbol;Acc:MGI:1917458]	0.338375	5.88426	4.32739	0.0375036	0.883378	Yes	No	166.406	177.758	191.948	192.037	199.013	204.367	187.404	166.983	182.348
ENSMUSG00000020227	Irak3	protein_coding	10	120141648	120202130	-1	interleukin-1 receptor-associated kinase 3 [Source:MGI Symbol;Acc:MGI:1921164]	0.434336	5.00939	4.32658	0.0375216	0.883378	No	No	405.93	466.698	463.136	463.708	474.169	320.195	349.205	437.42	532.946
ENSMUSG00000021559	Dapk1	protein_coding	13	60601947	60763185	1	death associated protein kinase 1 [Source:MGI Symbol;Acc:MGI:1916885]	0.463239	4.99435	4.34524	0.0371126	0.883378	No	No	96.3201	104.839	135.761	118.141	111.213	106.538	109.298	91.6046	106.061
ENSMUSG00000024613	Tcof1	protein_coding	18	60813755	60848971	-1	Treacher Collins Franceschetti syndrome 1, homolog [Source:MGI Symbol;Acc:MGI:892003]	-0.358319	7.87697	4.34423	0.0371345	0.883378	No	No	0.626743	0.419693	0.441503	0.0675336	0.263541	0.445768	0.200623	0.314048	0.167954
ENSMUSG00000025612	Bach1	protein_coding	16	87698945	87733346	1	BTB and CNC homology 1 [Source:MGI Symbol;Acc:MGI:894680]	0.324402	6.06711	4.32018	0.0376629	0.883378	No	No	8.18383	6.96381	2.41944	7.5892	11.8825	5.66125	3.39174	9.37046	8.07271
ENSMUSG00000026411	Tmem9	protein_coding	1	136008219	136035030	1	transmembrane protein 9 [Source:MGI Symbol;Acc:MGI:1913491]	0.437453	4.8773	4.32605	0.0375332	0.883378	No	No	29.6278	31.742	22.0751	24.6498	26.8812	21.486	19.4203	23.1429	25.0251
ENSMUSG00000027130	Slc12a6	protein_coding	2	112265825	112363163	1	solute carrier family 12, member 6 [Source:MGI Symbol;Acc:MGI:2135960]	0.419486	7.37951	4.33939	0.0372402	0.883378	Yes	Yes	0.0569766	0.0883564	0.126144	0.0900448	0.4978	0	0	0.28989	0.279923
ENSMUSG00000028292	Rars2	protein_coding	4	34614957	34660167	1	arginyl-tRNA synthetase 2, mitochondrial [Source:MGI Symbol;Acc:MGI:1923596]	-0.485498	4.38494	4.32892	0.03747	0.883378	No	No	0.626743	0.574317	0.189216	0.0675336	0.292824	0	0	0.362363	0.083977
ENSMUSG00000031825	Crispld2	protein_coding	8	119992438	120052793	1	cysteine-rich secretory protein LCCL domain containing 2 [Source:MGI Symbol;Acc:MGI:1926142]	-1.04482	0.36274	4.35015	0.0370056	0.883378	No	No	48.0028	42.9633	55.9132	50.0199	44.4799	56.5679	55.6128	44.015	40.6169
ENSMUSG00000038510	Rpf2	protein_coding	10	40223246	40246979	-1	ribosome production factor 2 homolog (S. cerevisiae) [Source:MGI Symbol;Acc:MGI:1914489]	-0.431964	4.87943	4.33324	0.037375	0.883378	No	No	5.04243	4.462	2.14444	3.48923	3.89455	2.54088	2.16673	6.06354	4.05889
ENSMUSG00000040681	Hmgn1	protein_coding	16	96120618	96127729	-1	high mobility group nucleosomal binding domain 1 [Source:MGI Symbol;Acc:MGI:96120]	-0.407412	7.38999	4.33428	0.0373523	0.883378	No	No	0.569766	0.220891	1.73448	0	0.644212	1.64934	0.641995	0.845513	0.195946
ENSMUSG00000041506	Rrp9	protein_coding	9	106475963	106485424	1	RRP9, small subunit (SSU) processome component, homolog (yeast) [Source:MGI Symbol;Acc:MGI:2384313]	-0.44499	5.65039	4.31999	0.0376672	0.883378	No	No	82.844	95.6679	120.057	116.54	100.731	93.522	100.352	74.5501	93.3544
ENSMUSG00000042742	B630005N14Rik	protein_coding	6	13625677	13677966	-1	RIKEN cDNA B630005N14 gene [Source:MGI Symbol;Acc:MGI:2141466]	0.49778	4.39615	4.36102	0.0367702	0.883378	No	No	164.748	160.477	216.147	171.153	150.365	146.568	146.455	130.04	143.405
ENSMUSG00000047250	Ptgs1	protein_coding	2	36230426	36252272	1	prostaglandin-endoperoxide synthase 1 [Source:MGI Symbol;Acc:MGI:97797]	0.49137	4.76674	4.34579	0.0371006	0.883378	No	No	1.05407	1.72295	0.567647	0.652825	3.42604	0.668651	0.481496	5.48376	8.25774
ENSMUSG00000053338	Tarm1	protein_coding	7	3489079	3502465	-1	T cell-interacting, activating receptor on myeloid cells 1 [Source:MGI Symbol;Acc:MGI:2442280]	-1.92154	-1.40448	4.3454	0.037109	0.883378	No	No	3.24767	1.92175	1.76601	6.57327	5.91504	2.58545	2.32723	5.16971	13.4363
ENSMUSG00000055760	Gemin6	protein_coding	17	80224441	80228497	1	gem (nuclear organelle) associated protein 6 [Source:MGI Symbol;Acc:MGI:1914492]	-0.524181	3.92118	4.35134	0.0369799	0.883378	No	No	94.5242	100.064	119.553	128.787	119.736	112.556	113.312	100.06	118.632
ENSMUSG00000085173	Gm2869	pseudogene	8	21100651	21103271	1	predicted gene 2869 [Source:MGI Symbol;Acc:MGI:3781046]	1.33603	-1.72117	4.31844	0.0377016	0.883378	No	No	0.0284883	0.0220891	0.189216	0	0.322106	0	0	0.241575	0
ENSMUSG00000091604	Gm17349	protein_coding	15	99702176	99705490	-1	predicted gene, 17349 [Source:MGI Symbol;Acc:MGI:4936983]	-1.5434	-1.20748	4.32148	0.0376343	0.883378	No	No	33.8082	32.6972	30.1127	28.72	31.343	41.3935	48.0248	39.2142	40.4436
ENSMUSG00000021569	Trip13	protein_coding	13	73912462	73937767	-1	thyroid hormone receptor interactor 13 [Source:MGI Symbol;Acc:MGI:1916966]	-0.450672	5.31814	4.30642	0.0379687	0.884141	No	No	155.518	168.783	139.799	148.551	208.549	175.231	170.851	163.208	190.04
ENSMUSG00000025757	Hspa4l	protein_coding	3	40744495	40796103	1	heat shock protein 4 like [Source:MGI Symbol;Acc:MGI:107422]	0.366095	5.47372	4.30154	0.0380779	0.884141	No	No	62.8452	63.3957	86.1877	56.6156	55.1094	100.699	99.7901	67.9068	49.7984
ENSMUSG00000031698	Mylk3	protein_coding	8	85324303	85386345	-1	myosin light chain kinase 3 [Source:MGI Symbol;Acc:MGI:2443063]	1.40542	1.04642	4.29681	0.0381839	0.884141	No	No	0.484301	0.331336	0.189216	0.360179	0.175694	0.13373	1.36424	0.144945	0.139962
ENSMUSG00000048118	Arid4a	protein_coding	12	71015990	71098592	1	AT rich interactive domain 4A (RBP1-like) [Source:MGI Symbol;Acc:MGI:2444354]	0.424652	6.56242	4.30104	0.0380891	0.884141	No	No	57.1475	69.3156	63.0088	65.7552	69.6042	52.4223	51.801	56.7219	62.5349
ENSMUSG00000054672	5830411N06Rik	protein_coding	7	140247301	140299791	1	RIKEN cDNA 5830411N06 gene [Source:MGI Symbol;Acc:MGI:2443685]	2.02355	-1.31066	4.29122	0.0383097	0.884141	No	No	36.3511	39.6402	55.0475	57.8292	42.564	41.686	40.3634	32.3228	40.9665
ENSMUSG00000058441	Panx2	protein_coding	15	89059734	89073567	1	pannexin 2 [Source:MGI Symbol;Acc:MGI:1890615]	1.32089	-0.468668	4.29503	0.0382238	0.884141	No	No	0.199418	0.684762	0	0	0.0585647	0	0	0.0241575	0.0279923
ENSMUSG00000070601	Vmn2r84	protein_coding	10	130385316	130394241	-1	vomeronasal 2, receptor 84 [Source:MGI Symbol;Acc:MGI:3643367]	0.894299	0.614125	4.31054	0.037877	0.884141	No	No	367.1	392.788	466.637	464.361	478.942	406.763	399.602	283.851	454.567
ENSMUSG00000083899	Gm12346	pseudogene	11	77293444	77295898	1	predicted gene 12346 [Source:MGI Symbol;Acc:MGI:3649810]	-0.425752	6.87266	4.29684	0.0381833	0.884141	No	No	3.1622	2.91576	4.95114	3.12906	10.9516	1.64934	3.49085	3.527	1.73552
ENSMUSG00000092483	Gm20421	processed_transcript	4	154960770	154961678	-1	predicted gene 20421 [Source:MGI Symbol;Acc:MGI:5141886]	-1.6538	-0.90287	4.30483	0.0380042	0.884141	No	No	350.03	327.925	317.861	279.543	331.612	357.988	350.995	406.433	350.173
ENSMUSG00000092574	Gm18191	pseudogene	7	8086285	8092838	-1	predicted gene, 18191 [Source:MGI Symbol;Acc:MGI:5010376]	3.14377	-3.03771	4.29049	0.0383262	0.884141	No	No	257.078	266.792	317.094	247.105	276.953	210.001	221.568	347.264	325.495
ENSMUSG00000097839	AC121835.1	lincRNA	8	22644861	22646286	1		-1.42052	-1.60849	4.31235	0.0378367	0.884141	No	No	26.1238	30.0191	22.6428	17.2436	24.9193	22.645	20.8648	29.2789	25.3051
ENSMUSG00000033845	Mrpl15	protein_coding	1	4773206	4785739	-1	mitochondrial ribosomal protein L15 [Source:MGI Symbol;Acc:MGI:1351639]	-0.360045	5.57296	4.28398	0.0384731	0.884523	No	No	20.768	17.9584	14.948	25.4827	28.9603	17.6078	17.5746	29.3031	30.6236
ENSMUSG00000089943	Ugt1a5	protein_coding	1	88166012	88218997	1	UDP glucuronosyltransferase 1 family, polypeptide A5 [Source:MGI Symbol;Acc:MGI:3032634]	-2.21214	-1.85512	4.2826	0.0385043	0.884523	No	No	45.9516	47.4695	32.892	43.334	54.9923	38.8709	37.4764	51.069	54.893
ENSMUSG00000097467	AC148328.1	lincRNA	9	44112923	44121947	1		-1.71397	-1.79792	4.28525	0.0384444	0.884523	No	No	47.8034	53.4335	35.6987	46.1705	53.0596	31.1592	35.7511	38.8694	48.6787
ENSMUSG00000032078	Zfp259	protein_coding	9	46273064	46282643	1	zinc finger protein 259 [Source:MGI Symbol;Acc:MGI:1330262]	-0.322318	6.16751	4.27771	0.0386152	0.885832	No	Yes	12.6773	8.46012	10.3753	4.20959	7.05705	9.89604	8.42618	3.43037	1.73552
ENSMUSG00000000168	Dlat	protein_coding	9	50634633	50659780	-1	dihydrolipoamide S-acetyltransferase (E2 component of pyruvate dehydrogenase complex) [Source:MGI Symbol;Acc:MGI:2385311]	-0.305674	5.92056	3.62548	0.0569012	0.889052	No	No	141.203	166.89	263.825	243.177	149.29	170.474	165.31	108.541	144.073
ENSMUSG00000000730	Dnmt3l	protein_coding	10	78041947	78063622	1	DNA (cytosine-5-)-methyltransferase 3-like [Source:MGI Symbol;Acc:MGI:1859287]	-1.50811	-1.94712	3.87346	0.0490554	0.889052	No	No	176.428	205.119	268.97	156.25	127.173	197.921	186.54	157.821	118.799
ENSMUSG00000000792	Slc5a5	protein_coding	8	70882889	70892757	-1	solute carrier family 5 (sodium iodide symporter), member 5 [Source:MGI Symbol;Acc:MGI:2149330]	-2.24527	-1.96398	3.7655	0.0523204	0.889052	No	No	23.7877	18.4223	12.8036	17.131	20.2341	9.94062	11.8769	28.2643	27.4045
ENSMUSG00000000823	Znf512b	protein_coding	2	181582103	181592803	-1	zinc finger protein 512B [Source:MGI Symbol;Acc:MGI:2685478]	0.297373	6.87239	3.77258	0.0520993	0.889052	No	No	27.8342	28.4965	21.4132	29.67	33.9397	30.1339	33.3837	28.3865	30.8775
ENSMUSG00000000881	Dlg3	protein_coding	X	100767722	100818410	1	discs, large homolog 3 (Drosophila) [Source:MGI Symbol;Acc:MGI:1888986]	0.410385	4.71336	4.13267	0.042063	0.889052	No	No	154.35	156.126	137.307	139.547	198.622	143.225	162.144	196.425	189.648
ENSMUSG00000001100	Poldip2	protein_coding	11	78512193	78522736	1	polymerase (DNA-directed), delta interacting protein 2 [Source:MGI Symbol;Acc:MGI:1915061]	-0.310268	6.32413	3.63964	0.0564191	0.889052	No	No	45.0528	48.9488	56.7542	63.6013	47.6582	55.9086	51.1417	36.9881	42.3784
ENSMUSG00000001445	Mrpl10	protein_coding	11	97041560	97049213	1	mitochondrial ribosomal protein L10 [Source:MGI Symbol;Acc:MGI:1333801]	-0.332093	5.63846	3.93517	0.0472863	0.889052	No	No	104.638	103.995	255.031	149.317	135.05	171.71	162.064	100.882	124.146
ENSMUSG00000001627	Ifrd1	protein_coding	12	40201567	40248504	-1	interferon-related developmental regulator 1 [Source:MGI Symbol;Acc:MGI:1316717]	-0.511838	6.23691	3.54583	0.0596951	0.889052	No	No	53.9284	47.4474	56.0078	49.6597	58.0669	58.7967	60.829	70.6124	88.7357
ENSMUSG00000001864	Aif1l	protein_coding	2	31950260	31973442	1	allograft inflammatory factor 1-like [Source:MGI Symbol;Acc:MGI:1919598]	-0.918108	1.06383	4.13725	0.0419492	0.889052	No	No	65.9219	58.7791	43.7403	45.8103	60.7023	74.354	70.7799	87.6435	72.6681
ENSMUSG00000002324	Rec8	protein_coding	14	55618037	55625395	1	REC8 homolog (yeast) [Source:MGI Symbol;Acc:MGI:1929645]	0.601282	3.64389	3.56018	0.0591814	0.889052	No	No	0.455813	0.132535	0.0946078	0.157578	0.204977	0.222884	0.0802493	0.773041	0.279923
ENSMUSG00000002718	Cse1l	protein_coding	2	166906040	166946389	1	chromosome segregation 1-like (S. cerevisiae) [Source:MGI Symbol;Acc:MGI:1339951]	-0.321932	7.22792	4.02415	0.0448531	0.889052	No	No	2.30755	1.94384	3.65817	1.59829	1.40555	2.31799	1.56486	1.52192	1.31564
ENSMUSG00000003378	Grik5	protein_coding	7	25009853	25072369	-1	glutamate receptor, ionotropic, kainate 5 (gamma 2) [Source:MGI Symbol;Acc:MGI:95818]	0.340445	5.56287	3.56768	0.0589147	0.889052	No	No	731.38	774.753	926.273	838.429	787.549	704.313	712.414	654.282	767.886
ENSMUSG00000003418	St8sia6	protein_coding	2	13651020	13793808	-1	ST8 alpha-N-acetyl-neuraminide alpha-2,8-sialyltransferase 6 [Source:MGI Symbol;Acc:MGI:2386797]	1.01382	2.46005	3.82123	0.050607	0.889052	No	No	94.8945	104.702	143.11	138.084	107.583	101.59	99.7499	83.1743	103.236
ENSMUSG00000003778	Brd8	protein_coding	18	34598615	34624601	-1	bromodomain containing 8 [Source:MGI Symbol;Acc:MGI:1925906]	0.281901	7.14805	3.53942	0.0599264	0.889052	No	No	15.5261	14.1149	5.48725	9.49972	21.3176	15.7802	13.1609	29.593	24.2414
ENSMUSG00000003955	Fam162a	protein_coding	16	36043844	36071515	-1	family with sequence similarity 162, member A [Source:MGI Symbol;Acc:MGI:1917436]	-0.487773	4.10237	3.804	0.0511303	0.889052	No	No	184.376	169.225	238.632	101.3	154.845	174.028	170.971	183.67	169.55
ENSMUSG00000004558	Ndrg2	protein_coding	14	51905271	51913488	-1	N-myc downstream regulated gene 2 [Source:MGI Symbol;Acc:MGI:1352498]	0.575197	2.63287	3.54	0.0599055	0.889052	No	No	173.921	151.84	78.1145	105.33	130.804	83.4031	79.8481	127.817	116.56
ENSMUSG00000004609	Cd33	protein_coding	7	43527456	43533171	-1	CD33 antigen [Source:MGI Symbol;Acc:MGI:99440]	-0.632942	3.67577	4.15634	0.0414789	0.889052	No	No	1232.29	1259.57	1859.47	1332.7	1102.44	1365.74	1400.95	970.827	1002.18
ENSMUSG00000005069	Pex5	protein_coding	6	124396816	124415067	-1	peroxisomal biogenesis factor 5 [Source:MGI Symbol;Acc:MGI:1098808]	0.320374	6.33416	3.89745	0.0483594	0.889052	No	No	5.92557	6.29539	0.819934	2.56628	5.30011	0.401191	0.60187	7.17478	8.36971
ENSMUSG00000005338	Cadm3	protein_coding	1	173334254	173367695	-1	cell adhesion molecule 3 [Source:MGI Symbol;Acc:MGI:2137858]	1.33472	1.35868	3.61154	0.0573798	0.889052	No	No	99.7375	95.5133	95.27	61.6131	101.317	72.1252	74.6319	119.966	110.43
ENSMUSG00000005413	Hmox1	protein_coding	8	75093591	75100596	1	heme oxygenase (decycling) 1 [Source:MGI Symbol;Acc:MGI:96163]	-0.938856	2.00189	4.03838	0.0444765	0.889052	No	No	137.285	128.139	125.103	100.94	144.596	128.47	133.053	148.955	145.196
ENSMUSG00000005580	Adcy9	protein_coding	16	4287529	4420498	-1	adenylate cyclase 9 [Source:MGI Symbol;Acc:MGI:108450]	0.653461	4.05541	3.55416	0.0593965	0.889052	No	No	94.0969	99.0475	137.087	143.599	116.485	120.848	128.238	90.9289	113.341
ENSMUSG00000005883	Spo11	protein_coding	2	172977700	172993576	1	SPO11 meiotic protein covalently bound to DSB homolog (S. cerevisiae) [Source:MGI Symbol;Acc:MGI:1349669]	1.01024	2.86498	4.01481	0.0451023	0.889052	Yes	Yes	0.256395	0.331336	0.0630718	0.18009	0.0585647	0.13373	0.0401247	0.265733	0.195946
ENSMUSG00000005886	Ncoa2	protein_coding	1	13139105	13374083	-1	nuclear receptor coactivator 2 [Source:MGI Symbol;Acc:MGI:1276533]	0.315713	7.07498	3.75979	0.052499	0.889052	No	No	1.42442	0.905653	1.70294	2.27363	4.50948	2.40715	0.842618	4.63824	2.88321
ENSMUSG00000006574	Slc4a1	protein_coding	11	102348824	102366203	-1	solute carrier family 4 (anion exchanger), member 1 [Source:MGI Symbol;Acc:MGI:109393]	3.3129	0.406824	4.12008	0.0423772	0.889052	No	No	55.5522	54.9577	44.8125	51.5956	45.8562	50.3717	46.8656	44.329	41.7086
ENSMUSG00000007872	Id3	protein_coding	4	136143497	136145755	1	inhibitor of DNA binding 3 [Source:MGI Symbol;Acc:MGI:96398]	-0.641828	3.54698	3.6462	0.0561974	0.889052	No	No	32.0493	34.8787	64.7748	63.3915	36.7786	27.0135	25.2785	26.1867	32.975
ENSMUSG00000008730	Hipk1	protein_coding	3	103739815	103791563	-1	homeodomain interacting protein kinase 1 [Source:MGI Symbol;Acc:MGI:1314873]	0.344527	7.94999	4.20713	0.0402543	0.889052	No	No	437.438	391.596	249.544	287.243	526.438	414.341	399.241	627.492	525.416
ENSMUSG00000009828	Ick	protein_coding	9	78109192	78172107	1	intestinal cell kinase [Source:MGI Symbol;Acc:MGI:1934157]	0.342827	5.23466	3.79034	0.051549	0.889052	No	No	35.3195	34.8036	35.7766	41.4908	42.0679	35.1626	34.1938	30.3201	40.2617
ENSMUSG00000010095	Slc3a2	protein_coding	19	8706882	8723369	-1	solute carrier family 3 (activators of dibasic and neutral amino acid transport), member 2 [Source:MGI Symbol;Acc:MGI:96955]	-0.46835	7.64062	4.24375	0.0393951	0.889052	No	No	2.74086	3.10131	2.35037	3.80169	3.84682	2.6385	3.04185	3.1139	3.23843
ENSMUSG00000010554	Mettl16	protein_coding	11	74770830	74828525	1	methyltransferase like 16 [Source:MGI Symbol;Acc:MGI:1914743]	-0.299252	5.88871	3.84534	0.0498844	0.889052	No	No	0.199418	0.176713	0	0.360179	0.204977	0.13373	0	0.241575	0.139962
ENSMUSG00000011179	Odc1	protein_coding	12	17544873	17551502	1	ornithine decarboxylase, structural 1 [Source:MGI Symbol;Acc:MGI:97402]	-0.492183	8.47472	3.55711	0.059291	0.889052	No	No	60.6801	63.3515	78.146	66.0478	55.4022	79.3466	83.7402	72.1585	67.0136
ENSMUSG00000015176	Nolc1	protein_coding	19	46075863	46085528	1	nucleolar and coiled-body phosphoprotein 1 [Source:MGI Symbol;Acc:MGI:1918019]	-0.460178	8.02611	3.979	0.0460709	0.889052	No	No	183.265	210.266	267.33	259.194	229.779	240.179	239.825	157.386	211.062
ENSMUSG00000015222	Mtap2	protein_coding	1	66175273	66442583	1	microtubule-associated protein 2 [Source:MGI Symbol;Acc:MGI:97175]	2.27355	-2.53233	3.80799	0.0510085	0.889052	No	No	7.63487	9.20519	2.51089	4.85499	8.37124	4.36139	3.61122	12.2423	8.55474
ENSMUSG00000015305	Sash1	protein_coding	10	8722219	8886070	-1	SAM and SH3 domain containing 1 [Source:MGI Symbol;Acc:MGI:1917347]	0.42732	4.55111	3.88415	0.0487438	0.889052	No	No	80.1946	80.0067	94.3555	90.7426	78.8574	85.7211	82.9377	67.6169	72.3602
ENSMUSG00000015342	Xk	protein_coding	X	9272756	9313250	1	Kell blood group precursor (McLeod phenotype) homolog [Source:MGI Symbol;Acc:MGI:103569]	0.454803	4.31528	3.94994	0.0468731	0.889052	No	No	244.544	250.866	251.215	230.357	222.546	247.936	233.205	204.131	216.101
ENSMUSG00000016495	5033414D02Rik	protein_coding	19	29348599	29367390	-1	RIKEN cDNA 5033414D02 gene [Source:MGI Symbol;Acc:MGI:1915009]	0.469979	5.63222	4.2652	0.0389007	0.889052	No	No	8.74591	8.06252	5.83414	7.99147	6.44212	6.24075	6.58045	7.27141	8.22975
ENSMUSG00000017132	Cyth1	protein_coding	11	118132019	118248592	-1	cytohesin 1 [Source:MGI Symbol;Acc:MGI:1334257]	0.323395	5.84773	3.56411	0.0590414	0.889052	No	No	51.165	51.1583	43.3304	56.323	49.7507	46.0032	42.2112	45.7785	53.6333
ENSMUSG00000017144	Rnd3	protein_coding	2	51130438	51149111	-1	Rho family GTPase 3 [Source:MGI Symbol;Acc:MGI:1921444]	-0.729334	3.86817	3.91919	0.0477379	0.889052	No	No	178.052	195.179	307.885	305.679	213.381	229.08	224.297	122.527	181.922
ENSMUSG00000018446	C1qbp	protein_coding	11	70977836	70983026	-1	complement component 1, q subcomponent binding protein [Source:MGI Symbol;Acc:MGI:1194505]	-0.442924	7.76686	3.88245	0.0487934	0.889052	No	No	2.94227	1.60764	0.934094	0.339919	1.19121	0.713228	1.48461	3.2475	1.50795
ENSMUSG00000018830	Myh11	protein_coding	16	14194527	14291408	-1	myosin, heavy polypeptide 11, smooth muscle [Source:MGI Symbol;Acc:MGI:102643]	2.39825	-2.74713	4.03008	0.0446958	0.889052	Yes	No	65.4334	51.8184	40.2253	45.2446	60.0198	46.449	44.8249	87.3804	70.7461
ENSMUSG00000018858	Ict1	protein_coding	11	115403752	115412674	1	immature colon carcinoma transcript 1 [Source:MGI Symbol;Acc:MGI:1915822]	-0.368952	4.72119	3.803	0.0511609	0.889052	No	No	157.284	165.757	217.566	212.416	162.019	195.781	185.657	113.275	148.807
ENSMUSG00000019214	Chtf18	protein_coding	17	25718926	25727419	-1	CTF18, chromosome transmission fidelity factor 18 [Source:MGI Symbol;Acc:MGI:2384887]	-0.356978	5.5612	4.07215	0.0435959	0.889052	No	No	2.30755	5.01423	1.86062	7.13605	4.83159	5.88413	1.76549	2.48822	2.29537
ENSMUSG00000020009	Ifngr1	protein_coding	10	19591949	19610229	1	interferon gamma receptor 1 [Source:MGI Symbol;Acc:MGI:107655]	0.402717	6.92969	4.16083	0.0413691	0.889052	No	No	28.3174	29.5331	101.104	46.4181	21.259	58.9305	62.9957	21.1137	19.0068
ENSMUSG00000020034	Tcp11l2	protein_coding	10	84576626	84614359	1	t-complex 11 (mouse) like 2 [Source:MGI Symbol;Acc:MGI:2444679]	0.63158	4.63956	4.0226	0.0448946	0.889052	No	No	11.5947	11.7072	7.75784	10.7378	6.03217	11.7237	8.98793	7.19894	6.43824
ENSMUSG00000020070	Rufy2	protein_coding	10	62980223	63017210	1	RUN and FYVE domain-containing 2 [Source:MGI Symbol;Acc:MGI:1917682]	0.419417	4.24243	3.75732	0.0525769	0.889052	No	No	37.2342	34.1497	36.2663	38.134	29.6923	27.3256	29.3713	31.743	29.5879
ENSMUSG00000020706	Ftsj3	protein_coding	11	106249142	106256079	-1	FtsJ homolog 3 (E. coli) [Source:MGI Symbol;Acc:MGI:1860295]	-0.425479	7.4165	4.22006	0.0399487	0.889052	No	No	45.9801	50.4957	55.314	58.2139	55.4022	67.2663	63.8785	44.0875	55.4808
ENSMUSG00000020715	Ern1	protein_coding	11	106394650	106487852	-1	endoplasmic reticulum (ER) to nucleus signalling 1 [Source:MGI Symbol;Acc:MGI:1930134]	0.376293	7.30535	4.21181	0.0401436	0.889052	No	No	38.858	40.0696	31.3152	37.9088	39.5897	31.9615	35.1492	47.1555	44.0879
ENSMUSG00000020739	Nup85	protein_coding	11	115564434	115583985	1	nucleoporin 85 [Source:MGI Symbol;Acc:MGI:3046173]	-0.345916	6.84365	3.92303	0.0476289	0.889052	No	No	15.3267	14.5125	5.42418	18.6168	17.3937	14.2646	9.06818	15.3883	19.3987
ENSMUSG00000020773	Trim47	protein_coding	11	116105752	116127210	-1	tripartite motif-containing 47 [Source:MGI Symbol;Acc:MGI:1917374]	0.42141	4.84633	3.63693	0.0565112	0.889052	No	No	215.229	217.909	407.633	293.433	189.398	278.961	289.941	134.485	163.083
ENSMUSG00000020802	Ube2o	protein_coding	11	116537740	116581447	-1	ubiquitin-conjugating enzyme E2O [Source:MGI Symbol;Acc:MGI:2444266]	-0.340865	5.66103	4.05681	0.0439936	0.889052	No	No	105.891	103.797	97.0045	88.3114	108.667	121.16	125.028	118.662	103.572
ENSMUSG00000020827	Mink1	protein_coding	11	70562881	70614483	1	misshapen-like kinase 1 (zebrafish) [Source:MGI Symbol;Acc:MGI:1355329]	0.354893	7.0846	3.62894	0.0567829	0.889052	No	No	90.2225	94.1879	93.1256	74.6921	88.2277	95.9292	82.055	70.2017	87.9519
ENSMUSG00000020864	Ankrd40	protein_coding	11	94328001	94341841	1	ankyrin repeat domain 40 [Source:MGI Symbol;Acc:MGI:1918702]	-0.318283	6.11278	4.25941	0.0390336	0.889052	No	No	79.0266	78.3942	79.8174	82.7061	79.3259	86.8355	88.7157	74.4293	83.5571
ENSMUSG00000021147	Wdr37	protein_coding	13	8802968	8871909	-1	WD repeat domain 37 [Source:MGI Symbol;Acc:MGI:1920393]	0.397899	5.44483	4.0509	0.0441479	0.889052	No	No	41.1086	43.4051	49.7006	54.7022	43.3672	38.8264	39.8839	35.5116	42.9122
ENSMUSG00000021190	Lgmn	protein_coding	12	102394084	102439813	-1	legumain [Source:MGI Symbol;Acc:MGI:1330838]	-0.541694	3.95351	3.72329	0.0536585	0.889052	No	No	9.51509	5.41183	1.92369	1.77838	6.1493	6.06244	4.69459	20.1232	8.98554
ENSMUSG00000021198	Unc79	protein_coding	12	102948859	103184065	1	unc-79 homolog (C. elegans) [Source:MGI Symbol;Acc:MGI:2684729]	1.02268	-0.537961	3.55897	0.0592245	0.889052	No	No	126.289	113.494	135.983	96.618	135.841	134.533	148.702	166.735	154.014
ENSMUSG00000021270	Hsp90aa1	protein_coding	12	110690605	110702728	-1	heat shock protein 90, alpha (cytosolic), class A member 1 [Source:MGI Symbol;Acc:MGI:96250]	-0.398164	10.4569	4.08808	0.0431866	0.889052	No	No	98.3	82.6991	85.5412	72.5304	106.508	131.42	121.692	125.538	122.112
ENSMUSG00000021276	Cinp	protein_coding	12	110872610	110889145	-1	cyclin-dependent kinase 2 interacting protein [Source:MGI Symbol;Acc:MGI:1914486]	-0.401691	4.52667	3.891	0.0485455	0.889052	No	No	24.1581	23.6574	17.3448	20.7553	20.7905	14.7103	17.1734	21.3552	18.5869
ENSMUSG00000021550	2210016F16Rik	protein_coding	13	58380046	58385225	-1	RIKEN cDNA 2210016F16 gene [Source:MGI Symbol;Acc:MGI:1917403]	-0.429181	4.49703	4.02482	0.0448354	0.889052	No	No	83.6986	100.351	151.972	120.525	105.885	127.133	125.47	73.9703	99.9326
ENSMUSG00000021669	Col4a3bp	protein_coding	13	96542618	96640167	1	collagen, type IV, alpha 3 (Goodpasture antigen) binding protein [Source:MGI Symbol;Acc:MGI:1915268]	0.3342	6.33392	3.92438	0.0475907	0.889052	No	No	26.2711	26.808	34.6157	33.159	25.5202	35.3427	36.2843	31.7676	30.2631
ENSMUSG00000021701	Plk2	protein_coding	13	110395044	110400844	1	polo-like kinase 2 [Source:MGI Symbol;Acc:MGI:1099790]	-0.83258	4.59719	3.85905	0.0494783	0.889052	No	No	161.5	162.819	160.739	135.562	152.356	160.476	171.774	143.834	158.773
ENSMUSG00000021846	Peli2	protein_coding	14	48120869	48260883	1	pellino 2 [Source:MGI Symbol;Acc:MGI:1891445]	0.464576	4.51977	3.61712	0.0571879	0.889052	No	No	0.911626	1.45788	2.30212	2.04852	1.02488	1.20357	1.08337	0.821356	0.503862
ENSMUSG00000021871	Pnp	protein_coding	14	50944302	50965237	1	purine-nucleoside phosphorylase [Source:MGI Symbol;Acc:MGI:97365]	-0.298271	6.98747	3.56565	0.0589865	0.889052	No	No	14.9848	17.8922	12.2044	13.5517	13.2649	12.214	17.2536	17.1518	15.5078
ENSMUSG00000021879	Dnahc12	protein_coding	14	26693274	26891703	1	dynein, axonemal, heavy chain 12 [Source:MGI Symbol;Acc:MGI:107720]	1.52308	0.0495929	3.68269	0.0549801	0.889052	No	No	0.142442	0.0441782	0.346895	0.157578	0.0292824	0.267461	0.240748	0.19326	0.0279923
ENSMUSG00000021951	N6amt2	protein_coding	14	57549598	57571569	-1	N-6 adenine-specific DNA methyltransferase 2 (putative) [Source:MGI Symbol;Acc:MGI:1915293]	-0.566135	3.25369	3.99325	0.0456828	0.889052	No	No	6.35289	7.97416	4.16274	6.28062	5.12441	5.08175	5.49708	6.69163	5.96237
ENSMUSG00000021959	Lats2	protein_coding	14	57642077	57758388	-1	large tumor suppressor 2 [Source:MGI Symbol;Acc:MGI:1354386]	0.394153	5.20503	4.03462	0.0445758	0.889052	No	No	0.0569766	0.154624	1.13529	0.292645	0.263541	0	0.160499	0	0
ENSMUSG00000022033	Pbk	protein_coding	14	65805837	65817822	1	PDZ binding kinase [Source:MGI Symbol;Acc:MGI:1289156]	-0.337476	5.84747	3.72564	0.0535831	0.889052	No	No	7.43545	8.46012	10.4384	8.91443	8.34547	12.9273	10.5127	8.33434	9.26546
ENSMUSG00000022039	Adam2	protein_coding	14	66027329	66077733	-1	a disintegrin and metallopeptidase domain 2 [Source:MGI Symbol;Acc:MGI:1340894]	-1.78755	-0.707286	4.10269	0.0428151	0.889052	No	No	67.2039	65.0303	70.672	71.473	58.184	68.0687	65.2026	56.3595	65.4741
ENSMUSG00000022095	Fam160b2	protein_coding	14	70583296	70599835	-1	family with sequence similarity 160, member B2 [Source:MGI Symbol;Acc:MGI:3036290]	0.35004	5.01101	3.8237	0.0505324	0.889052	No	No	9.26098	7.94633	7.40653	9.63366	9.80666	7.29944	8.24201	12.2802	11.4074
ENSMUSG00000022209	Dhrs2	protein_coding	14	55222007	55241435	1	dehydrogenase/reductase member 2 [Source:MGI Symbol;Acc:MGI:1918662]	-1.82545	-2.5236	3.62692	0.0568519	0.889052	No	No	157.198	165.977	191.644	214.194	183.308	160.476	159.736	133.18	179.851
ENSMUSG00000022358	Fbxo32	protein_coding	15	58175879	58214892	-1	F-box protein 32 [Source:MGI Symbol;Acc:MGI:1914981]	0.619508	3.59362	3.95061	0.0468542	0.889052	No	No	88.2294	92.8548	103.559	108.59	95.0157	105.698	103.028	84.5185	98.9554
ENSMUSG00000022371	Col14a1	protein_coding	15	55307750	55520803	1	collagen, type XIV, alpha 1 [Source:MGI Symbol;Acc:MGI:1341272]	-1.53418	-2.03723	3.92938	0.0474495	0.889052	No	No	3.12887	2.41809	1.79912	4.12495	2.04098	2.73568	2.42193	2.54355	2.94675
ENSMUSG00000022545	Ercc4	protein_coding	16	13109684	13150617	1	excision repair cross-complementing rodent repair deficiency, complementation group 4 [Source:MGI Symbol;Acc:MGI:1354163]	0.30901	5.38312	3.55126	0.0595003	0.889052	No	No	14.7569	13.8499	5.77107	8.89192	10.6588	9.09366	9.99104	15.944	12.1487
ENSMUSG00000022744	Cldn25	protein_coding	16	58727910	58734251	1	claudin 25 [Source:MGI Symbol;Acc:MGI:2447860]	-0.395313	5.39109	3.62459	0.0569316	0.889052	No	No	321.334	329.887	406.181	348.094	337.893	346.303	334.236	306.452	336.628
ENSMUSG00000022758	P2rx6	protein_coding	16	17561885	17577800	1	purinergic receptor P2X, ligand-gated ion channel, 6 [Source:MGI Symbol;Acc:MGI:1337113]	1.30176	-1.00094	3.90924	0.0480214	0.889052	No	No	39.0589	36.1172	40.1648	35.6001	29.2094	38.0717	38.8808	39.1163	33.0063
ENSMUSG00000022994	Adcy6	protein_coding	15	98589994	98607633	-1	adenylate cyclase 6 [Source:MGI Symbol;Acc:MGI:87917]	0.548264	5.806	3.7268	0.0535458	0.889052	No	No	0.696824	1.18287	1.02303	0.616807	0.801458	1.16969	1.00593	0.705641	0.563766
ENSMUSG00000023046	Igfbp6	protein_coding	15	102144362	102149511	1	insulin-like growth factor binding protein 6 [Source:MGI Symbol;Acc:MGI:96441]	-1.74529	-1.67522	4.02382	0.0448619	0.889052	No	No	39.7127	40.2022	29.1077	35.9504	33.7626	31.8724	36.8746	43.2178	39.9451
ENSMUSG00000023055	Calcoco1	protein_coding	15	102706779	102722178	-1	calcium binding and coiled coil domain 1 [Source:MGI Symbol;Acc:MGI:1914738]	0.524467	5.41502	3.61705	0.05719	0.889052	No	No	17.0075	16.5668	19.6153	17.3561	17.8622	15.6464	14.0035	17.1277	17.8591
ENSMUSG00000023460	Rab12	protein_coding	17	66494512	66519717	-1	RAB12, member RAS oncogene family [Source:MGI Symbol;Acc:MGI:894284]	0.409746	4.86477	4.06485	0.0437845	0.889052	No	No	79.5393	86.6113	113.529	96.6405	81.9028	89.0198	94.4535	75.7338	83.809
ENSMUSG00000023961	Enpp4	protein_coding	17	44096308	44105809	-1	ectonucleotide pyrophosphatase/phosphodiesterase 4 [Source:MGI Symbol;Acc:MGI:2682634]	0.434776	4.82222	3.54506	0.0597231	0.889052	No	No	26.779	24.3864	30.4952	28.9944	24.4508	27.9496	22.9914	21.3311	23.7375
ENSMUSG00000023993	Treml1	protein_coding	17	48359916	48367174	1	triggering receptor expressed on myeloid cells-like 1 [Source:MGI Symbol;Acc:MGI:1918576]	1.57281	1.06031	3.9399	0.0471536	0.889052	No	No	61.4336	72.0414	92.784	112.441	80.8064	83.7669	78.0168	47.4468	74.2334
ENSMUSG00000023999	Kif6	protein_coding	17	49615136	49909847	1	kinesin family member 6 [Source:MGI Symbol;Acc:MGI:1098238]	1.2628	-1.49243	3.81138	0.0509055	0.889052	Yes	No	34.015	34.967	46.7362	49.2545	34.1432	35.8397	38.7203	28.9649	34.6545
ENSMUSG00000024030	Abcg1	protein_coding	17	31057698	31115777	1	ATP-binding cassette, sub-family G (WHITE), member 1 [Source:MGI Symbol;Acc:MGI:107704]	1.20048	5.35288	3.82955	0.0503565	0.889052	No	No	34.5065	36.1446	39.8863	50.9849	40.2258	38.0726	42.5458	28.0073	38.097
ENSMUSG00000024078	Ttc27	protein_coding	17	74717750	74863570	1	tetratricopeptide repeat domain 27 [Source:MGI Symbol;Acc:MGI:1921446]	-0.351291	5.31717	3.66085	0.0557051	0.889052	No	No	94.8091	84.9547	78.3983	67.9838	71.6246	105.647	107.013	106.148	87.2241
ENSMUSG00000024097	Srsf7	protein_coding	17	80200089	80207305	-1	serine/arginine-rich splicing factor 7 [Source:MGI Symbol;Acc:MGI:1926232]	-0.303177	8.07769	3.69149	0.0546906	0.889052	No	No	81.9039	81.4204	68.1176	63.1664	90.1897	77.6081	84.9038	89.5761	88.1199
ENSMUSG00000024176	Sox8	protein_coding	17	25565892	25570686	-1	SRY-box containing gene 8 [Source:MGI Symbol;Acc:MGI:98370]	-1.47539	-0.170018	4.11766	0.0424378	0.889052	No	No	0.199418	0.198802	0.346895	0.0900448	0.175694	0.490344	0.200623	0.0966301	0.083977
ENSMUSG00000024312	Wdr46	protein_coding	17	33940660	33949695	1	WD repeat domain 46 [Source:MGI Symbol;Acc:MGI:1931871]	-0.383736	6.47741	4.16305	0.0413149	0.889052	No	No	27.9755	9.10071	6.74869	11.8634	13.9384	9.45027	10.1515	20.0749	17.4672
ENSMUSG00000024335	Brd2	protein_coding	17	34112023	34122634	-1	bromodomain containing 2 [Source:MGI Symbol;Acc:MGI:99495]	-0.437987	9.37611	3.76888	0.0522147	0.889052	No	No	247.706	247	296.154	230.627	257.714	283.241	311.247	270.347	293.36
ENSMUSG00000024399	Ltb	protein_coding	17	35194439	35196320	1	lymphotoxin B [Source:MGI Symbol;Acc:MGI:104796]	1.00965	4.31967	3.80133	0.0512119	0.889052	No	No	4.64359	5.83152	3.75277	11.4807	4.04097	4.36852	3.61122	3.21295	6.91411
ENSMUSG00000024401	Tnf	protein_coding	17	35199381	35202007	-1	tumor necrosis factor [Source:MGI Symbol;Acc:MGI:104798]	-0.924887	4.68686	3.81052	0.0509315	0.889052	No	No	12.3639	14.0045	13.5604	13.3716	11.6251	16.1814	18.016	11.354	12.1767
ENSMUSG00000024511	Rab27b	protein_coding	18	69979131	70141605	-1	RAB27b, member RAS oncogene family [Source:MGI Symbol;Acc:MGI:1931295]	0.762542	3.45983	4.25725	0.0390831	0.889052	No	No	46.4074	52.2628	73.3841	56.8408	55.8707	66.1519	66.5668	56.0938	56.4045
ENSMUSG00000024552	Slc14a2	protein_coding	18	78146940	78209094	-1	solute carrier family 14 (urea transporter), member 2 [Source:MGI Symbol;Acc:MGI:1351653]	2.07143	-1.66229	3.72704	0.0535381	0.889052	No	No	0.34186	0.331336	0.504575	0.247623	0.556365	0	0.320997	0.338205	0.111969
ENSMUSG00000024583	Txnl1	protein_coding	18	63662801	63692359	-1	thioredoxin-like 1 [Source:MGI Symbol;Acc:MGI:1860078]	-0.345772	6.5035	3.73956	0.0531386	0.889052	No	No	1.36744	1.32535	1.32451	2.54376	7.78911	2.27341	1.44449	8.84165	8.81758
ENSMUSG00000024640	Psat1	protein_coding	19	15904678	15947337	-1	phosphoserine aminotransferase 1 [Source:MGI Symbol;Acc:MGI:2183441]	-0.384366	7.40652	3.80541	0.0510873	0.889052	No	No	0.740696	0.463871	0.630718	0.405201	0.878471	0.624075	0.401247	0.917986	0.3639
ENSMUSG00000024855	Pacs1	protein_coding	19	5133688	5273119	-1	phosphofurin acidic cluster sorting protein 1 [Source:MGI Symbol;Acc:MGI:1277113]	0.304565	6.3109	3.92943	0.0474481	0.889052	No	No	38.7441	40.3126	67.203	42.7037	43.7478	68.6036	71.1009	46.0201	46.4393
ENSMUSG00000024892	Pcx	protein_coding	19	4510472	4621752	1	pyruvate carboxylase [Source:MGI Symbol;Acc:MGI:97520]	0.665428	2.45577	3.57922	0.0585065	0.889052	No	No	105.378	105.475	89.2151	91.8682	90.2775	91.2932	89.157	94.939	102.844
ENSMUSG00000024936	Kcnk7	protein_coding	19	5704367	5707101	1	potassium channel, subfamily K, member 7 [Source:MGI Symbol;Acc:MGI:1341841]	-1.44162	-0.858126	3.83225	0.0502754	0.889052	No	No	57.3754	55.289	46.137	46.8233	58.5062	44.8442	46.6249	65.7326	64.0465
ENSMUSG00000025323	Sp4	protein_coding	12	118234933	118301440	-1	trans-acting transcription factor 4 [Source:MGI Symbol;Acc:MGI:107595]	0.390766	4.7574	4.04446	0.0443165	0.889052	No	No	62.6834	64.7862	48.0806	49.1662	61.9222	40.2974	37.2758	74.7194	69.9528
ENSMUSG00000025473	Adam8	protein_coding	7	139978932	139992562	-1	a disintegrin and metallopeptidase domain 8 [Source:MGI Symbol;Acc:MGI:107825]	-0.879159	2.58979	3.9998	0.0455058	0.889052	No	No	45.9502	42.1659	35.7854	41.9784	42.4582	43.5029	40.1247	48.746	46.1851
ENSMUSG00000025572	Tmc6	protein_coding	11	117765988	117782198	-1	transmembrane channel-like gene family 6 [Source:MGI Symbol;Acc:MGI:1098686]	0.308227	5.7711	3.59601	0.0579184	0.889052	No	No	49.3987	51.6001	57.4269	55.1524	59.6482	62.2737	52.8442	49.7645	56.6565
ENSMUSG00000025937	Lactb2	protein_coding	1	13624845	13660546	-1	lactamase, beta 2 [Source:MGI Symbol;Acc:MGI:2442551]	-0.476916	4.2894	3.79961	0.0512645	0.889052	No	No	119.793	132.071	127.184	138.196	132.62	106.494	118.649	118.106	132.516
ENSMUSG00000026192	Atic	protein_coding	1	71557150	71579631	1	5-aminoimidazole-4-carboxamide ribonucleotide formyltransferase/IMP cyclohydrolase [Source:MGI Symbol;Acc:MGI:1351352]	-0.329014	7.75496	3.85922	0.0494735	0.889052	No	No	42.8464	47.4032	45.0018	41.4206	47.7595	44.9334	47.307	49.2089	49.1545
ENSMUSG00000026283	Ing5	protein_coding	1	93803965	93822101	1	inhibitor of growth family, member 5 [Source:MGI Symbol;Acc:MGI:1922816]	0.304161	5.86494	3.53512	0.0600821	0.889052	No	No	395.703	442.577	565.092	416.299	362.457	476.124	468.456	314.024	356.846
ENSMUSG00000026399	Cd55	protein_coding	1	130439027	130462744	-1	CD55 antigen [Source:MGI Symbol;Acc:MGI:104850]	0.665204	3.49285	3.82894	0.0503749	0.889052	No	No	159.478	169.114	212.3	162.328	176.719	205.543	209.21	199.42	188.304
ENSMUSG00000026490	Cdc42bpa	protein_coding	1	179960472	180165603	1	CDC42 binding protein kinase alpha [Source:MGI Symbol;Acc:MGI:2441841]	0.38467	4.58695	3.79917	0.0512779	0.889052	No	No	0.541278	0.574317	0.252287	0.360179	0.351388	0	0.120374	0.338205	0.223939
ENSMUSG00000026556	Vangl2	protein_coding	1	172000960	172028444	-1	vang-like 2 (van gogh, Drosophila) [Source:MGI Symbol;Acc:MGI:2135272]	0.51094	4.30875	4.21421	0.0400868	0.889052	No	No	0.370348	0.287158	1.07222	0.360179	0.322106	0.668651	0.240748	0.144945	0.251931
ENSMUSG00000026617	Bpnt1	protein_coding	1	185332149	185357777	1	bisphosphate 3-nucleotidase 1 [Source:MGI Symbol;Acc:MGI:1338800]	-0.518383	3.6089	4.26878	0.0388189	0.889052	No	No	46.1226	45.6361	69.8205	82.6611	51.1563	56.1667	50.5972	36.4054	47.503
ENSMUSG00000026778	Prkcq	protein_coding	2	11172113	11301226	1	protein kinase C, theta [Source:MGI Symbol;Acc:MGI:97601]	0.518402	4.14071	3.65511	0.0558974	0.889052	No	No	1664.23	1536.08	1767.62	1761.86	1361.37	1691.38	1632.03	1471.68	1400.09
ENSMUSG00000026994	Galnt3	protein_coding	2	66082766	66124994	-1	UDP-N-acetyl-alpha-D-galactosamine:polypeptide N-acetylgalactosaminyltransferase 3 [Source:MGI Symbol;Acc:MGI:894695]	-0.687177	2.6246	3.85001	0.0497456	0.889052	No	No	14.8424	17.605	19.6784	19.4272	15.3147	22.5558	21.7074	15.4608	16.4875
ENSMUSG00000027018	Hat1	protein_coding	2	71388958	71441622	1	histone aminotransferase 1 [Source:MGI Symbol;Acc:MGI:96013]	-0.367503	6.4699	3.72132	0.0537219	0.889052	No	No	0.541278	0.640584	1.5768	0.675336	1.08345	0.980689	0.521621	1.11125	1.17568
ENSMUSG00000027072	Prg3	protein_coding	2	84988215	84993886	1	proteoglycan 3 [Source:MGI Symbol;Acc:MGI:1858200]	2.3766	-1.73137	4.26295	0.0389522	0.889052	No	No	24.6994	17.4283	11.1322	15.0375	14.4655	15.2898	16.6517	35.125	18.279
ENSMUSG00000027133	Nop10	protein_coding	2	112261926	112263269	1	NOP10 ribonucleoprotein homolog (yeast) [Source:MGI Symbol;Acc:MGI:1913431]	-0.362368	6.50856	3.54904	0.05958	0.889052	No	No	0.256395	0.927742	1.41912	1.08054	0.966318	0.222884	0.882743	0.893828	0.699808
ENSMUSG00000027171	Prrg4	protein_coding	2	104830741	104849876	-1	proline rich Gla (G-carboxyglutamic acid) 4 (transmembrane) [Source:MGI Symbol;Acc:MGI:2442211]	0.467123	4.31974	4.18668	0.0407429	0.889052	No	No	1.36744	1.87757	1.82908	2.54376	1.37627	1.96138	2.08648	2.46407	1.0917
ENSMUSG00000027605	Acss2	protein_coding	2	155517948	155585724	1	acyl-CoA synthetase short-chain family member 2 [Source:MGI Symbol;Acc:MGI:1890410]	0.478028	4.56585	4.11997	0.0423799	0.889052	No	No	50.6237	59.2871	58.4361	47.5211	52.474	54.2053	50.7176	36.1396	42.2404
ENSMUSG00000028059	Arhgef2	protein_coding	3	88607454	88648052	1	rho/rac guanine nucleotide exchange factor (GEF) 2 [Source:MGI Symbol;Acc:MGI:103264]	0.283098	8.58692	3.74997	0.0528085	0.889052	No	No	183.138	172.517	64.8725	100.723	177.441	60.7675	76.3536	277.219	198.469
ENSMUSG00000028132	Tmem56	protein_coding	3	121201761	121283098	-1	transmembrane protein 56 [Source:MGI Symbol;Acc:MGI:1923195]	2.34938	-0.324685	4.25498	0.0391353	0.889052	No	No	0.997091	0.72894	1.79755	1.35067	1.61053	0.891535	0.60187	0.869671	0.531854
ENSMUSG00000028247	Coq3	protein_coding	4	21879673	21912162	1	coenzyme Q3 homolog, methyltransferase (yeast) [Source:MGI Symbol;Acc:MGI:101813]	-0.601606	3.11647	4.20767	0.0402416	0.889052	No	No	103.185	107.287	182.751	135.247	98.8865	148.797	140.396	75.4439	84.9567
ENSMUSG00000028248	Sfrs18	protein_coding	4	21847583	21876475	1	serine/arginine-rich splicing factor 18 [Source:MGI Symbol;Acc:MGI:1913875]	0.457949	7.38696	3.70985	0.0540923	0.889052	No	No	13.7883	13.7836	17.597	26.9459	20.5562	15.1115	15.2474	12.9726	19.6226
ENSMUSG00000028251	2610029I01Rik	protein_coding	4	21757382	21767212	-1	RIKEN cDNA 2610029I01 gene [Source:MGI Symbol;Acc:MGI:1924282]	-0.789503	1.54502	3.9435	0.0470529	0.889052	No	No	12.4494	7.37776	4.76192	8.35165	13.5577	8.2467	7.86444	18.5771	16.6834
ENSMUSG00000028318	Polr1e	protein_coding	4	45018583	45036565	1	polymerase (RNA) I polypeptide E [Source:MGI Symbol;Acc:MGI:1929022]	-0.335328	5.03221	3.5666	0.0589529	0.889052	Yes	No	39.1999	34.6136	38.5369	27.8463	71.0097	42.8383	37.8777	79.285	51.8978
ENSMUSG00000028332	Hemgn	protein_coding	4	46393989	46413506	-1	hemogen [Source:MGI Symbol;Acc:MGI:2136910]	0.548519	4.64218	3.62186	0.0570251	0.889052	No	No	63.415	65.6488	94.4185	94.8396	75.0214	81.5309	77.5209	59.0168	76.4471
ENSMUSG00000028369	Svep1	protein_coding	4	58042442	58206859	-1	sushi, von Willebrand factor type A, EGF and pentraxin domain containing 1 [Source:MGI Symbol;Acc:MGI:1928849]	-1.9787	-1.82164	3.801	0.0512219	0.889052	No	No	30.2261	29.997	30.5898	40.4751	33.5576	36.5084	30.3343	26.6699	31.8273
ENSMUSG00000028451	1700022I11Rik	protein_coding	4	42969946	42983639	1	RIKEN cDNA 1700022I11 gene [Source:MGI Symbol;Acc:MGI:1914567]	-0.739857	1.63504	3.75274	0.0527211	0.889052	No	No	20.3691	20.6312	21.2237	22.7138	19.2092	23.0462	17.8956	29.6654	21.806
ENSMUSG00000028655	Mfsd2a	protein_coding	4	122946850	122961188	-1	major facilitator superfamily domain containing 2A [Source:MGI Symbol;Acc:MGI:1923824]	-1.4673	-0.788715	3.82765	0.0504137	0.889052	No	No	92.3873	108.91	67.0132	104.272	88.4611	75.7319	70.8598	78.5124	93.7178
ENSMUSG00000028717	Tal1	protein_coding	4	115056426	115071755	1	T cell acute lymphocytic leukemia 1 [Source:MGI Symbol;Acc:MGI:98480]	0.404714	6.73354	4.20953	0.0401975	0.889052	No	No	2.99127	3.40172	3.02745	2.43121	3.89455	6.9094	5.05571	7.34389	4.7587
ENSMUSG00000028766	Alpl	protein_coding	4	137741733	137796384	-1	alkaline phosphatase, liver/bone/kidney [Source:MGI Symbol;Acc:MGI:87983]	-0.922318	0.518233	3.74927	0.0528307	0.889052	No	No	38.2199	39.268	68.1132	55.324	41.1482	47.9717	43.9598	33.8768	38.088
ENSMUSG00000028885	Smpdl3b	protein_coding	4	132732966	132757252	-1	sphingomyelin phosphodiesterase, acid-like 3B [Source:MGI Symbol;Acc:MGI:1916022]	-1.36092	-0.413515	3.54509	0.059722	0.889052	No	No	99.4527	93.5031	68.8114	73.0713	96.0169	81.5755	87.0304	118.397	98.1411
ENSMUSG00000028896	Rcc1	protein_coding	4	132331919	132353605	-1	regulator of chromosome condensation 1 [Source:MGI Symbol;Acc:MGI:1913989]	-0.362312	7.01579	3.71761	0.0538412	0.889052	No	No	46.5636	41.7639	35.9793	33.2283	48.6318	48.483	50.8516	48.051	49.6674
ENSMUSG00000028899	Taf12	protein_coding	4	132274375	132295766	1	TAF12 RNA polymerase II, TATA box binding protein (TBP)-associated factor [Source:MGI Symbol;Acc:MGI:1913714]	-0.420682	4.43689	3.8833	0.0487686	0.889052	No	No	0.797672	0.508049	0.283823	0.360179	1.05416	0.178307	0.160499	1.03877	0.755793
ENSMUSG00000029136	Rbks	protein_coding	5	31624439	31697627	-1	ribokinase [Source:MGI Symbol;Acc:MGI:1918586]	-0.633361	2.72761	4.11997	0.0423797	0.889052	No	No	129.194	139.25	218.102	248.433	160.292	108.99	106.732	97.3548	159.64
ENSMUSG00000029155	Spata18	protein_coding	5	73651380	73679484	1	spermatogenesis associated 18 [Source:MGI Symbol;Acc:MGI:1920722]	-1.70136	-1.62788	3.84982	0.0497514	0.889052	No	No	21.6511	24.0108	33.4281	5.67282	21.6689	17.4295	25.3588	28.2643	15.7037
ENSMUSG00000029372	Ppbp	protein_coding	5	90768518	90770060	1	pro-platelet basic protein [Source:MGI Symbol;Acc:MGI:1888712]	1.63362	-0.659459	3.96642	0.0464163	0.889052	No	No	127.365	141.505	99.9591	137.725	144.127	79.7215	89.6265	118.223	141.055
ENSMUSG00000029417	Cxcl9	protein_coding	5	92321331	92328079	-1	chemokine (C-X-C motif) ligand 9 [Source:MGI Symbol;Acc:MGI:1352449]	-1.44619	-0.671649	3.83576	0.0501702	0.889052	No	No	0.427325	0.309247	0.283823	0.810403	0.204977	0	0	0.314048	0.559847
ENSMUSG00000029701	Rbm28	protein_coding	6	29123573	29165006	-1	RNA binding motif protein 28 [Source:MGI Symbol;Acc:MGI:2655711]	-0.330486	6.27949	3.83194	0.0502847	0.889052	No	No	0.0569766	0.265069	0.536111	0.18009	0	0	0.240748	0.048315	0.0279923
ENSMUSG00000029862	Clcn1	protein_coding	6	42286685	42315756	1	chloride channel 1 [Source:MGI Symbol;Acc:MGI:88417]	-1.76178	-1.84673	3.63887	0.0564453	0.889052	No	No	16.2383	16.9865	6.65408	16.6583	16.4567	7.04313	7.86444	18.3597	16.6274
ENSMUSG00000030088	Aldh1l1	protein_coding	6	90486427	90600203	1	aldehyde dehydrogenase 1 family, member L1 [Source:MGI Symbol;Acc:MGI:1340024]	0.487146	3.97033	3.60669	0.0575475	0.889052	No	No	6.75173	7.00224	4.35196	6.14555	6.17858	3.78902	4.01247	7.41636	6.35426
ENSMUSG00000030213	Atf7ip	protein_coding	6	136518851	136607377	1	activating transcription factor 7 interacting protein [Source:MGI Symbol;Acc:MGI:1858965]	0.355401	6.66365	3.76492	0.0523384	0.889052	No	No	91.5628	89.0699	129.697	108.703	100.848	117.995	122.22	103.858	109.039
ENSMUSG00000030303	Far2	protein_coding	6	148047259	148182758	1	fatty acyl CoA reductase 2 [Source:MGI Symbol;Acc:MGI:2687035]	0.541285	3.45344	3.94704	0.0469538	0.889052	No	No	23.9587	22.0228	39.0415	26.3831	26.2663	34.0121	33.9455	32.4194	26.8726
ENSMUSG00000030465	Psd3	protein_coding	8	67689082	68062286	-1	pleckstrin and Sec7 domain containing 3 [Source:MGI Symbol;Acc:MGI:1918215]	0.573571	4.85084	3.94209	0.0470922	0.889052	No	No	137.057	130.547	125.135	140.807	107.408	134.978	132.973	104.457	107.659
ENSMUSG00000030720	Cln3	protein_coding	7	126571207	126585817	-1	ceroid lipofuscinosis, neuronal 3, juvenile (Batten, Spielmeyer-Vogt disease) [Source:MGI Symbol;Acc:MGI:107537]	0.342497	5.18584	3.54548	0.059708	0.889052	No	No	778.482	865.384	1149.33	995.734	868.596	843.275	876.153	658.604	848.496
ENSMUSG00000030966	Trim21	protein_coding	7	102557922	102565469	-1	tripartite motif-containing 21 [Source:MGI Symbol;Acc:MGI:106657]	0.58914	4.58081	3.8829	0.0487802	0.889052	No	No	14.1302	11.0887	4.85653	9.20708	10.3367	9.31654	6.09895	10.1462	6.85812
ENSMUSG00000031171	Ftsj1	protein_coding	X	8238668	8252406	-1	FtsJ homolog 1 (E. coli) [Source:MGI Symbol;Acc:MGI:1859648]	-0.407093	4.6392	3.87992	0.0488668	0.889052	No	No	55.9795	55.6203	57.3954	46.7332	61.4344	48.9007	48.4305	47.856	57.4962
ENSMUSG00000031433	Rbm41	protein_coding	X	139889511	139998595	-1	RNA binding motif protein 41 [Source:MGI Symbol;Acc:MGI:2444923]	0.490037	3.84102	3.76547	0.052321	0.889052	No	No	18.0901	19.4384	17.8809	22.106	21.6982	27.3256	25.9205	20.5822	23.2896
ENSMUSG00000031482	Slc25a15	protein_coding	8	22375554	22398621	-1	solute carrier family 25 (mitochondrial carrier ornithine transporter), member 15 [Source:MGI Symbol;Acc:MGI:1342274]	-0.367198	4.7937	3.58768	0.0582094	0.889052	No	No	41.2226	42.7645	56.7647	42.0734	43.7771	63.7002	57.1777	33.5548	38.2935
ENSMUSG00000031608	Galnt7	protein_coding	8	57523828	57653032	-1	UDP-N-acetyl-alpha-D-galactosamine: polypeptide N-acetylgalactosaminyltransferase 7 [Source:MGI Symbol;Acc:MGI:1349449]	-0.336691	5.39585	3.8165	0.0507502	0.889052	No	No	0.0569766	0.0662673	0.0315359	0.0675336	0.204977	0	0	0.314048	0.195946
ENSMUSG00000031666	Rbl2	protein_coding	8	91070057	91123844	1	retinoblastoma-like 2 [Source:MGI Symbol;Acc:MGI:105085]	0.370323	6.30445	4.02647	0.0447915	0.889052	No	No	1.73779	2.45189	0.756862	3.6243	1.52268	0.222884	0.200623	5.09724	2.04344
ENSMUSG00000031715	Smarca5	protein_coding	8	80698507	80739497	-1	SWI/SNF related, matrix associated, actin dependent regulator of chromatin, subfamily a, member 5 [Source:MGI Symbol;Acc:MGI:1935129]	-0.357331	7.97819	4.01475	0.045104	0.889052	No	No	0	0	0.0630718	0	1.17129	0	0	9.20401	0.559847
ENSMUSG00000031730	Dhodh	protein_coding	8	109591343	109608673	-1	dihydroorotate dehydrogenase [Source:MGI Symbol;Acc:MGI:1928378]	-0.379626	5.20322	3.86534	0.0492931	0.889052	No	No	2.36453	1.98802	2.27059	3.30914	1.93264	2.31799	2.9291	3.3579	2.1834
ENSMUSG00000031860	Pbx4	protein_coding	8	69832624	69873163	1	pre B cell leukemia homeobox 4 [Source:MGI Symbol;Acc:MGI:1931321]	0.479207	4.04271	4.14529	0.0417506	0.889052	No	No	0.569766	0.220891	0.0946078	0.427713	1.52268	0.579498	0.401247	0.966301	0.671816
ENSMUSG00000032009	Sesn3	protein_coding	9	14276301	14326138	1	sestrin 3 [Source:MGI Symbol;Acc:MGI:1922997]	0.485825	3.85388	3.72591	0.0535744	0.889052	No	No	116.346	140.487	197.667	166.695	173.703	201.041	199.941	100.544	159.444
ENSMUSG00000032060	Cryab	protein_coding	9	50752758	50756633	1	crystallin, alpha B [Source:MGI Symbol;Acc:MGI:88516]	1.63932	-0.968654	4.04535	0.0442931	0.889052	No	No	0	0.0220891	0	0.0450224	0.204977	0	0	0.314048	0.0559847
ENSMUSG00000032113	Chek1	protein_coding	9	36708482	36727065	-1	checkpoint kinase 1 [Source:MGI Symbol;Acc:MGI:1202065]	-0.375435	5.48808	3.92647	0.0475316	0.889052	No	No	0.199418	0.48596	0.0315359	0.0900448	0.146412	0.267461	0	0.19326	0.167954
ENSMUSG00000032115	Hyou1	protein_coding	9	44379490	44392369	1	hypoxia up-regulated 1 [Source:MGI Symbol;Acc:MGI:108030]	-0.358511	8.00844	4.23468	0.0396062	0.889052	No	No	53.1592	58.9558	91.9587	124.847	70.2191	70.9662	72.5053	43.7493	61.0513
ENSMUSG00000032217	Rnf111	protein_coding	9	70425429	70503725	-1	ring finger 111 [Source:MGI Symbol;Acc:MGI:1934919]	0.299142	6.3105	3.68529	0.0548943	0.889052	No	No	59.2557	61.8274	85.2731	77.7987	54.1138	78.9009	80.1691	48.4841	48.1188
ENSMUSG00000032279	Idh3a	protein_coding	9	54586511	54604661	1	isocitrate dehydrogenase 3 (NAD+) alpha [Source:MGI Symbol;Acc:MGI:1915084]	-0.423967	6.78163	4.1859	0.0407615	0.889052	No	No	8.11917	7.66492	7.69476	13.6418	8.40404	9.04908	8.30581	4.97645	7.72588
ENSMUSG00000032377	Plscr4	protein_coding	9	92457378	92493510	1	phospholipid scramblase 4 [Source:MGI Symbol;Acc:MGI:2143267]	0.618528	3.06079	3.74172	0.0530698	0.889052	No	No	1.81157	1.64696	2.06245	1.59919	2.21258	2.32334	1.23905	2.85832	1.80159
ENSMUSG00000032400	Zwilch	protein_coding	9	64137144	64173104	-1	Zwilch, kinetochore associated, homolog (Drosophila) [Source:MGI Symbol;Acc:MGI:1915264]	-0.325984	5.58029	3.7359	0.053255	0.889052	No	No	15.5891	18.7196	16.5132	16.1131	19.2394	6.9094	9.06818	14.1433	18.8819
ENSMUSG00000032482	Cspg5	protein_coding	9	110243783	110262575	1	chondroitin sulfate proteoglycan 5 [Source:MGI Symbol;Acc:MGI:1352747]	-1.49868	-1.01591	3.65298	0.0559688	0.889052	No	No	0.313371	0.0441782	0.0315359	0.0225112	0.351388	0	0	0.19326	0.083977
ENSMUSG00000032492	Pth1r	protein_coding	9	110722088	110743686	-1	parathyroid hormone 1 receptor [Source:MGI Symbol;Acc:MGI:97801]	-1.4722	-1.14878	4.08552	0.0432522	0.889052	No	No	91.8463	102.405	122.612	101.03	104.011	117.995	123.343	90.1317	99.8486
ENSMUSG00000032854	Ugt8a	protein_coding	3	125865359	125938550	-1	UDP galactosyltransferase 8A [Source:MGI Symbol;Acc:MGI:109522]	-2.47316	-2.77344	3.56231	0.0591054	0.889052	No	No	4.50115	4.8596	4.76192	6.61829	4.71446	5.12633	6.13908	4.17925	3.16313
ENSMUSG00000032902	Slc16a1	protein_coding	3	104638668	104658462	1	solute carrier family 16 (monocarboxylic acid transporters), member 1 [Source:MGI Symbol;Acc:MGI:106013]	-0.485098	6.81872	3.73369	0.0533254	0.889052	No	No	228.96	233.968	205.015	217.323	244.42	232.602	220.004	280.227	253.197
ENSMUSG00000033294	Noc4l	protein_coding	5	110648418	110653417	-1	nucleolar complex associated 4 homolog (S. cerevisiae) [Source:MGI Symbol;Acc:MGI:2140843]	-0.439765	6.2246	4.22968	0.0397229	0.889052	No	No	122.015	121.092	116.998	117.126	138.242	110.64	95.4967	85.7109	128.261
ENSMUSG00000033542	Arhgef5	protein_coding	6	43265644	43289320	1	Rho guanine nucleotide exchange factor (GEF) 5 [Source:MGI Symbol;Acc:MGI:1858952]	0.457965	4.5082	3.88909	0.0486009	0.889052	No	No	364.479	368.733	415.328	353.831	368.489	371.458	385.438	311.173	335.768
ENSMUSG00000033751	Gadd45gip1	protein_coding	8	84831522	84835482	1	growth arrest and DNA-damage-inducible, gamma interacting protein 1 [Source:MGI Symbol;Acc:MGI:1914947]	-0.321598	6.02062	3.68677	0.0548459	0.889052	No	No	47.7179	44.9513	50.4575	50.9428	54.2309	38.7818	41.4087	50.3201	51.6459
ENSMUSG00000033799	BC016423	protein_coding	13	3566036	3611108	-1	cDNA sequence BC016423 [Source:MGI Symbol;Acc:MGI:2145274]	0.345202	6.44432	4.04781	0.0442286	0.889052	No	No	41.6214	46.2987	58.5937	67.3085	51.3613	62.6303	62.8352	28.5542	42.4924
ENSMUSG00000033910	Gucy1a3	protein_coding	3	82092428	82145877	-1	guanylate cyclase 1, soluble, alpha 3 [Source:MGI Symbol;Acc:MGI:1926562]	0.872222	3.01189	3.70327	0.0543061	0.889052	No	No	8.66044	8.7031	6.62254	11.3006	9.75103	8.2467	7.34282	8.0203	8.78959
ENSMUSG00000033955	Tnks1bp1	protein_coding	2	85048022	85073048	1	tankyrase 1 binding protein 1 [Source:MGI Symbol;Acc:MGI:2446193]	0.460495	4.56567	3.71614	0.0538888	0.889052	No	No	13.6744	11.7514	10.5961	8.89192	9.98528	12.3923	15.8894	12.3203	11.3089
ENSMUSG00000033993	1700018A14Rik	protein_coding	18	46199021	46199731	1	RIKEN cDNA 1700018A14 gene [Source:MGI Symbol;Acc:MGI:1916641]	-2.05751	-2.77948	3.63089	0.0567164	0.889052	No	No	0.256395	0.48596	0.883006	0.540269	0.0585647	0.936112	0.682119	0.362363	0.3639
ENSMUSG00000034117	Gpr44	protein_coding	19	10937160	10942511	1	G protein-coupled receptor 44 [Source:MGI Symbol;Acc:MGI:1330275]	-1.35917	0.0623209	3.9042	0.0481654	0.889052	No	No	370.687	375.558	496.487	468.066	430.495	402.185	390.985	295.478	401.052
ENSMUSG00000034120	Srsf2	protein_coding	11	116849901	116853094	-1	serine/arginine-rich splicing factor 2 [Source:MGI Symbol;Acc:MGI:98284]	-0.347326	9.78435	3.77261	0.0520983	0.889052	No	No	182.183	199.42	245.791	244.224	179.325	181.918	208.849	153.159	228.837
ENSMUSG00000034160	Ogt	protein_coding	X	101640060	101684351	1	O-linked N-acetylglucosamine (GlcNAc) transferase (UDP-N-acetylglucosamine:polypeptide-N-acetylglucosaminyl transferase) [Source:MGI Symbol;Acc:MGI:1339639]	0.724825	8.0356	4.10209	0.0428303	0.889052	No	No	36.1801	35.0112	63.0718	61.0503	43.5136	39.0047	40.4457	31.4048	39.8891
ENSMUSG00000034247	Plekhm1	protein_coding	11	103365088	103412664	-1	pleckstrin homology domain containing, family M (with RUN domain) member 1 [Source:MGI Symbol;Acc:MGI:2443207]	0.358398	5.41608	4.23921	0.0395006	0.889052	No	No	38.5187	40.7769	27.2931	37.7828	41.3613	34.7565	28.96	36.0836	41.6187
ENSMUSG00000034424	Gcsh	protein_coding	8	116981810	116993537	-1	glycine cleavage system protein H (aminomethyl carrier) [Source:MGI Symbol;Acc:MGI:1915383]	-0.369458	5.58562	3.53965	0.059918	0.889052	No	No	159.307	159.66	232.924	160.1	158.183	210.491	209.009	147.675	159.08
ENSMUSG00000034525	BC018507	protein_coding	13	70588689	70637634	-1	cDNA sequence BC018507 [Source:MGI Symbol;Acc:MGI:2385865]	0.281549	6.7586	3.56122	0.0591444	0.889052	No	No	33.1319	32.4931	31.7251	36.6707	38.9455	29.3761	33.9856	31.0666	34.4866
ENSMUSG00000034675	Dbn1	protein_coding	13	55473429	55488111	-1	drebrin 1 [Source:MGI Symbol;Acc:MGI:1931838]	-0.725054	2.89046	4.12975	0.0421355	0.889052	No	No	82.1278	77.9043	39.7718	50.0349	80.7935	40.983	45.0624	84.9378	85.4844
ENSMUSG00000034783	Cd207	protein_coding	6	83671207	83677857	-1	CD207 antigen [Source:MGI Symbol;Acc:MGI:2180021]	-2.04768	-2.05465	4.14682	0.0417128	0.889052	No	No	0.284883	0.287158	0.85147	0.517757	0.468518	0.13373	0.441371	0.362363	0.307916
ENSMUSG00000034833	Tespa1	protein_coding	10	130322852	130362642	1	thymocyte expressed, positive selection associated 1 [Source:MGI Symbol;Acc:MGI:1914846]	0.464168	5.43214	3.61123	0.0573908	0.889052	No	No	22.5924	21.957	15.7099	18.5954	15.7873	12.7044	12.9222	9.80844	15.6757
ENSMUSG00000034892	Rps29	protein_coding	12	69157722	69159186	-1	ribosomal protein S29 [Source:MGI Symbol;Acc:MGI:107681]	-0.379731	8.02216	4.21045	0.0401756	0.889052	No	No	73.4144	76.5829	107.632	112.128	75.4606	84.3392	90.12	60.732	74.5156
ENSMUSG00000035049	Rrp12	protein_coding	19	41862852	41896153	-1	ribosomal RNA processing 12 homolog (S. cerevisiae) [Source:MGI Symbol;Acc:MGI:2147437]	-0.436483	6.38527	3.54345	0.0597812	0.889052	No	No	21.7081	20.4987	7.06405	16.1405	19.1214	7.53347	8.22556	20.3406	20.7983
ENSMUSG00000035236	Scai	protein_coding	2	39066214	39190730	-1	suppressor of cancer cell invasion [Source:MGI Symbol;Acc:MGI:2443716]	0.494964	4.96611	4.16973	0.0411522	0.889052	No	No	19.2296	18.0026	15.4526	15.5777	15.7539	23.3582	16.1702	18.1181	14.696
ENSMUSG00000035237	Lcat	protein_coding	8	105939551	105943382	-1	lecithin cholesterol acyltransferase [Source:MGI Symbol;Acc:MGI:96755]	-1.22377	-1.22037	3.63732	0.0564978	0.889052	No	No	46.3505	39.6058	27.8778	32.9564	39.5605	37.8902	37.3561	66.8439	48.1748
ENSMUSG00000035493	Tgfbi	protein_coding	13	56609603	56639339	1	transforming growth factor, beta induced [Source:MGI Symbol;Acc:MGI:99959]	-0.668847	5.49044	3.54496	0.0597267	0.889052	No	No	0.313371	0.441782	0.283823	0.202601	0.673494	0	0.120374	0.314048	0.307916
ENSMUSG00000035770	Dync1li2	protein_coding	8	104417674	104443047	-1	dynein, cytoplasmic 1 light intermediate chain 2 [Source:MGI Symbol;Acc:MGI:107738]	0.315254	6.00313	3.86349	0.0493476	0.889052	Yes	No	0.968602	0.795207	0.504575	1.59829	1.4934	0.178307	0.842618	0.748883	0.587839
ENSMUSG00000036111	Lmo1	protein_coding	7	109138572	109170308	-1	LIM domain only 1 [Source:MGI Symbol;Acc:MGI:102812]	-0.65129	2.97014	3.76543	0.0523224	0.889052	No	No	405.214	413.348	452.409	439.369	447.022	411.488	386.714	383.717	417.924
ENSMUSG00000036151	Tm6sf2	protein_coding	8	70072924	70080066	1	transmembrane 6 superfamily member 2 [Source:MGI Symbol;Acc:MGI:1933210]	1.72117	-2.23203	4.09979	0.0428885	0.889052	No	No	47.0057	49.2808	50.5521	52.2485	44.0407	55.4089	53.4862	37.42	37.8456
ENSMUSG00000036678	Aaas	protein_coding	15	102338247	102350759	-1	achalasia, adrenocortical insufficiency, alacrimia [Source:MGI Symbol;Acc:MGI:2443767]	-0.330061	5.50197	3.74027	0.053116	0.889052	No	No	211.163	233.149	290.763	316.284	285.507	251.446	247.569	188.824	256.297
ENSMUSG00000036912	Piwil4	protein_coding	9	14696230	14740733	-1	piwi-like homolog 4 (Drosophila) [Source:MGI Symbol;Acc:MGI:3041167]	1.96598	-2.35509	3.9878	0.045831	0.889052	No	No	443.528	487.859	667.347	582.454	518.823	468.3	497.841	480.073	532.412
ENSMUSG00000037124	Trim58	protein_coding	11	58640465	58652404	1	tripartite motif-containing 58 [Source:MGI Symbol;Acc:MGI:2684862]	0.748248	2.87727	3.89716	0.0483677	0.889052	No	No	1.55432	1.5966	0.561024	2.68671	1.47525	1.59184	1.72175	2.29883	1.80858
ENSMUSG00000037275	Gemin5	protein_coding	11	58120002	58168539	-1	gem (nuclear organelle) associated protein 5 [Source:MGI Symbol;Acc:MGI:2449311]	-0.333101	6.53679	3.78466	0.0517245	0.889052	No	No	2.41239	3.70721	2.22265	4.1308	2.78329	0.318724	4.16013	3.98647	4.11487
ENSMUSG00000037369	Kdm6a	protein_coding	X	18162575	18279936	1	lysine (K)-specific demethylase 6A [Source:MGI Symbol;Acc:MGI:1095419]	0.337026	5.91753	3.74675	0.0529103	0.889052	No	No	0.227906	0.287158	0.220751	0.202601	0.146412	0.13373	0.240748	0.120788	0.195946
ENSMUSG00000037679	Inf2	protein_coding	12	112588784	112615556	1	inverted formin, FH2 and WH2 domain containing [Source:MGI Symbol;Acc:MGI:1917685]	0.473626	6.37451	3.85471	0.0496066	0.889052	No	No	14.586	9.98427	5.39264	6.39318	8.22834	9.27197	5.65758	12.6585	8.3977
ENSMUSG00000038002	Cramp1l	protein_coding	17	24961228	25015230	-1	Crm, cramped-like (Drosophila) [Source:MGI Symbol;Acc:MGI:1930190]	0.3163	6.76413	3.8585	0.0494946	0.889052	Yes	Yes	46.0656	46.9172	41.8166	52.0008	53.1475	43.6406	43.3748	53.2915	57.4123
ENSMUSG00000038005	2700029M09Rik	protein_coding	8	60890418	60907580	1	RIKEN cDNA 2700029M09 gene [Source:MGI Symbol;Acc:MGI:1919862]	-0.328953	5.65787	3.66342	0.0556193	0.889052	No	No	29.5709	34.7241	28.0354	36.5132	28.5503	30.3122	37.8777	35.2217	30.1757
ENSMUSG00000038013	Wipf2	protein_coding	11	98863638	98905040	1	WAS/WASL interacting protein family, member 2 [Source:MGI Symbol;Acc:MGI:1924462]	0.340229	5.59377	4.20115	0.0403965	0.889052	No	No	23.6738	22.9064	16.2725	20.3051	21.4347	20.6836	20.0222	31.2115	24.5213
ENSMUSG00000038028	9630033F20Rik	protein_coding	6	127085116	127109550	-1	RIKEN cDNA 9630033F20 gene [Source:MGI Symbol;Acc:MGI:2442752]	-0.478574	3.83693	3.56506	0.0590076	0.889052	No	No	238.02	241.721	312.773	274.209	249.779	292.334	291.466	212.876	246.948
ENSMUSG00000038150	Ormdl3	protein_coding	11	98581256	98587368	-1	ORM1-like 3 (S. cerevisiae) [Source:MGI Symbol;Acc:MGI:1913862]	0.384654	5.11137	4.10269	0.0428151	0.889052	No	No	34.1005	38.921	43.7403	53.1489	46.6175	34.6361	37.8376	32.9025	47.1391
ENSMUSG00000038384	Setd1b	protein_coding	5	123142193	123167435	1	SET domain containing 1B [Source:MGI Symbol;Acc:MGI:2652820]	0.330344	6.92445	3.57565	0.0586325	0.889052	Yes	No	144.721	141.878	181.962	156.205	179.882	173.047	179.117	119.604	175.574
ENSMUSG00000038533	Cbfa2t2	protein_coding	2	154436481	154539356	1	core-binding factor, runt domain, alpha subunit 2, translocated to, 2 (human) [Source:MGI Symbol;Acc:MGI:1333833]	0.307286	5.68084	3.85747	0.049525	0.889052	No	No	1.4529	3.09247	1.29297	1.48574	2.13761	1.96138	1.36424	2.17418	1.73552
ENSMUSG00000038538	Ubn2	protein_coding	6	38433950	38524825	1	ubinuclein 2 [Source:MGI Symbol;Acc:MGI:2444236]	0.35132	6.97761	3.92846	0.0474754	0.889052	No	No	11.8511	12.3478	6.08643	9.52223	10.161	7.84551	8.06506	15.8715	13.1564
ENSMUSG00000038780	Smurf1	protein_coding	5	144876495	144965847	-1	SMAD specific E3 ubiquitin protein ligase 1 [Source:MGI Symbol;Acc:MGI:1923038]	0.383241	5.07333	3.64152	0.0563554	0.889052	No	No	37.804	39.3628	29.3284	42.6137	45.944	35.4831	36.4332	31.1149	35.9701
ENSMUSG00000038797	Zscan2	protein_coding	7	80860920	80876516	1	zinc finger and SCAN domain containing 2 [Source:MGI Symbol;Acc:MGI:99176]	0.508324	4.50124	3.5681	0.0588997	0.889052	No	No	3.58953	4.72707	3.31127	3.10654	4.62661	5.83956	4.89521	4.13094	4.78669
ENSMUSG00000038843	Gcnt1	protein_coding	19	17326141	17356667	-1	glucosaminyl (N-acetyl) transferase 1, core 2 [Source:MGI Symbol;Acc:MGI:95676]	0.402917	5.52608	3.92122	0.0476802	0.889052	No	No	72.7591	78.5488	99.4327	77.2809	69.7506	78.678	89.6385	69.3321	69.309
ENSMUSG00000038894	Irs2	protein_coding	8	10986980	11008458	-1	insulin receptor substrate 2 [Source:MGI Symbol;Acc:MGI:109334]	-0.720442	5.19796	4.06848	0.0436907	0.889052	No	No	107.241	110.512	122.07	102.233	98.3225	125.928	121.634	109.561	110.321
ENSMUSG00000039202	Abhd2	protein_coding	7	79273201	79365508	1	abhydrolase domain containing 2 [Source:MGI Symbol;Acc:MGI:1914344]	0.312138	7.31707	3.99233	0.0457077	0.889052	No	No	0.227906	0.0220891	0.0630718	0	0.117129	0.356614	0.0401247	0.120788	0.0559847
ENSMUSG00000039449	Prpf18	protein_coding	2	4622058	4652113	-1	PRP18 pre-mRNA processing factor 18 homolog (yeast) [Source:MGI Symbol;Acc:MGI:1914479]	0.317523	5.94086	4.04871	0.0442052	0.889052	No	No	235.934	243.25	317.538	255.775	243.441	275.999	272.13	216.628	249.293
ENSMUSG00000039713	Plekhg5	protein_coding	4	152072498	152115400	1	pleckstrin homology domain containing, family G (with RhoGef domain) member 5 [Source:MGI Symbol;Acc:MGI:2652860]	0.417472	4.47805	3.58925	0.0581543	0.889052	No	No	22.579	23.6099	20.2889	18.6057	30.0168	27.1027	24.3019	36.8206	29.1467
ENSMUSG00000039747	Orai2	protein_coding	5	136147464	136170656	-1	ORAI calcium release-activated calcium modulator 2 [Source:MGI Symbol;Acc:MGI:2443195]	0.365975	6.33204	3.5366	0.0600282	0.889052	No	No	17.3494	15.3519	4.28888	7.69883	19.3556	9.80689	10.1114	23.3845	22.6458
ENSMUSG00000039840	Epg5	protein_coding	18	77938467	78035027	1	ectopic P-granules autophagy protein 5 homolog (C. elegans) [Source:MGI Symbol;Acc:MGI:1918673]	0.318122	5.59848	3.77273	0.0520946	0.889052	No	No	193.663	197.256	288.901	230.672	228.227	232.914	221.809	181.109	227.102
ENSMUSG00000040010	Slc7a5	protein_coding	8	121881146	121907686	-1	solute carrier family 7 (cationic amino acid transporter, y+ system), member 5 [Source:MGI Symbol;Acc:MGI:1298205]	-0.536597	7.89256	3.7787	0.0519091	0.889052	No	No	29.343	30.7038	35.4464	41.6682	29.4873	36.4192	32.3806	30.0278	37.5657
ENSMUSG00000040296	Ddx58	protein_coding	4	40203773	40239828	-1	DEAD (Asp-Glu-Ala-Asp) box polypeptide 58 [Source:MGI Symbol;Acc:MGI:2442858]	0.42834	5.26432	3.91481	0.0478625	0.889052	No	No	23.1895	24.8061	31.3467	27.0585	26.9691	23.7594	22.2692	21.621	25.1651
ENSMUSG00000040350	Trim7	protein_coding	11	48826140	48852209	1	tripartite motif-containing 7 [Source:MGI Symbol;Acc:MGI:2137353]	0.722766	1.75982	4.10063	0.0428673	0.889052	No	No	1.36744	1.17072	0.599182	1.03551	0.966318	0.178307	0.401247	1.08709	1.11969
ENSMUSG00000040521	Tsfm	protein_coding	10	127011572	127030840	-1	Ts translation elongation factor, mitochondrial [Source:MGI Symbol;Acc:MGI:1913649]	-0.403247	4.83122	3.73195	0.0533812	0.889052	No	No	65.751	68.6087	93.7563	85.1373	67.2616	73.1505	79.0055	83.5125	78.8264
ENSMUSG00000040584	Abcb1a	protein_coding	5	8660077	8748575	1	ATP-binding cassette, sub-family B (MDR/TAP), member 1A [Source:MGI Symbol;Acc:MGI:97570]	0.913508	1.27938	3.99172	0.0457244	0.889052	No	No	38.3453	34.7903	24.9764	42.3435	40.234	26.6123	31.0565	36.5745	42.6323
ENSMUSG00000040669	Phc1	protein_coding	6	122317731	122340561	-1	polyhomeotic-like 1 (Drosophila) [Source:MGI Symbol;Acc:MGI:103248]	0.294548	5.8112	3.60722	0.0575291	0.889052	No	No	46.8917	43.8248	48.2184	39.5972	43.3086	61.9617	52.0818	46.1409	41.4287
ENSMUSG00000040675	Mthfd1l	protein_coding	10	3973118	4167081	1	methylenetetrahydrofolate dehydrogenase (NADP+ dependent) 1-like [Source:MGI Symbol;Acc:MGI:1924836]	-0.39541	7.00956	3.70076	0.0543877	0.889052	No	No	8.7744	11.8398	12.2675	9.22959	7.52557	7.04313	6.78107	8.45513	7.50194
ENSMUSG00000041180	Hectd2	protein_coding	19	36554639	36621135	1	HECT domain containing 2 [Source:MGI Symbol;Acc:MGI:2442663]	0.627695	2.66379	3.71402	0.0539574	0.889052	Yes	Yes	8.48951	10.3156	5.10882	7.29363	8.49188	3.65529	3.65135	5.82196	5.8504
ENSMUSG00000041297	Cdk13	protein_coding	13	17715962	17805097	-1	cyclin-dependent kinase 13 [Source:MGI Symbol;Acc:MGI:1916812]	0.312495	6.72685	3.64575	0.0562124	0.889052	No	No	70.7649	77.2235	84.6739	87.3884	74.7286	74.6661	71.783	57.978	62.115
ENSMUSG00000041329	Atp1b2	protein_coding	11	69599736	69605942	-1	ATPase, Na+/K+ transporting, beta 2 polypeptide [Source:MGI Symbol;Acc:MGI:88109]	1.77111	2.08298	3.64421	0.0562644	0.889052	No	No	25.2691	27.015	31.9459	28.8368	33.0012	31.2483	31.4979	25.9452	32.3871
ENSMUSG00000041530	Eif2c1	protein_coding	4	126435012	126468583	-1	eukaryotic translation initiation factor 2C, 1 [Source:MGI Symbol;Acc:MGI:2446630]	0.313335	7.11281	3.60174	0.0577191	0.889052	No	No	230.413	260.939	267.961	275.402	298.68	258.01	275.255	251.794	311.555
ENSMUSG00000041598	Cdc42ep4	protein_coding	11	113726850	113751881	-1	CDC42 effector protein (Rho GTPase binding) 4 [Source:MGI Symbol;Acc:MGI:1929760]	0.470985	4.61591	4.22834	0.0397543	0.889052	No	No	14.3011	12.2153	8.64084	23.6818	18.36	16.7609	14.2844	17.1035	26.2288
ENSMUSG00000041633	Kctd12b	protein_coding	X	153685154	153696391	-1	potassium channel tetramerisation domain containing 12b [Source:MGI Symbol;Acc:MGI:2444667]	0.926929	1.66081	3.7246	0.0536165	0.889052	No	No	32.0493	40.6881	57.3008	59.6321	52.8254	47.4297	48.591	36.4054	52.1777
ENSMUSG00000041750	Cd1d2	protein_coding	3	86986586	86989533	1	CD1d2 antigen [Source:MGI Symbol;Acc:MGI:107675]	1.09896	-0.100684	3.71497	0.0539267	0.889052	No	No	286.222	281.57	399.119	355.429	269.515	303.657	300.253	210.629	239.055
ENSMUSG00000041774	Ydjc	protein_coding	16	17144621	17160701	1	YdjC homolog (bacterial) [Source:MGI Symbol;Acc:MGI:1916351]	-0.419522	5.37784	3.82197	0.0505846	0.889052	No	No	11.9651	11.8839	4.66732	11.7058	10.0731	6.59736	8.82743	10.0737	8.48168
ENSMUSG00000041849	Card6	protein_coding	15	5095981	5108539	-1	caspase recruitment domain family, member 6 [Source:MGI Symbol;Acc:MGI:3032959]	0.683519	2.77174	3.65351	0.0559512	0.889052	No	No	0.284883	0.463871	0.819934	0.56278	0.849188	0.579498	0.481496	1.37698	0.811778
ENSMUSG00000041930	BC057022	protein_coding	5	114568016	114613220	1	cDNA sequence BC057022 [Source:MGI Symbol;Acc:MGI:3605543]	-0.72824	1.4604	3.8095	0.0509626	0.889052	No	No	48.9429	45.5256	51.9397	36.6482	36.6029	55.2752	54.4492	38.6037	35.9701
ENSMUSG00000042046	Dstyk	protein_coding	1	132417453	132466959	1	dual serine/threonine and tyrosine protein kinase [Source:MGI Symbol;Acc:MGI:1925064]	0.340176	5.61616	3.80575	0.0510769	0.889052	No	No	324.645	316.736	369.66	319.688	324.839	338.531	327.516	278.758	325.279
ENSMUSG00000042462	Dctpp1	protein_coding	7	127256959	127260709	-1	dCTP pyrophosphatase 1 [Source:MGI Symbol;Acc:MGI:1913672]	-0.366863	6.13516	3.67431	0.0552571	0.889052	No	No	308.246	346.142	277.88	216.392	331.31	254.737	267.526	360.97	369.721
ENSMUSG00000042476	Abcb4	protein_coding	5	8893721	8959225	1	ATP-binding cassette, sub-family B (MDR/TAP), member 4 [Source:MGI Symbol;Acc:MGI:97569]	0.897513	3.00877	3.71501	0.0539254	0.889052	No	No	30.454	31.1456	18.007	26.6983	29.9851	19.2572	13.2813	28.1435	27.1806
ENSMUSG00000042590	Ipo11	protein_coding	13	106794439	106936915	-1	importin 11 [Source:MGI Symbol;Acc:MGI:2442377]	-0.290092	5.99883	3.84912	0.0497721	0.889052	Yes	Yes	98.4846	91.8007	110.237	111.452	102.976	103.797	103.18	106.576	116.217
ENSMUSG00000042595	Fam199x	protein_coding	X	137049594	137082503	1	family with sequence similarity 199, X-linked [Source:MGI Symbol;Acc:MGI:2384304]	0.405178	4.52553	3.71705	0.0538593	0.889052	No	No	797.701	889.042	1293.79	1068.34	801.839	840.094	910.389	714.41	835.683
ENSMUSG00000042672	Dcst1	protein_coding	3	89350219	89365253	-1	DC-STAMP domain containing 1 [Source:MGI Symbol;Acc:MGI:1925022]	1.11443	-1.29986	3.69657	0.0545244	0.889052	No	No	5.78313	5.38974	4.60424	4.95246	5.68078	5.61667	4.93533	8.11693	6.07434
ENSMUSG00000043411	Usp48	protein_coding	4	137593755	137658537	1	ubiquitin specific peptidase 48 [Source:MGI Symbol;Acc:MGI:2158502]	0.315601	7.78559	4.00543	0.0453539	0.889052	No	No	1025.37	995.364	1251.52	898.095	741.15	1027.31	1045.64	857.361	751.721
ENSMUSG00000043448	Gjc2	protein_coding	11	59175568	59183213	-1	gap junction protein, gamma 2 [Source:MGI Symbol;Acc:MGI:2153060]	-2.78445	-2.90504	3.98762	0.0458358	0.889052	No	No	0.0284883	0.375515	0.315359	0.405201	0.439235	0.445768	0	0.434835	0.195946
ENSMUSG00000044125	9530080O11Rik	lincRNA	4	95959715	95967655	-1	RIKEN cDNA 9530080O11 gene [Source:MGI Symbol;Acc:MGI:2441751]	1.49165	-1.84085	3.92379	0.0476074	0.889052	No	No	12.4494	15.8821	24.4719	8.12654	8.37475	11.4562	8.30581	7.44052	8.25774
ENSMUSG00000044349	Snhg11	protein_coding	2	158375638	158386145	1	small nucleolar RNA host gene 11 [Source:MGI Symbol;Acc:MGI:2441845]	-2.01641	-2.15468	3.82854	0.0503868	0.889052	No	No	0.142442	0.0220891	0.252287	0.0450224	0.0292824	0.312037	0	0.0241575	0.111969
ENSMUSG00000045071	E130308A19Rik	protein_coding	4	59626211	59761439	1	RIKEN cDNA E130308A19 gene [Source:MGI Symbol;Acc:MGI:2442164]	0.404897	4.49671	3.89323	0.0484811	0.889052	No	No	536.036	561.593	513.941	484.058	623.831	558.413	548.424	645.32	643.684
ENSMUSG00000045095	Magi1	protein_coding	6	93675455	94283322	-1	membrane associated guanylate kinase, WW and PDZ domain containing 1 [Source:MGI Symbol;Acc:MGI:1203522]	1.88768	-1.14599	4.18729	0.0407282	0.889052	No	No	256.68	267.654	299.591	336.767	290.657	335.708	354.822	273.052	310.855
ENSMUSG00000045098	Suv420h1	protein_coding	19	3767421	3818303	1	suppressor of variegation 4-20 homolog 1 (Drosophila) [Source:MGI Symbol;Acc:MGI:2444557]	0.369629	6.15864	3.9173	0.0477916	0.889052	No	No	1175.77	1256.49	1476.73	1679.82	1222.23	1372.61	1294.53	1014.84	1150.62
ENSMUSG00000045110	Rassf8	protein_coding	6	145819944	145821074	1	Ras association (RalGDS/AF-6) domain family (N-terminal) member 8 [Source:MGI Symbol;Acc:MGI:1918573]	1.38872	0.0176732	3.87056	0.0491402	0.889052	No	No	40.9947	46.4975	21.4129	45.36	47.3789	30.0893	36.1523	41.9858	47.0831
ENSMUSG00000045312	Lhfpl2	protein_coding	13	94057796	94195409	1	lipoma HMGIC fusion partner-like 2 [Source:MGI Symbol;Acc:MGI:2145236]	0.549266	4.22684	3.61897	0.0571243	0.889052	No	No	13.2186	12.8559	9.64999	12.156	12.1522	11.7237	10.0312	12.3686	15.2838
ENSMUSG00000045362	Tnfrsf26	protein_coding	7	143607685	143627845	-1	tumor necrosis factor receptor superfamily, member 26 [Source:MGI Symbol;Acc:MGI:2651928]	0.497595	3.90815	3.64865	0.0561147	0.889052	No	No	2.42151	1.30326	2.23905	1.75587	2.66469	1.11442	1.48461	2.58485	1.53958
ENSMUSG00000046085	4931422A03Rik	protein_coding	2	103966943	104028361	-1	RIKEN cDNA 4931422A03 gene [Source:MGI Symbol;Acc:MGI:1918236]	0.783042	0.590378	3.93471	0.0472994	0.889052	No	No	1.42442	0.927742	0.630718	1.2156	1.08345	1.02527	1.32411	1.11125	1.25965
ENSMUSG00000046387	Pcdhb17	protein_coding	18	37485021	37488289	1	protocadherin beta 17 [Source:MGI Symbol;Acc:MGI:2136754]	0.950075	0.446883	3.87694	0.0489536	0.889052	No	No	64.5254	59.1767	67.6445	64.2019	58.7111	59.3317	63.0359	62.6404	66.2578
ENSMUSG00000046541	Zfp526	protein_coding	7	25221451	25227507	1	zinc finger protein 526 [Source:MGI Symbol;Acc:MGI:2445181]	0.509196	4.19493	3.87481	0.0490158	0.889052	No	No	69.0841	68.2111	67.8968	87.0283	77.5982	75.7359	76.3573	61.3118	74.8515
ENSMUSG00000046636	Gm7729	protein_coding	18	27598644	27599759	1	predicted gene 7729 [Source:MGI Symbol;Acc:MGI:3647361]	-0.617413	2.431	3.62725	0.0568408	0.889052	No	No	7.12208	6.98015	10.06	7.27111	9.69246	8.06839	8.18543	10.8709	9.62936
ENSMUSG00000046808	Atp10d	lincRNA	5	72203329	72298775	1	ATPase, class V, type 10D [Source:MGI Symbol;Acc:MGI:2450125]	0.328659	5.6181	3.57703	0.058584	0.889052	No	No	2.30755	2.12055	1.5768	1.77838	1.96192	1.51561	0.722244	1.71518	2.40734
ENSMUSG00000046897	Zfp740	protein_coding	15	102203648	102215606	1	zinc finger protein 740 [Source:MGI Symbol;Acc:MGI:1915994]	0.313846	7.36955	4.01218	0.0451728	0.889052	No	No	0.427325	0.795207	1.07222	1.32816	0.878471	0	0.802493	0.893828	1.0917
ENSMUSG00000046916	Myct1	protein_coding	10	5593728	5606787	1	myc target 1 [Source:MGI Symbol;Acc:MGI:1915882]	0.382728	5.77187	4.14729	0.0417013	0.889052	No	No	124.266	131.518	152.445	163.026	139.325	138.5	132.572	125.571	147.604
ENSMUSG00000046982	Tshz1	protein_coding	18	84011627	84086404	-1	teashirt zinc finger family member 1 [Source:MGI Symbol;Acc:MGI:1346031]	0.276877	6.06119	3.63589	0.0565464	0.889052	No	No	24.2435	25.4246	17.2186	26.4056	38.1256	29.2424	30.2139	39.9082	50.1903
ENSMUSG00000047181	Samd14	protein_coding	11	95009879	95026087	1	sterile alpha motif domain containing 14 [Source:MGI Symbol;Acc:MGI:2384945]	1.40036	4.14686	4.20491	0.040307	0.889052	No	No	15.2031	14.5384	12.136	17.626	11.8769	13.3721	11.0094	13.5838	13.7608
ENSMUSG00000047694	Yipf6	protein_coding	X	98936316	98949017	1	Yip1 domain family, member 6 [Source:MGI Symbol;Acc:MGI:1925179]	0.349446	5.11889	3.80014	0.0512483	0.889052	No	No	13.5889	14.1812	2.74362	0.76538	10.8052	0.980689	3.12972	20.7513	6.10233
ENSMUSG00000047953	Gp5	protein_coding	16	30307686	30310779	-1	glycoprotein 5 (platelet) [Source:MGI Symbol;Acc:MGI:1096363]	1.34864	3.46019	4.137	0.0419556	0.889052	No	No	228.932	234.851	381.837	221.06	202.605	333.657	337.007	209.107	201.405
ENSMUSG00000048100	Taf13	protein_coding	3	108571698	108583222	1	TAF13 RNA polymerase II, TATA box binding protein (TBP)-associated factor [Source:MGI Symbol;Acc:MGI:1913500]	-0.445193	4.13207	3.53667	0.0600259	0.889052	No	No	31.4511	26.3965	21.4129	22.4887	34.9631	30.5351	37.6369	43.2903	29.4199
ENSMUSG00000048154	Mll2	protein_coding	15	98831669	98871183	-1	myeloid/lymphoid or mixed-lineage leukemia 2 [Source:MGI Symbol;Acc:MGI:2682319]	0.346546	8.68193	4.06218	0.0438538	0.889052	No	No	6.03952	7.46611	3.37434	7.83389	8.49188	5.39379	5.97858	7.44052	5.8504
ENSMUSG00000049606	Zfp644	protein_coding	5	106500894	106697287	-1	zinc finger protein 644 [Source:MGI Symbol;Acc:MGI:1277212]	0.354032	5.74783	4.03421	0.0445865	0.889052	No	No	41.5644	47.6274	42.5382	46.8089	42.429	48.2321	41.4761	36.754	40.1908
ENSMUSG00000049676	Catsperg1	protein_coding	7	29181321	29214035	-1	cation channel, sperm-associated, gamma 1 [Source:MGI Symbol;Acc:MGI:2443617]	1.08612	0.621098	3.74866	0.0528498	0.889052	No	No	20.9104	23.0168	47.84	31.2455	22.9281	28.9303	24.1209	22.0536	19.6506
ENSMUSG00000050304	Slc25a2	protein_coding	18	37637378	37638723	-1	solute carrier family 25 (mitochondrial carrier, ornithine transporter) member 2 [Source:MGI Symbol;Acc:MGI:2137907]	-1.53592	-1.73877	3.88433	0.0487388	0.889052	No	No	1.02558	0.999311	4.66732	1.77838	1.02488	4.36852	1.60499	1.08709	1.11969
ENSMUSG00000050468	Astl	protein_coding	2	127338639	127357651	1	astacin-like metalloendopeptidase (M12 family) [Source:MGI Symbol;Acc:MGI:3046414]	-2.10645	-1.33121	4.15267	0.041569	0.889052	No	No	37.5761	49.9434	87.6383	59.9923	46.5297	65.2604	72.3448	45.247	44.0599
ENSMUSG00000050675	Gp1ba	protein_coding	11	70639122	70642036	1	glycoprotein 1b, alpha polypeptide [Source:MGI Symbol;Acc:MGI:1333744]	0.701111	2.83143	4.14899	0.0416595	0.889052	No	No	57.0051	55.532	74.8032	71.2704	47.4374	61.293	67.249	34.8351	41.2047
ENSMUSG00000050896	Rtn4rl2	protein_coding	2	84871924	84886710	-1	reticulon 4 receptor-like 2 [Source:MGI Symbol;Acc:MGI:2669796]	-2.77568	-1.38171	3.59775	0.0578577	0.889052	No	No	304.499	278.546	440.546	260.475	225.08	409.482	359.822	259.366	230.648
ENSMUSG00000051149	Adnp	protein_coding	2	168180986	168207112	-1	activity-dependent neuroprotective protein [Source:MGI Symbol;Acc:MGI:1338758]	0.321982	7.3928	3.55272	0.0594479	0.889052	No	No	90.0794	86.5382	132.839	148.933	102.746	106.788	92.5752	71.8222	103.711
ENSMUSG00000051367	Six1	protein_coding	12	73036929	73053887	-1	sine oculis-related homeobox 1 [Source:MGI Symbol;Acc:MGI:102780]	-1.44663	-1.21374	3.6988	0.0544517	0.889052	No	No	37.8325	38.435	98.802	41.5331	21.4933	43.4623	41.4488	24.2541	20.8543
ENSMUSG00000051403	Ppp1r37	protein_coding	7	19530967	19562398	-1	protein phosphatase 1, regulatory subunit 37 [Source:MGI Symbol;Acc:MGI:2687042]	0.360269	5.98628	4.14677	0.0417139	0.889052	No	No	18.7068	22.0447	23.692	14.594	20.5351	19.3481	20.5876	24.2829	18.721
ENSMUSG00000051510	Mafg	protein_coding	11	120625117	120633600	-1	v-maf musculoaponeurotic fibrosarcoma oncogene family, protein G (avian) [Source:MGI Symbol;Acc:MGI:96911]	0.393735	6.6799	4.07189	0.0436026	0.889052	No	No	116.061	105.829	54.0841	85.3624	102.723	70.877	78.3234	124.58	115.076
ENSMUSG00000051682	Treml4	protein_coding	17	48264295	48275360	1	triggering receptor expressed on myeloid cells-like 4 [Source:MGI Symbol;Acc:MGI:1923239]	-1.24207	-1.12038	3.80117	0.0512168	0.889052	No	No	46.6069	49.8551	47.9346	42.9288	46.9396	34.4133	45.2205	53.6055	48.1468
ENSMUSG00000052188	Gm14964	antisense	19	6530711	6532011	-1	predicted gene 14964 [Source:MGI Symbol;Acc:MGI:3641621]	-1.45207	-1.78077	3.92105	0.0476851	0.889052	No	No	26.3232	29.3564	41.9743	37.5487	29.5752	39.8516	38.6802	24.3025	29.5599
ENSMUSG00000052337	Immt	protein_coding	6	71831331	71875257	1	inner membrane protein, mitochondrial [Source:MGI Symbol;Acc:MGI:1923864]	-0.323059	7.27637	3.93535	0.0472812	0.889052	No	No	38.1387	44.8625	51.658	57.0049	48.134	45.9488	38.3648	31.4342	40.8514
ENSMUSG00000052632	Asap2	protein_coding	12	21111748	21270171	1	ArfGAP with SH3 domain, ankyrin repeat and PH domain 2 [Source:MGI Symbol;Acc:MGI:2685438]	0.453708	4.15049	4.13205	0.0420784	0.889052	No	No	0.512789	0.176713	0.315359	0	1.84479	0	0.60187	1.30451	0.195946
ENSMUSG00000052707	Tnrc6a	protein_coding	7	123123885	123195288	1	trinucleotide repeat containing 6a [Source:MGI Symbol;Acc:MGI:2385292]	0.313366	7.10809	4.10891	0.0426579	0.889052	No	No	192.495	206.179	216.998	183.106	167.671	180.046	197.454	161.106	169.27
ENSMUSG00000052949	Rnf157	protein_coding	11	116336353	116413032	-1	ring finger protein 157 [Source:MGI Symbol;Acc:MGI:2442484]	-0.487724	4.87525	3.6415	0.0563563	0.889052	No	No	38.5447	41.903	32.482	33.9469	31.3028	14.9332	20.905	44.329	41.4846
ENSMUSG00000053289	Ddx10	protein_coding	9	53098454	53248112	-1	DEAD (Asp-Glu-Ala-Asp) box polypeptide 10 [Source:MGI Symbol;Acc:MGI:1924841]	-0.38712	6.22501	4.20292	0.0403544	0.889052	No	No	12.1075	13.6511	7.3794	8.6443	6.76422	11.5008	13.1609	9.1557	9.82531
ENSMUSG00000053310	Nrgn	protein_coding	9	37544493	37552745	-1	neurogranin [Source:MGI Symbol;Acc:MGI:1927184]	0.335419	5.91739	4.18908	0.0406852	0.889052	No	No	0.455813	0	0.378431	0.112556	0.175694	0	0	0.048315	0.251931
ENSMUSG00000053411	Cbx7	protein_coding	15	79915807	79971119	-1	chromobox 7 [Source:MGI Symbol;Acc:MGI:1196439]	0.40801	5.16344	3.57713	0.0585801	0.889052	No	No	0.0854649	0.287158	0.69379	0.337668	0.175694	0	0.882743	0.217418	0.335908
ENSMUSG00000053774	Ubxn7	protein_coding	16	32332252	32393747	1	UBX domain protein 7 [Source:MGI Symbol;Acc:MGI:2146388]	0.33508	6.56624	3.91782	0.0477768	0.889052	No	No	113.754	130.988	142.101	135.022	139.794	108.5	105.608	111.97	132.432
ENSMUSG00000053877	Srcap	protein_coding	7	127512027	127536376	1	Snf2-related CREBBP activator protein [Source:MGI Symbol;Acc:MGI:2444036]	0.307605	6.24183	3.60384	0.0576463	0.889052	No	No	1185.26	1140.17	1278.43	1298.88	1037.79	1219.73	1147.26	943.712	1021.34
ENSMUSG00000054072	Iigp1	protein_coding	18	60376029	60392627	1	interferon inducible GTPase 1 [Source:MGI Symbol;Acc:MGI:1926259]	0.849575	3.70732	3.53635	0.0600375	0.889052	No	No	1026.74	958.458	1162.04	1062.22	820.758	1027.59	1055.56	791.208	824.85
ENSMUSG00000054200	O3far1	protein_coding	19	38097079	38114263	1	omega-3 fatty acid receptor 1 [Source:MGI Symbol;Acc:MGI:2147577]	-1.09403	-0.945188	3.5538	0.0594092	0.889052	No	No	528.078	477.46	580.908	505.068	405.222	574.088	547.242	391.473	408.735
ENSMUSG00000054280	Prl14l	protein_coding	5	32789218	32854256	-1	proline rich 14-like [Source:MGI Symbol;Acc:MGI:2443658]	0.331048	6.49653	3.65963	0.0557459	0.889052	No	No	178.754	191.818	246.571	200.65	205.386	214.539	223.998	168.629	192.98
ENSMUSG00000054404	Slfn5	protein_coding	11	82951349	82962941	1	schlafen 5 [Source:MGI Symbol;Acc:MGI:1329004]	0.810744	2.8878	3.92958	0.0474438	0.889052	No	No	203.893	200.962	262.057	179.459	258.797	266.374	260.048	307.477	285.186
ENSMUSG00000054499	Dedd2	protein_coding	7	25202840	25219859	-1	death effector domain-containing DNA binding protein 2 [Source:MGI Symbol;Acc:MGI:1914629]	0.292645	5.69006	3.73349	0.0533318	0.889052	No	No	21.3662	14.3073	2.85684	7.29092	10.4479	9.27197	13.6825	30.3979	13.0724
ENSMUSG00000054766	Set	protein_coding	2	30057378	30072577	1	SET nuclear oncogene [Source:MGI Symbol;Acc:MGI:1860267]	-0.355061	9.58885	3.74385	0.0530023	0.889052	No	No	70.5655	71.3257	73.0687	80.7251	73.733	76.4046	67.6502	68.3658	72.7801
ENSMUSG00000055485	9830001H06Rik	protein_coding	2	157015799	157079254	-1	RIKEN cDNA 9830001H06 gene [Source:MGI Symbol;Acc:MGI:2444575]	0.484443	5.84498	3.8179	0.0507077	0.889052	No	No	11.0819	8.39386	5.83414	10.2876	9.28251	9.53943	8.26568	9.80795	8.7616
ENSMUSG00000056167	Cnot10	protein_coding	9	114585878	114640200	-1	CCR4-NOT transcription complex, subunit 10 [Source:MGI Symbol;Acc:MGI:1926143]	-0.310839	6.1597	3.98688	0.0458558	0.889052	No	No	0	0	0	0	0.4978	0	0	5.67702	0.923747
ENSMUSG00000056749	Nfil3	protein_coding	13	52967209	52981073	-1	nuclear factor, interleukin 3, regulated [Source:MGI Symbol;Acc:MGI:109495]	-0.461611	4.88076	3.75454	0.0526642	0.889052	No	No	13.0192	11.2434	7.91552	4.88493	11.7129	6.99855	9.02805	16.4513	15.6197
ENSMUSG00000057409	Zfp53	protein_coding	17	21491256	21509764	1	zinc finger protein 53 [Source:MGI Symbol;Acc:MGI:99200]	0.595757	3.87946	3.96293	0.0465126	0.889052	No	No	101.19	103.686	62.8826	71.1579	87.6714	68.6482	70.82	121.488	109.198
ENSMUSG00000057469	E2f6	protein_coding	12	16810965	16826743	1	E2F transcription factor 6 [Source:MGI Symbol;Acc:MGI:1354159]	-0.337146	5.57021	3.76563	0.0523162	0.889052	Yes	Yes	26.0098	24.4526	24.9764	22.4211	22.8402	21.0402	19.1796	22.1041	20.2385
ENSMUSG00000057706	Mex3b	protein_coding	7	82867333	82871563	1	mex3 homolog B (C. elegans) [Source:MGI Symbol;Acc:MGI:1918252]	-0.445191	4.82543	4.05225	0.0441124	0.889052	No	No	111.224	110.032	126.002	125.971	102.467	106.285	114.932	73.0729	88.6335
ENSMUSG00000058392	Rrp1b	protein_coding	17	32036100	32062865	1	ribosomal RNA processing 1 homolog B (S. cerevisiae) [Source:MGI Symbol;Acc:MGI:1919712]	-0.384018	7.09139	3.72552	0.053587	0.889052	No	No	61.2783	58.6024	59.666	64.472	65.5632	55.2752	55.8535	66.409	69.505
ENSMUSG00000058470	Gm8369	protein_coding	19	11492038	11512577	1	predicted gene 8369 [Source:MGI Symbol;Acc:MGI:3645380]	1.90376	-2.28463	3.69978	0.0544195	0.889052	No	No	95.6315	92.2045	111.704	89.832	81.7637	104.716	111.084	82.4936	83.7922
ENSMUSG00000058620	Adra2b	protein_coding	2	127363208	127367221	1	adrenergic receptor, alpha 2b [Source:MGI Symbol;Acc:MGI:87935]	-2.43937	-0.361328	3.72563	0.0535836	0.889052	No	No	0.398836	0.375515	0.283823	0.787892	0.966318	0.267461	0.240748	0.410678	0.615831
ENSMUSG00000058656	Samd12	protein_coding	15	53461621	53902537	-1	sterile alpha motif domain containing 12 [Source:MGI Symbol;Acc:MGI:2444518]	1.48358	-0.388961	4.05332	0.0440846	0.889052	No	No	134.579	142.742	113.025	163.702	98.4766	65.2604	58.2209	76.5069	79.0224
ENSMUSG00000058794	Nfe2	protein_coding	15	103248212	103258403	-1	nuclear factor, erythroid derived 2 [Source:MGI Symbol;Acc:MGI:97308]	0.297653	7.71128	3.77098	0.0521491	0.889052	No	No	41.0232	41.5496	30.8421	36.8958	37.0715	48.0092	40.3654	42.2998	38.3215
ENSMUSG00000059027	9630013D21Rik	lincRNA	4	109651529	109657853	-1	RIKEN cDNA 9630013D21 gene [Source:MGI Symbol;Acc:MGI:2442649]	0.904635	1.98934	4.2471	0.0393175	0.889052	No	No	40.3109	43.7806	31.126	33.8793	44.8313	29.4207	30.7355	48.0251	46.9151
ENSMUSG00000059401	Mamld1	protein_coding	X	71050256	71156056	1	mastermind-like domain containing 1 [Source:MGI Symbol;Acc:MGI:3045303]	-1.53624	-1.02756	3.57631	0.0586094	0.889052	No	No	98.2846	107.861	110.313	113.569	106.324	96.5533	81.734	107.356	120.283
ENSMUSG00000059743	Fdps	protein_coding	3	89093592	89101967	-1	farnesyl diphosphate synthetase [Source:MGI Symbol;Acc:MGI:104888]	-0.395338	5.63814	3.66622	0.055526	0.889052	No	No	0.0888835	0.369771	0.0655947	0.308178	0.182722	0.697181	0.665267	0.226598	0.263128
ENSMUSG00000060621	Nkpd1	protein_coding	7	19518731	19525050	1	NTPase, KAP family P-loop domain containing 1 [Source:MGI Symbol;Acc:MGI:1916797]	-0.896709	0.515338	3.86354	0.0493461	0.889052	No	No	11.6768	11.0945	10.6566	15.3821	12.643	10.8036	10.8906	10.4269	12.8933
ENSMUSG00000061411	8430427H17Rik	protein_coding	2	153407462	153529971	-1	RIKEN cDNA 8430427H17 gene [Source:MGI Symbol;Acc:MGI:1918765]	0.727231	4.31492	3.56151	0.0591338	0.889052	No	No	399.297	410.937	643.911	480.841	466.64	533.996	525.944	423.648	487.369
ENSMUSG00000061436	Hipk2	protein_coding	6	38694390	38876165	-1	homeodomain interacting protein kinase 2 [Source:MGI Symbol;Acc:MGI:1314872]	0.346004	5.95139	3.80423	0.0511231	0.889052	No	No	117.115	116.498	107.537	118.882	119.794	110.06	117.926	117.623	129.129
ENSMUSG00000061455	Stx17	protein_coding	4	48124915	48186507	1	syntaxin 17 [Source:MGI Symbol;Acc:MGI:1914977]	0.350579	5.28754	4.08651	0.0432269	0.889052	No	No	3.30464	1.52415	3.09052	0.922959	12.4157	3.47699	3.16985	6.45006	2.07143
ENSMUSG00000061755	Bod1l	protein_coding	5	41787542	41844168	-1	biorientation of chromosomes in cell division 1-like [Source:MGI Symbol;Acc:MGI:2444804]	0.318977	6.88663	3.92097	0.0476873	0.889052	No	No	0.0284883	0.0220891	0	0	0.146412	0	0.240748	0.217418	0.083977
ENSMUSG00000061979	Wbscr16	protein_coding	5	134148054	134176774	-1	Williams-Beuren syndrome chromosome region 16 homolog (human) [Source:MGI Symbol;Acc:MGI:2137600]	-0.380987	5.46348	4.15122	0.0416046	0.889052	No	No	2.64941	3.09247	1.07222	3.33166	2.9868	1.64934	0.962992	2.29496	2.46333
ENSMUSG00000062417	Hist1h3g	protein_coding	13	23535422	23535951	1	histone cluster 1, H3g [Source:MGI Symbol;Acc:MGI:2145541]	-0.951054	0.567829	3.93992	0.047153	0.889052	No	No	78.1149	83.6293	103.69	83.7866	88.0521	76.8949	76.9591	78.3083	91.9548
ENSMUSG00000062593	Lilrb4	protein_coding	10	51480640	51496613	1	leukocyte immunoglobulin-like receptor, subfamily B, member 4 [Source:MGI Symbol;Acc:MGI:102701]	-1.13247	2.44071	3.74845	0.0528566	0.889052	No	No	4.27325	3.88768	1.76601	3.53426	3.80671	3.69987	2.24698	3.47868	4.25483
ENSMUSG00000062683	Atp5g2	protein_coding	15	102663014	102667749	-1	ATP synthase, H+ transporting, mitochondrial F0 complex, subunit C2 (subunit 9) [Source:MGI Symbol;Acc:MGI:1915192]	-0.381612	5.05805	3.7397	0.0531339	0.889052	No	No	20.1982	20.7858	28.6346	21.2956	17.7451	23.0908	22.3896	16.6687	20.8823
ENSMUSG00000063171	Rps4y2	protein_coding	6	148354656	148355598	1	ribosomal protein S4, Y-linked 2 [Source:MGI Symbol;Acc:MGI:1913434]	-0.584099	3.26123	3.8174	0.0507229	0.889052	No	No	0.29286	0.502969	0.954592	0.518433	0.118594	0.178307	0.283681	0.420099	0.199305
ENSMUSG00000063388	BC023105	processed_pseudogene	18	60441753	60442983	1	cDNA sequence BC023105 [Source:MGI Symbol;Acc:MGI:2384767]	2.27521	-2.81825	3.73336	0.0533361	0.889052	No	No	0.626743	0.618495	0.0630718	0.922959	0.263541	0	0.320997	0.314048	0.3639
ENSMUSG00000063535	Zfp773	protein_coding	7	7130678	7136755	-1	zinc finger protein 773 [Source:MGI Symbol;Acc:MGI:1923623]	0.831751	2.0821	3.72372	0.0536447	0.889052	No	No	85.9777	76.9142	98.2975	75.39	83.3083	127.133	117.084	97.4997	96.8535
ENSMUSG00000063564	Col23a1	protein_coding	11	51289920	51583918	1	collagen, type XXIII, alpha 1 [Source:MGI Symbol;Acc:MGI:2653243]	-1.05272	1.40224	3.9075	0.0480711	0.889052	No	No	11.1959	11.8398	9.68153	10.6928	9.89744	8.02382	10.6732	10.1462	8.34171
ENSMUSG00000064120	Mocs1	protein_coding	17	49428362	49455435	1	molybdenum cofactor synthesis 1 [Source:MGI Symbol;Acc:MGI:1928904]	0.37346	4.9342	4.00969	0.0452395	0.889052	No	No	57.6033	63.2161	90.152	70.2952	61.3744	69.8964	71.8597	52.3409	61.6391
ENSMUSG00000064225	Paqr9	protein_coding	9	95559817	95562121	1	progestin and adipoQ receptor family member IX [Source:MGI Symbol;Acc:MGI:1922802]	2.19094	-0.399756	3.61142	0.0573841	0.889052	No	No	2474.16	2769.88	2722.65	2081.67	2617.47	2528.05	2960.7	2275.17	3666.07
ENSMUSG00000064267	Hvcn1	protein_coding	5	122206804	122242297	1	hydrogen voltage-gated channel 1 [Source:MGI Symbol;Acc:MGI:1921346]	0.359285	5.5217	3.54903	0.0595802	0.889052	No	No	0.199418	0.397604	0.220751	0.472735	0.175694	0.178307	0.320997	0.314048	0.615831
ENSMUSG00000064387	Snora73a	snoRNA	4	132352775	132352979	-1	small nucleolar RNA, H/ACA box 73a [Source:MGI Symbol;Acc:MGI:4360046]	-1.77134	-2.40857	3.85043	0.0497333	0.889052	No	No	28.0895	33.2662	23.9673	14.2271	20.4977	20.0595	15.3678	18.0457	24.6333
ENSMUSG00000066043	Phactr4	protein_coding	4	132355923	132422489	-1	phosphatase and actin regulator 4 [Source:MGI Symbol;Acc:MGI:2140327]	0.315955	5.94466	4.18628	0.0407525	0.889052	No	No	2.10813	1.10445	1.98676	2.63381	2.37187	2.67461	1.64511	1.44945	0.915909
ENSMUSG00000066629	Rpl36-ps3	protein_coding	12	12911986	12912369	1	ribosomal protein L36, pseudogene 3 [Source:MGI Symbol;Acc:MGI:3642480]	-0.792998	1.11566	3.54636	0.0596761	0.889052	No	No	17.0075	17.6934	15.7364	12.6513	17.1595	19.6138	16.4511	19.012	17.2993
ENSMUSG00000067430	Zfp763	protein_coding	17	33016863	33033402	-1	zinc finger protein 763 [Source:MGI Symbol;Acc:MGI:1920701]	0.666749	3.03862	4.20943	0.0401999	0.889052	No	No	69.2591	78.0549	73.2403	61.5532	84.0975	54.8294	57.0573	76.5334	94.1662
ENSMUSG00000067719	Gm10221	protein_coding	5	24581458	24581879	-1	predicted gene 10221 [Source:MGI Symbol;Acc:MGI:3708709]	-0.452686	5.23563	3.82666	0.0504435	0.889052	No	No	252.2	262.806	340.196	274.365	312.832	388.257	376.785	257.413	286.47
ENSMUSG00000068101	Cenpm	protein_coding	15	82233779	82244747	-1	centromere protein M [Source:MGI Symbol;Acc:MGI:1913820]	-0.376371	4.70128	3.56408	0.0590423	0.889052	No	No	76.4341	73.5788	102.208	88.1088	70.8926	96.0183	85.3452	66.7955	74.4316
ENSMUSG00000068335	Dok1	protein_coding	6	83030934	83033471	-1	docking protein 1 [Source:MGI Symbol;Acc:MGI:893587]	0.346209	5.20478	3.87527	0.0490025	0.889052	No	No	53.1592	51.4676	57.8053	64.2244	52.8547	53.8933	55.0511	46.0442	45.9074
ENSMUSG00000068587	Mgam	protein_coding	6	40628831	40769123	1	maltase-glucoamylase [Source:MGI Symbol;Acc:MGI:1203495]	0.837134	1.2118	3.63545	0.0565613	0.889052	No	No	0.455813	0.419693	0.315359	0.270134	0.439235	0.356614	0.361122	0.676411	0.167954
ENSMUSG00000068966	Zbtb34	protein_coding	2	33406108	33431324	-1	zinc finger and BTB domain containing 34 [Source:MGI Symbol;Acc:MGI:2685195]	0.447707	5.30868	3.60055	0.0577605	0.889052	No	No	178.08	188.155	224.851	184.862	161.199	220.7	214.547	168.716	167.73
ENSMUSG00000069267	Hist1h3b	protein_coding	13	23752267	23752886	1	histone cluster 1, H3b [Source:MGI Symbol;Acc:MGI:2448319]	-1.16173	0.446335	3.87855	0.0489067	0.889052	No	No	36.1801	39.2064	52.9122	60.3275	42.6351	42.8383	43.7279	37.9449	42.9962
ENSMUSG00000069874	Irgm2	protein_coding	11	58199618	58222779	1	immunity-related GTPase family M member 2 [Source:MGI Symbol;Acc:MGI:1926262]	0.805818	4.35396	3.64917	0.0560972	0.889052	No	No	43.8435	45.4594	65.9731	64.9898	52.2104	40.8323	40.5259	40.3431	51.7018
ENSMUSG00000069917	Hba-a2	protein_coding	11	32296489	32297298	1	hemoglobin alpha, adult chain 2 [Source:MGI Symbol;Acc:MGI:96016]	2.21349	1.59863	3.64952	0.0560854	0.889052	No	No	30.7674	32.7785	24.9764	26.3381	38.9742	25.4088	26.0008	40.4638	40.6158
ENSMUSG00000070319	Eif3g	protein_coding	9	20894352	20898600	-1	eukaryotic translation initiation factor 3, subunit G [Source:MGI Symbol;Acc:MGI:1858258]	-0.373508	6.98709	3.73621	0.0532451	0.889052	No	No	248.959	254.555	200.568	278.148	388.87	244.013	242.433	276.555	348.924
ENSMUSG00000070354	Evi2b	protein_coding	11	79513385	79530559	-1	ecotropic viral integration site 2b [Source:MGI Symbol;Acc:MGI:1890682]	0.540452	3.36269	3.54072	0.0598794	0.889052	No	No	283.586	276.817	302.242	357.923	269.663	263.81	264.315	313.789	317.271
ENSMUSG00000070544	Top1	protein_coding	2	160645888	160722764	1	topoisomerase (DNA) I [Source:MGI Symbol;Acc:MGI:98788]	-0.319536	7.6281	4.1458	0.0417379	0.889052	No	No	0.113953	0.0441782	0.473039	0.0675336	0.63162	0	0.758356	0.990458	0.419885
ENSMUSG00000070980	Actl7b	protein_coding	4	56740007	56741425	-1	actin-like 7b [Source:MGI Symbol;Acc:MGI:1343053]	-3.2502	-2.11424	3.63931	0.0564304	0.889052	No	No	33.7302	33.973	44.6233	33.5417	42.0495	44.5768	37.9178	40.3189	50.3302
ENSMUSG00000071653	1810009A15Rik	protein_coding	19	8888903	8890740	1	RIKEN cDNA 1810009A15 gene [Source:MGI Symbol;Acc:MGI:1913526]	-0.487764	4.35976	3.97751	0.0461118	0.889052	No	No	0.826161	0.861475	1.51372	0.990492	1.52268	3.29868	1.92598	0.57978	2.23939
ENSMUSG00000071862	Lrrtm2	protein_coding	18	35209011	35215024	-1	leucine rich repeat transmembrane neuronal 2 [Source:MGI Symbol;Acc:MGI:2389174]	1.43034	-1.63883	3.58	0.0584793	0.889052	No	No	103.086	109.574	188.055	146.52	79.9136	149.046	163.502	75.6384	87.441
ENSMUSG00000073295	Nudt11	protein_coding	X	6047453	6055110	1	nudix (nucleoside diphosphate linked moiety X)-type motif 11 [Source:MGI Symbol;Acc:MGI:1930957]	-1.2908	-1.07618	3.55782	0.0592656	0.889052	No	No	0.227906	0.132535	0.189216	0.0225112	0.644212	0	0.0401247	0.410678	0.167954
ENSMUSG00000073643	Wdfy1	protein_coding	1	79702262	79776143	-1	WD repeat and FYVE domain containing 1 [Source:MGI Symbol;Acc:MGI:1916618]	0.372663	5.17689	4.15239	0.0415758	0.889052	Yes	Yes	23.7592	23.6574	23.2735	26.7883	27.5254	30.6688	30.6151	25.9935	27.9643
ENSMUSG00000073705	Apitd1	protein_coding	4	149127121	149137629	-1	apoptosis-inducing, TAF9-like domain 1 [Source:MGI Symbol;Acc:MGI:1917178]	-0.451657	4.33415	3.58179	0.0584163	0.889052	No	No	19.4575	18.6211	22.8635	21.4081	23.3088	13.373	15.2875	22.0558	25.445
ENSMUSG00000073940	Hbb-b2	protein_coding	7	103812524	103813996	-1	hemoglobin, beta adult minor chain [Source:MGI Symbol;Acc:MGI:96022]	0.892563	4.34798	4.25009	0.0392482	0.889052	No	No	0.142442	0.0662673	0.220751	0.270134	0.0878471	0.534921	0	0.0966301	0.195946
ENSMUSG00000074182	Znhit6	protein_coding	3	145576208	145605245	1	zinc finger, HIT type 6 [Source:MGI Symbol;Acc:MGI:1916996]	-0.42854	4.49891	4.02822	0.0447452	0.889052	No	No	136.829	151.421	130.023	79.442	129.428	136.851	124.587	147.119	119.695
ENSMUSG00000074406	Zfp628	protein_coding	7	4915217	4922003	1	zinc finger protein 628 [Source:MGI Symbol;Acc:MGI:2665174]	0.317342	5.58805	3.61051	0.0574155	0.889052	No	No	162.241	159.417	227.027	245.169	168.579	189.362	196.531	163.208	178.703
ENSMUSG00000075232	Amd1	protein_coding	10	40287458	40302188	-1	S-adenosylmethionine decarboxylase 1 [Source:MGI Symbol;Acc:MGI:88004]	-0.369703	7.67847	4.15156	0.0415961	0.889052	No	No	4.18778	4.06439	2.4598	2.85892	5.24154	2.09511	4.93533	8.04445	6.66217
ENSMUSG00000076138	mmu-mir-703	miRNA	9	78478528	78478635	-1	mmu-mir-703 [Source:miRBase;Acc:MI0004687]	-0.946079	0.0517312	4.2166	0.0400302	0.889052	No	No	15.2412	12.1711	2.99591	11.9084	10.5416	3.16495	2.72848	13.4074	10.1052
ENSMUSG00000077450	Rab11b	protein_coding	17	33745950	33760530	-1	RAB11B, member RAS oncogene family [Source:MGI Symbol;Acc:MGI:99425]	0.323085	7.12708	4.18025	0.0408977	0.889052	No	No	7.63487	4.16225	4.63578	3.18466	7.50888	4.23479	7.70394	13.8181	4.17562
ENSMUSG00000078122	F630028O10Rik	antisense	X	96239942	96243636	1	RIKEN cDNA F630028O10 gene [Source:MGI Symbol;Acc:MGI:3641813]	0.753014	2.69386	3.53855	0.0599577	0.889052	No	No	135.049	133.093	203.733	140.154	135.163	189.601	198.301	161.261	139.476
ENSMUSG00000078427	Sarnp	protein_coding	10	128821771	128877638	1	SAP domain containing ribonucleoprotein [Source:MGI Symbol;Acc:MGI:1913368]	-0.34713	5.31477	3.61707	0.0571896	0.889052	No	No	42.7894	45.3489	53.0749	51.8658	32.5913	55.8993	59.1036	36.3087	42.3524
ENSMUSG00000078789	Dph1	protein_coding	11	75177643	75191241	-1	DPH1 homolog (S. cerevisiae) [Source:MGI Symbol;Acc:MGI:2151233]	-0.456364	4.72994	3.95108	0.0468413	0.889052	No	No	31.1947	32.4047	39.6722	32.2585	32.6498	46.1815	50.838	39.2318	34.0667
ENSMUSG00000078879	Gm14306	protein_coding	2	176670522	176719085	1	predicted gene 14306 [Source:MGI Symbol;Acc:MGI:3805542]	0.644594	2.45818	3.97021	0.046312	0.889052	No	No	75.0667	72.6731	96.5945	93.1513	78.4767	80.9068	71.8633	54.6201	72.3322
ENSMUSG00000079017	Ifi27l2a	protein_coding	12	103442167	103443680	-1	interferon, alpha-inducible protein 27 like 2A [Source:MGI Symbol;Acc:MGI:1924183]	-0.948058	1.93106	4.10171	0.0428398	0.889052	No	No	0.911626	1.45788	2.58595	4.56977	1.40555	1.159	1.80561	0.676411	1.11969
ENSMUSG00000079455	Gm16026	pseudogene	1	85266698	85285491	1	predicted pseudogene 16026 [Source:MGI Symbol;Acc:MGI:3783243]	1.57914	-2.02108	4.01016	0.0452269	0.889052	No	No	12.5633	11.5526	4.95114	10.5352	15.5196	9.13824	9.22867	11.8855	12.3726
ENSMUSG00000079605	Zbtb9	protein_coding	17	26973167	26976205	1	zinc finger and BTB domain containing 9 [Source:MGI Symbol;Acc:MGI:1918022]	0.54099	4.57622	3.82877	0.0503798	0.889052	No	No	32.4197	36.7563	36.7393	34.6672	33.3526	49.5694	51.6806	33.9413	37.6217
ENSMUSG00000079710	Gm3417	protein_coding	17	14995783	15041537	-1	predicted gene 3417 [Source:MGI Symbol;Acc:MGI:3781595]	2.06241	-1.72709	4.15244	0.0415747	0.889052	No	No	113.269	117.337	122.895	105.645	110.394	138.143	136.584	110.835	106.987
ENSMUSG00000079852	Klra4	protein_coding	6	130043731	130067271	-1	killer cell lectin-like receptor, subfamily A, member 4 [Source:MGI Symbol;Acc:MGI:101904]	2.15897	-2.5544	4.13255	0.042066	0.889052	No	No	582.44	580.784	703.572	697.417	466.994	674.98	632.674	370.862	402.901
ENSMUSG00000080731	Rps2-ps9	pseudogene	17	27784427	27785243	1	ribosomal protein S2, pseudogene 9 [Source:MGI Symbol;Acc:MGI:3644037]	1.25471	-1.91917	3.67978	0.0550761	0.889052	No	No	1.73779	0.97192	1.04069	1.013	1.11273	1.64934	1.20374	0.48315	0.895755
ENSMUSG00000080902	Gm11226	pseudogene	4	70248636	70249373	-1	predicted gene 11226 [Source:MGI Symbol;Acc:MGI:3650241]	-0.381359	4.96601	3.72807	0.0535052	0.889052	No	No	54.2132	50.8712	23.7781	42.9964	50.8927	34.0566	32.6615	63.8483	55.3128
ENSMUSG00000081335	Gm15786	pseudogene	6	149401793	149402242	1	predicted gene 15786 [Source:MGI Symbol;Acc:MGI:3783228]	1.82506	-2.3974	3.5365	0.0600321	0.889052	No	No	1.11104	0.574317	0.473039	1.2156	1.40555	2.00595	0.320997	2.99553	1.14769
ENSMUSG00000081344	Gm14303	pseudogene	2	172509432	172509697	-1	predicted gene 14303 [Source:MGI Symbol;Acc:MGI:3651379]	-0.35357	7.27579	3.67523	0.0552266	0.889052	No	No	40.6243	35.8727	27.6885	35.3876	33.1183	30.4905	30.8157	40.1256	38.5734
ENSMUSG00000081480	Gm13608	pseudogene	2	31985059	31986464	1	predicted gene 13608 [Source:MGI Symbol;Acc:MGI:3651499]	-1.19974	-0.873803	3.68119	0.0550295	0.889052	No	No	26.9499	33.3766	30.8421	33.6767	36.2808	34.6361	36.1523	35.0042	39.2452
ENSMUSG00000082134	Gm15236	pseudogene	X	165680204	165680582	1	predicted gene 15236 [Source:MGI Symbol;Acc:MGI:3645927]	-1.64025	-2.21453	3.85239	0.0496752	0.889052	No	No	9.77149	10.7132	5.77107	10.9179	15.1683	10.7876	9.18855	12.1754	14.2481
ENSMUSG00000082686	Gm12961	pseudogene	4	111790621	111791670	-1	predicted gene 12961 [Source:MGI Symbol;Acc:MGI:3650787]	2.2936	-1.6155	3.89301	0.0484875	0.889052	No	No	81.9039	85.8382	84.264	130.88	93.1472	67.5784	61.6315	71.0956	98.561
ENSMUSG00000083465	Gm11652	pseudogene	11	105773518	105774784	1	predicted gene 11652 [Source:MGI Symbol;Acc:MGI:3651204]	-0.858952	0.283726	3.82971	0.0503517	0.889052	No	No	2.84826	2.74833	0.893413	2.26057	2.02575	3.88442	2.56718	2.50779	2.55766
ENSMUSG00000083482	Gm14706	pseudogene	X	76919856	76920110	-1	predicted gene 14706 [Source:MGI Symbol;Acc:MGI:3646357]	-1.19462	-1.23354	3.6526	0.0559817	0.889052	No	No	17.8189	17.831	15.024	18.1893	20.6467	15.4441	19.9319	18.8764	19.0199
ENSMUSG00000084215	Gm11814	pseudogene	4	10438815	10439743	-1	predicted gene 11814 [Source:MGI Symbol;Acc:MGI:3650512]	-0.897625	0.76797	4.12678	0.0422095	0.889052	No	No	10.2843	12.0827	5.58186	10.5803	11.9472	5.97329	7.02182	11.9097	11.5048
ENSMUSG00000085819	A930028C08Rik	antisense	4	149347885	149365277	1	RIKEN cDNA A930028C08 gene [Source:MGI Symbol;Acc:MGI:1925072]	-0.950425	-0.380778	3.76262	0.0524103	0.889052	No	No	0.911626	1.23699	1.26144	1.48574	1.55196	1.11442	1.16362	1.61855	1.65155
ENSMUSG00000085957	Syna	protein_coding	5	134557254	134560171	-1	syncytin a [Source:MGI Symbol;Acc:MGI:2684898]	-1.33798	-1.54284	3.57154	0.0587779	0.889052	No	No	49.1338	53.9802	69.7899	54.833	47.8764	48.5182	57.4192	52.7888	52.6511
ENSMUSG00000086602	Gm15609	lincRNA	15	89520096	89523677	-1	predicted gene 15609 [Source:MGI Symbol;Acc:MGI:3783055]	0.800067	1.90606	3.89553	0.0484148	0.889052	No	No	0.17093	0.176713	0.0315359	0	0.380671	0	0.481496	0.217418	0.251931
ENSMUSG00000086924	Gm11766	lincRNA	11	119938511	119942074	1	predicted gene 11766 [Source:MGI Symbol;Acc:MGI:3650673]	1.2452	-1.22811	3.71909	0.0537935	0.889052	No	No	152.783	158.71	361.307	272.07	197.041	168.946	164.511	148.955	174.588
ENSMUSG00000086925	Gm6286	pseudogene	1	166945597	166946358	-1	predicted gene 6286 [Source:MGI Symbol;Acc:MGI:3646153]	-0.704899	2.1956	4.13519	0.0420004	0.889052	No	No	125.462	126.814	153.012	116.135	117.891	134.622	132.612	109.337	112.417
ENSMUSG00000087406	E130215H24Rik	lincRNA	2	150667494	150668935	1	RIKEN cDNA E130215H24 gene [Source:MGI Symbol;Acc:MGI:1926091]	0.871855	-0.0135225	3.63065	0.0567245	0.889052	No	No	82.901	85.043	63.5133	64.4495	67.8765	93.2992	91.6849	87.0154	76.2511
ENSMUSG00000087640	Gm14798	antisense	X	94028854	94099304	1	predicted gene 14798 [Source:MGI Symbol;Acc:MGI:3705098]	1.16884	-1.39125	3.66861	0.0554464	0.889052	No	No	75.1806	72.2755	54.5887	71.1354	54.4652	50.1934	44.5384	52.301	51.7298
ENSMUSG00000089838	Gm2962	pseudogene	1	170925309	170925644	-1	predicted pseudogene 2962 [Source:MGI Symbol;Acc:MGI:3781140]	-0.625891	2.77015	4.0922	0.0430816	0.889052	No	No	1.225	0.949831	0.630718	2.22861	1.40555	0.490344	0.842618	1.98092	1.93147
ENSMUSG00000089951	Gm14435	protein_coding	2	176423594	176435761	1	predicted gene 14435 [Source:MGI Symbol;Acc:MGI:3702420]	0.921898	0.431146	4.14406	0.0417807	0.889052	No	No	211.099	240.161	287.987	253.311	258.865	242.617	227.346	208.851	273.064
ENSMUSG00000090115	Usp49	protein_coding	17	47630690	47686738	1	ubiquitin specific peptidase 49 [Source:MGI Symbol;Acc:MGI:2685391]	0.325559	5.26453	3.67322	0.0552933	0.889052	No	No	330.008	345.65	324.189	351.895	363.423	342.171	326.615	327.673	359.142
ENSMUSG00000090141	Gm614	protein_coding	X	101261376	101263992	-1	predicted gene 614 [Source:MGI Symbol;Acc:MGI:2685460]	0.939904	-0.152918	3.67621	0.055194	0.889052	No	No	27.8616	26.4627	17.124	22.3311	30.7758	20.8173	23.5131	27.5879	24.7172
ENSMUSG00000090389	Gm7236	processed_pseudogene	14	43121772	43122101	-1	predicted gene 7236 [Source:MGI Symbol;Acc:MGI:3646628]	-0.78437	1.76005	4.15832	0.0414304	0.889052	No	No	5.3558	4.74916	1.6714	2.92645	4.80231	2.85291	3.5711	10.2428	7.47395
ENSMUSG00000090607	Gm17052	pseudogene	12	107419141	107419429	1	predicted gene 17052 [Source:MGI Symbol;Acc:MGI:4937879]	-0.959859	-0.196201	3.54441	0.0597466	0.889052	No	No	0.569766	0.0883564	0.126144	0.0450224	0.0292824	0.490344	0.0401247	0.144945	0.111969
ENSMUSG00000090663	Srcap	protein_coding	7	127559386	127565266	1	Snf2-related CREBBP activator protein [Source:MGI Symbol;Acc:MGI:2444036]	0.292705	6.46115	3.76657	0.0522869	0.889052	No	No	30.0452	29.9959	30.6425	33.2324	33.4864	27.0135	25.1393	30.904	32.402
ENSMUSG00000091228	Gm20390	protein_coding	11	93949819	93968293	-1	predicted gene 20390 [Source:MGI Symbol;Acc:MGI:5141855]	-0.48499	5.58893	3.72739	0.0535269	0.889052	No	No	14.6145	11.641	6.46486	4.97497	9.37035	6.3299	4.97546	14.8086	10.7211
ENSMUSG00000093559	Gm20705	sense_intronic	6	99384607	99388499	-1	predicted gene 20705 [Source:MGI Symbol;Acc:MGI:5313152]	-1.60348	-2.22849	3.9967	0.0455894	0.889052	No	No	61.1644	68.5866	86.4399	101.075	71.1854	77.4298	75.4344	48.4358	67.2376
ENSMUSG00000093798	AC111044.1	processed_pseudogene	10	14745362	14746117	-1		-0.303485	6.01733	3.95208	0.0468135	0.889052	No	No	41.8208	40.5777	43.1411	36.8958	44.3628	48.8561	48.591	51.5763	49.2385
ENSMUSG00000093910	ZFP853	protein_coding	5	143287755	143292356	-1	Protein Zfp853 [Source:UniProtKB/TrEMBL;Acc:J3QPU9]	-1.52585	-1.88969	3.60813	0.0574977	0.889052	No	No	21.879	25.4908	32.7343	39.1695	20.2634	23.0016	23.1519	20.6064	21.0222
ENSMUSG00000094286	Gm12424	pseudogene	4	47101032	47101478	1	predicted gene 12424 [Source:MGI Symbol;Acc:MGI:3650991]	2.28823	-2.91456	3.90433	0.0481619	0.889052	No	No	110.962	112.257	145.917	111.475	121.668	148.53	158.252	124.87	117.092
ENSMUSG00000094392	RP24-281K23.1	pseudogene	3	86672033	86672168	-1		-1.023	-0.194435	4.14387	0.0417855	0.889052	No	No	1.28197	0.463871	0.0630718	0.18009	0.439235	0.490344	0	0.773041	0.0279923
ENSMUSG00000095029	AC238811.1	protein_coding	13	120026439	120027011	-1	Uncharacterized protein [Source:UniProtKB/TrEMBL;Acc:Q3T9V6]	2.30302	-2.85988	3.66907	0.0554311	0.889052	No	No	2.71636	2.61469	1.68686	2.55389	2.2972	2.63003	2.23655	2.76918	2.73205
ENSMUSG00000095054	Gm13146	pseudogene	4	147187708	147188487	1	predicted gene 13146 [Source:MGI Symbol;Acc:MGI:3651742]	-1.43356	-1.44551	4.04397	0.0443295	0.889052	No	No	54.6121	48.7065	82.7818	69.9198	54.7287	70.3867	56.6159	43.0004	53.1574
ENSMUSG00000095217	Hist1h2bn	protein_coding	13	21754123	21754503	1	histone cluster 1, H2bn [Source:MGI Symbol;Acc:MGI:2448407]	-0.942678	-0.121929	3.86332	0.0493527	0.889052	No	No	1.68081	1.52415	0.977613	1.32816	1.75694	1.28871	1.04324	1.52192	1.87549
ENSMUSG00000095298	Gm12407	pseudogene	4	41791989	41793773	-1	predicted gene 12407 [Source:MGI Symbol;Acc:MGI:3693096]	1.91056	-1.9254	4.05492	0.0440428	0.889052	No	No	56.5208	62.3575	67.0454	70.415	66.9395	54.7403	54.6498	45.9959	54.3051
ENSMUSG00000095710	GM5152	protein_coding	5	10947805	11044948	1	Uncharacterized protein [Source:UniProtKB/TrEMBL;Acc:E9Q2A1]	-2.47948	-1.70749	3.79237	0.0514867	0.889052	No	No	0.17093	0.176713	0.0630718	0.38269	0.0878471	0.0445768	0	0.048315	0.195946
ENSMUSG00000096696	Zfp960	protein_coding	17	17064113	17089628	1	zinc finger protein 960 [Source:MGI Symbol;Acc:MGI:3052731]	-1.7316	-1.45992	3.61931	0.0571124	0.889052	No	No	10.0279	11.4642	11.416	11.8184	11.3323	13.6405	11.275	11.3299	11.5888
ENSMUSG00000097032	AC156618.1	lincRNA	3	135436226	135437759	-1		0.990735	-0.673569	3.9237	0.0476101	0.889052	No	No	230.271	234.851	321.351	254.512	262.751	373.598	349.767	233.676	241.294
ENSMUSG00000097140	RP24-267K12.1	lincRNA	5	109886231	109891137	1		1.04303	-0.784483	3.84056	0.0500269	0.889052	No	No	26.6081	26.1756	30.4006	34.8248	30.7465	28.7074	26.9638	30.8975	35.8862
ENSMUSG00000097157	CT573100.1	lincRNA	12	90738201	90750693	1		0.823528	0.616833	4.15206	0.0415838	0.889052	No	No	0.0854649	0.0883564	0.0630718	0.0900448	0.175694	0.0445768	0.401247	0.120788	0.195946
ENSMUSG00000097159	AC157213.1	lincRNA	12	51888015	51889459	1		0.885646	0.904914	4.05015	0.0441675	0.889052	No	No	95.2649	94.6076	93.8824	99.657	109.604	104.176	98.1048	104.385	89.0996
ENSMUSG00000097195	CT025673.1	lincRNA	9	88521056	88522883	-1		-0.462892	6.44571	3.91546	0.047844	0.889052	No	No	7.03661	7.24522	4.09967	6.30313	5.38795	4.85887	2.28711	4.56577	4.67472
ENSMUSG00000097365	AC140312.1	lincRNA	3	9403064	9437233	1		0.831841	4.65963	3.81314	0.0508521	0.889052	No	No	9.05045	7.72699	6.01043	10.035	8.99466	2.71339	6.05722	9.72799	9.04796
ENSMUSG00000097451	AC152063.2	lincRNA	12	109603945	109661709	1		-1.61857	-0.744157	3.66213	0.0556623	0.889052	No	No	32.7331	35.3205	43.425	52.1359	38.7113	25.7654	21.5871	28.8199	35.3263
ENSMUSG00000097501	AC154861.1	lincRNA	14	62836908	62838207	-1		1.78479	-2.14281	3.58925	0.0581545	0.889052	No	No	2.99127	1.50206	1.29297	1.91345	2.07905	1.11442	2.28711	2.1017	0.83977
ENSMUSG00000097601	AC157650.1	lincRNA	14	25355801	25378635	-1		1.35885	-1.15421	3.5687	0.0588782	0.889052	No	No	0.284883	0.353426	0.315359	0.225112	0.204977	0.0445768	0.280873	0.19326	0.279923
ENSMUSG00000097634	AC127595.1	lincRNA	7	66109515	66173121	-1		-3.20317	0.426333	3.92085	0.0476909	0.889052	No	No	10.4837	9.18906	6.65408	11.6158	11.5958	11.3671	10.5127	9.46975	11.085
ENSMUSG00000097757	AC160759.1	lincRNA	16	90727512	90729120	1		-1.41797	-1.57102	4.08205	0.043341	0.889052	No	No	21.0529	25.049	24.1565	28.7468	22.8695	27.6822	32.4609	17.8766	23.8215
ENSMUSG00000097800	AL607108.1	lincRNA	11	115988052	115993715	-1		-1.68951	-0.598261	3.69239	0.0546613	0.889052	No	No	66.0929	69.6027	92.5579	80.2974	69.9848	57.8606	66.286	54.7168	75.3554
ENSMUSG00000097879	BX284639.1	lincRNA	2	178023808	178028736	-1		0.786063	1.44997	3.71341	0.0539771	0.889052	No	No	16.6941	14.0045	18.7008	15.9604	13.4113	11.055	16.8524	14.5428	10.5811
ENSMUSG00000086881	Gm13594	antisense	2	65238756	65239675	1	predicted gene 13594 [Source:MGI Symbol;Acc:MGI:3702953]	-1.18406	-1.26639	3.53209	0.0601919	0.889876	No	No	64.7254	67.9461	63.8918	80.4775	61.6979	59.51	65.2828	68.6074	68.8611
ENSMUSG00000040899	Ccr6	protein_coding	17	8236043	8257127	1	chemokine (C-C motif) receptor 6 [Source:MGI Symbol;Acc:MGI:1333797]	1.56988	-1.46105	3.53055	0.0602477	0.8899	No	No	57.9452	53.8974	64.3333	73.0713	64.2455	77.7419	66.6872	58.123	61.2752
ENSMUSG00000038495	Otud7b	protein_coding	3	96104527	96161129	1	OTU domain containing 7B [Source:MGI Symbol;Acc:MGI:2654703]	0.306998	5.24113	3.5246	0.0604644	0.892297	No	No	101.076	109.231	94.3239	117.756	86.8808	90.58	107.895	76.0237	91.7029
ENSMUSG00000041895	Wipi1	protein_coding	11	109573331	109611967	-1	WD repeat domain, phosphoinositide interacting 1 [Source:MGI Symbol;Acc:MGI:1261864]	0.4615	3.60857	3.52299	0.060523	0.892361	No	No	78.4716	76.6425	89.2725	73.7347	80.3786	84.8086	88.8874	113.177	95.0177
ENSMUSG00000021972	Hmbox1	protein_coding	14	64811601	64949870	-1	homeobox containing 1 [Source:MGI Symbol;Acc:MGI:2445066]	0.333469	5.70401	3.5196	0.0606472	0.892655	No	No	6.72324	4.99214	2.36519	4.16457	8.98968	7.44432	5.6977	10.0737	6.77414
ENSMUSG00000026837	Col5a1	protein_coding	2	27886425	28039514	1	collagen, type V, alpha 1 [Source:MGI Symbol;Acc:MGI:88457]	1.35568	-0.282544	3.51947	0.0606517	0.892655	No	No	273.96	305.505	700.225	466.446	302.3	362.962	348.795	197.948	250.659
ENSMUSG00000032563	Mrpl3	protein_coding	9	105053239	105077466	1	mitochondrial ribosomal protein L3 [Source:MGI Symbol;Acc:MGI:2137204]	-0.343169	5.90469	3.51759	0.0607207	0.892872	No	No	24.3575	21.2939	22.5482	33.5192	22.6353	18.9897	19.0191	19.4226	23.6535
ENSMUSG00000000355	Mcts1	protein_coding	X	38600578	38613426	1	malignant T cell amplified sequence 1 [Source:MGI Symbol;Acc:MGI:1916245]	-0.386022	4.45535	3.48139	0.0620627	0.897405	Yes	Yes	5.18487	5.61063	4.88807	2.72385	5.31241	1.29273	3.24849	6.5921	2.9322
ENSMUSG00000004655	Aqp1	protein_coding	6	55336432	55348555	1	aquaporin 1 [Source:MGI Symbol;Acc:MGI:103201]	1.29656	4.51736	3.49578	0.0615252	0.897405	No	No	260.051	315.961	486.074	426.807	310.733	326.395	343.178	242.351	295.279
ENSMUSG00000019872	Smpdl3a	protein_coding	10	57794335	57811830	1	sphingomyelin phosphodiesterase, acid-like 3A [Source:MGI Symbol;Acc:MGI:1931437]	0.348465	5.14351	3.47308	0.062375	0.897405	No	No	8.71742	7.77536	2.20751	7.22609	10.9223	4.72514	2.36736	13.963	16.5435
ENSMUSG00000019907	Ppp1r12a	protein_coding	10	108162400	108277575	1	protein phosphatase 1, regulatory (inhibitor) subunit 12A [Source:MGI Symbol;Acc:MGI:1309528]	0.304615	6.11127	3.48946	0.0617606	0.897405	No	No	11.9651	16.1913	12.2044	14.9024	11.7129	12.7044	14.9264	9.92874	10.805
ENSMUSG00000022512	Cldn1	protein_coding	16	26356642	26371841	-1	claudin 1 [Source:MGI Symbol;Acc:MGI:1276109]	-1.60195	-1.71562	3.48063	0.0620911	0.897405	No	No	39.1714	43.7143	37.2124	46.1705	37.6571	41.4118	37.5166	38.1447	42.1285
ENSMUSG00000025155	Dus1l	protein_coding	11	120789201	120796403	-1	dihydrouridine synthase 1-like (S. cerevisiae) [Source:MGI Symbol;Acc:MGI:1915980]	-0.298572	6.09428	3.46729	0.0625937	0.897405	No	No	28.8587	29.0913	11.1953	25.055	20.2341	16.538	14.4048	28.53	24.2694
ENSMUSG00000025876	Unc5a	protein_coding	13	54949411	55006018	1	unc-5 homolog A (C. elegans) [Source:MGI Symbol;Acc:MGI:894682]	-0.578702	2.92627	3.47361	0.0623551	0.897405	No	No	18.7738	19.4826	9.90228	13.124	20.6148	18.5885	16.8925	21.8626	18.223
ENSMUSG00000026536	Mnda	protein_coding	1	173896355	173912922	-1	myeloid cell nuclear differentiation antigen [Source:MGI Symbol;Acc:MGI:3041120]	-0.896172	2.03583	3.48507	0.0619248	0.897405	No	No	34.6651	35.358	28.9153	36.4969	39.2094	38.5669	37.399	44.8837	44.126
ENSMUSG00000026705	Klhl20	protein_coding	1	161088375	161131511	-1	kelch-like 20 (Drosophila) [Source:MGI Symbol;Acc:MGI:2444855]	0.333841	5.17178	3.46677	0.0626135	0.897405	No	No	4.07383	2.60651	3.02745	3.08403	2.76162	2.89749	2.20686	4.3242	3.61101
ENSMUSG00000026921	Egfl7	protein_coding	2	26580014	26593120	1	EGF-like domain 7 [Source:MGI Symbol;Acc:MGI:2449923]	-0.354252	6.30701	3.49104	0.0617017	0.897405	No	No	326.322	381.564	538.423	582.08	366.679	464.815	429.806	231.064	368.364
ENSMUSG00000030965	Fam175b	protein_coding	7	132859225	132885114	1	family with sequence similarity 175, member B [Source:MGI Symbol;Acc:MGI:1926116]	0.309317	5.67743	3.47142	0.0624377	0.897405	No	No	16.2942	15.7716	10.5961	12.672	15.871	20.8619	14.5251	19.2294	14.78
ENSMUSG00000032478	Nme6	protein_coding	9	109832749	109843116	1	NME/NM23 nucleoside diphosphate kinase 6 [Source:MGI Symbol;Acc:MGI:1861676]	-0.510887	3.68216	3.46882	0.062536	0.897405	No	No	20.5401	18.0556	13.6295	12.5383	16.9091	18.4548	15.0102	23.4166	21.7265
ENSMUSG00000036528	Ppfibp2	protein_coding	7	107595051	107748582	1	PTPRF interacting protein, binding protein 2 (liprin beta 2) [Source:MGI Symbol;Acc:MGI:894649]	0.567731	3.41607	3.49317	0.0616224	0.897405	No	No	23.8162	25.2478	21.9805	24.9874	24.1287	30.2676	28.4484	20.9929	24.1574
ENSMUSG00000037536	Fbxo34	protein_coding	14	47472561	47531962	1	F-box protein 34 [Source:MGI Symbol;Acc:MGI:1926188]	0.327466	5.30305	3.49761	0.0614576	0.897405	No	No	114.067	123.854	152.413	126.535	142.722	146.346	150.066	132.142	141.053
ENSMUSG00000037940	Inpp4b	protein_coding	8	81342556	82125036	1	inositol polyphosphate-4-phosphatase, type II [Source:MGI Symbol;Acc:MGI:2158925]	0.747588	2.25151	3.50731	0.0610984	0.897405	No	No	135.262	150.051	144.592	115.145	141.463	130.788	142.242	128.252	129.129
ENSMUSG00000042726	Trafd1	protein_coding	5	121371725	121385632	-1	TRAF type zinc finger domain containing 1 [Source:MGI Symbol;Acc:MGI:1923551]	0.302474	6.56235	3.48892	0.0617809	0.897405	No	No	89.1969	94.4309	93.4409	95.2448	94.0257	99.005	101.275	88.0783	94.5861
ENSMUSG00000043940	Wdfy3	protein_coding	5	101832956	102069921	-1	WD repeat and FYVE domain containing 3 [Source:MGI Symbol;Acc:MGI:1096875]	0.445225	5.82902	3.46852	0.0625471	0.897405	No	No	106.524	101.566	123.457	84.83	113.638	121.542	120.731	104.321	101.341
ENSMUSG00000044134	Fam109a	protein_coding	5	121849028	121854599	1	family with sequence similarity 109, member A [Source:MGI Symbol;Acc:MGI:2442708]	0.496879	3.32033	3.4966	0.0614951	0.897405	No	No	0.826161	0.773118	0.441503	0.720358	0.644212	0.891535	0.722244	0.531465	0.643824
ENSMUSG00000048047	Zbtb33	protein_coding	X	38189793	38197046	1	zinc finger and BTB domain containing 33 [Source:MGI Symbol;Acc:MGI:1927290]	0.339827	5.47512	3.47997	0.0621157	0.897405	No	No	14.4721	15.9925	10.2492	17.2661	20.2341	14.7103	13.3214	17.4417	18.8108
ENSMUSG00000049760	2410015M20Rik	protein_coding	17	56607452	56609771	-1	RIKEN cDNA 2410015M20 gene [Source:MGI Symbol;Acc:MGI:2442174]	-0.3254	5.24582	3.49457	0.0615703	0.897405	No	No	78.7986	82.3261	106.623	86.3304	87.8178	75.201	86.9502	91.1705	97.5533
ENSMUSG00000053470	Kdm3a	protein_coding	6	71588974	71632905	-1	lysine (K)-specific demethylase 3A [Source:MGI Symbol;Acc:MGI:98847]	0.330699	6.09223	3.50193	0.0612972	0.897405	No	No	70.9074	69.9562	61.2428	62.311	66.8223	60.0449	52.5232	60.5387	67.1816
ENSMUSG00000053935	Atf7ip	protein_coding	6	136608859	136610870	1	activating transcription factor 7 interacting protein [Source:MGI Symbol;Acc:MGI:1858965]	0.470336	4.57329	3.47864	0.0621657	0.897405	No	No	1.68081	1.92175	2.64902	1.73336	0.819906	1.78307	0.682119	1.1354	1.23166
ENSMUSG00000060510	Zfp266	protein_coding	9	20495068	20521417	-1	zinc finger protein 266 [Source:MGI Symbol;Acc:MGI:1924769]	0.294239	5.8649	3.48542	0.0619117	0.897405	No	No	13.1633	9.45921	10.3554	11.8913	12.0084	9.13824	11.0383	14.4749	16.354
ENSMUSG00000063694	Cycs	protein_coding	6	50562563	50566538	-1	cytochrome c, somatic [Source:MGI Symbol;Acc:MGI:88578]	-0.413493	6.8792	3.50426	0.0612112	0.897405	No	No	32.3627	39.672	43.9295	40.7002	46.7346	45.602	44.9396	40.2223	40.4209
ENSMUSG00000070498	Tmem132b	protein_coding	5	125532418	125792583	1	transmembrane protein 132B [Source:MGI Symbol;Acc:MGI:3609245]	1.66114	-2.09054	3.48146	0.06206	0.897405	No	No	638.378	632.682	710.84	755.104	530.004	660.376	649.59	453.095	506.708
ENSMUSG00000075486	Commd6	protein_coding	14	101633766	101640686	-1	COMM domain containing 6 [Source:MGI Symbol;Acc:MGI:1913450]	-0.454807	3.87397	3.47553	0.0622828	0.897405	No	No	64.2411	61.9378	81.8042	71.1804	62.2543	71.8577	77.561	52.4218	60.5194
ENSMUSG00000081656	Gm11246	pseudogene	4	76927311	76927655	1	predicted gene 11246 [Source:MGI Symbol;Acc:MGI:3651881]	-1.02541	-0.572072	3.46841	0.0625513	0.897405	No	No	0.227906	0.265069	0.536111	0.630313	0.0878471	0	0	0.120788	0
ENSMUSG00000084381	AA413626	pseudogene	11	4918510	4919003	1	expressed sequence AA413626 [Source:MGI Symbol;Acc:MGI:3035311]	1.38939	-1.9222	3.4788	0.0621598	0.897405	No	No	35.4679	29.8108	18.9777	33.0676	30.3362	20.1919	17.3323	33.672	33.2465
ENSMUSG00000095276	Gm581	protein_coding	7	45176349	45179597	-1	predicted gene 581 [Source:MGI Symbol;Acc:MGI:2685427]	2.31247	-2.83494	3.49674	0.0614896	0.897405	No	No	147.883	159.218	129.486	121.876	159.882	146.256	122.019	135.572	164.231
ENSMUSG00000022103	Gfra2	protein_coding	14	70890130	70979838	1	glial cell line derived neurotrophic factor family receptor alpha 2 [Source:MGI Symbol;Acc:MGI:1195462]	-1.85077	-0.716701	3.4629	0.0627602	0.897818	No	No	19.9988	20.8521	19.5838	26.7883	19.7949	19.0343	17.8956	12.9484	17.0753
ENSMUSG00000035569	Ankrd11	protein_coding	8	122883337	122974793	-1	ankyrin repeat domain 11 [Source:MGI Symbol;Acc:MGI:1924337]	0.305212	8.79739	3.46025	0.0628609	0.897818	No	No	53.9568	57.0561	48.7861	60.6902	51.3905	41.7238	50.4367	32.2503	53.2414
ENSMUSG00000071203	Naip5	protein_coding	13	100211739	100246323	-1	NLR family, apoptosis inhibitory protein 5 [Source:MGI Symbol;Acc:MGI:1298220]	0.438175	5.48644	3.46211	0.0627903	0.897818	No	No	138.024	143.458	159.702	152.735	136.952	140.615	146.205	115.833	136.569
ENSMUSG00000085795	Zfp703	protein_coding	8	26977336	26981461	1	zinc finger protein 703 [Source:MGI Symbol;Acc:MGI:2662729]	-0.474253	4.7007	3.46133	0.0628198	0.897818	No	No	32.7331	30.1074	19.6469	25.7078	30.5708	21.1294	19.0191	28.7233	30.9595
ENSMUSG00000078897	Gm4724	protein_coding	2	175422300	175435807	-1	predicted gene 4724 [Source:MGI Symbol;Acc:MGI:3782904]	-0.886458	1.73808	3.45717	0.0629779	0.898708	No	No	43.3592	36.8888	24.598	25.8879	38.0963	39.4504	39.1216	48.7499	39.1893
ENSMUSG00000020297	Nsg2	protein_coding	11	32000463	32059202	1	neuron specific gene family member 2 [Source:MGI Symbol;Acc:MGI:1202070]	-1.33504	0.670446	3.45381	0.0631061	0.898876	No	No	0.626743	0.773118	1.51372	0.337668	1.28842	0.222884	1.00312	1.64271	0.727801
ENSMUSG00000022237	Ankrd33b	protein_coding	15	31291479	31367759	-1	ankyrin repeat domain 33B [Source:MGI Symbol;Acc:MGI:1917904]	0.771794	2.13568	3.45368	0.0631112	0.898876	No	No	1106.69	1032.55	1225.01	1171.96	932.028	1195.82	1124.09	931.007	970.298
ENSMUSG00000024673	Ms4a1	protein_coding	19	11250603	11266151	-1	membrane-spanning 4-domains, subfamily A, member 1 [Source:MGI Symbol;Acc:MGI:88321]	-2.15981	-2.41964	3.45256	0.0631539	0.898876	No	No	3.19069	1.89966	1.13529	1.44072	3.27962	0.757805	0.802493	6.49837	6.07434
ENSMUSG00000038658	C030046E11Rik	protein_coding	19	29522282	29606829	1	RIKEN cDNA C030046E11 gene [Source:MGI Symbol;Acc:MGI:1924893]	0.332548	5.61594	3.44752	0.0633468	0.900208	No	Yes	57.1829	73.5854	63.3285	83.0658	105.953	81.8559	83.2443	77.2316	115.103
ENSMUSG00000048905	4930539E08Rik	protein_coding	17	28896397	28915324	-1	RIKEN cDNA 4930539E08 gene [Source:MGI Symbol;Acc:MGI:1925441]	0.538844	2.92397	3.44725	0.0633571	0.900208	No	No	31.622	37.4189	21.0975	20.3726	34.6996	35.3048	37.7974	20.244	22.8697
ENSMUSG00000043467	Zbtb37	protein_coding	1	161008794	161034849	-1	zinc finger and BTB domain containing 37 [Source:MGI Symbol;Acc:MGI:2444467]	0.599855	2.84679	3.44422	0.0634736	0.900341	No	No	8.68893	8.87982	5.2665	7.72134	11.0687	4.19022	6.21932	10.0495	10.6371
ENSMUSG00000090639	Gm20425	protein_coding	9	103190208	103230307	-1	predicted gene 20425 [Source:MGI Symbol;Acc:MGI:5141890]	-1.45142	2.72788	3.44415	0.0634761	0.900341	No	No	25.3831	29.1797	25.5756	33.1815	29.0774	25.9883	26.8434	20.703	26.8167
ENSMUSG00000023995	Tspo2	protein_coding	17	48447956	48451522	-1	translocator protein 2 [Source:MGI Symbol;Acc:MGI:1917276]	2.36908	0.0278282	3.44222	0.0635504	0.900618	No	No	56.2074	61.2531	56.4178	62.8287	56.0464	72.2589	61.2704	54.2336	61.4152
ENSMUSG00000056708	Ier5	protein_coding	1	155096367	155099636	-1	immediate early response 5 [Source:MGI Symbol;Acc:MGI:1337072]	-0.661609	7.67429	3.43745	0.0637341	0.901665	No	No	217.907	207.549	178.367	215.522	283.483	184.86	174.903	287.644	310.267
ENSMUSG00000066637	Ttc32	protein_coding	12	9029997	9036394	1	tetratricopeptide repeat domain 32 [Source:MGI Symbol;Acc:MGI:1922766]	-0.527312	3.34008	3.43868	0.0636865	0.901665	No	No	38.6586	43.9794	61.3058	42.8388	44.8313	51.1295	60.3876	54.1612	46.1873
ENSMUSG00000001056	Nhp2	protein_coding	11	51619735	51623714	1	NHP2 ribonucleoprotein homolog (yeast) [Source:MGI Symbol;Acc:MGI:1098547]	-0.440091	6.86082	3.41797	0.0644904	0.904135	No	No	0.227906	0.441782	0.220751	0.270134	0.234259	0.312037	0.120374	0.19326	0.139962
ENSMUSG00000023980	Taf8	protein_coding	17	47488050	47502287	-1	TAF8 RNA polymerase II, TATA box binding protein (TBP)-associated factorq [Source:MGI Symbol;Acc:MGI:1926879]	0.298203	5.37495	3.42069	0.0643843	0.904135	No	No	0.769184	0.265069	0.15768	0.225112	0.322106	0.178307	0.0802493	0.48315	0.419885
ENSMUSG00000027164	Traf6	protein_coding	2	101678429	101701669	1	TNF receptor-associated factor 6 [Source:MGI Symbol;Acc:MGI:108072]	0.351079	6.22386	3.42707	0.0641357	0.904135	No	No	1.96569	1.32535	2.14444	2.63381	2.43044	0.936112	1.56486	2.82643	2.12742
ENSMUSG00000028756	Pink1	protein_coding	4	138313409	138326307	-1	PTEN induced putative kinase 1 [Source:MGI Symbol;Acc:MGI:1916193]	0.400476	6.49647	3.42843	0.064083	0.904135	No	No	92.6155	89.1516	85.0208	91.2604	95.4898	97.4894	92.9689	90.8081	97.2454
ENSMUSG00000029817	Tra2a	protein_coding	6	49243921	49264052	-1	transformer 2 alpha homolog (Drosophila) [Source:MGI Symbol;Acc:MGI:1933972]	-0.294586	7.073	3.42192	0.0643361	0.904135	No	No	0.314511	0.134081	0.0391045	0.0279139	0.146997	0	0.306954	0.340138	0.268726
ENSMUSG00000033107	Rnf125	protein_coding	18	20944625	20983848	1	ring finger protein 125 [Source:MGI Symbol;Acc:MGI:1914914]	0.599952	4.23043	3.4222	0.0643251	0.904135	No	No	26.1913	23.3616	12.7664	22.9355	20.8154	14.372	13.7483	26.2421	27.2293
ENSMUSG00000040078	Gm9769	pseudogene	6	85843869	85845372	1	predicted pseudogene 9769 [Source:MGI Symbol;Acc:MGI:3704271]	-0.315288	5.84404	3.41736	0.0645142	0.904135	No	No	1.02558	0.883564	0.283823	0.94547	1.02488	0.490344	0.320997	1.23203	1.03572
ENSMUSG00000043090	Zfp866	protein_coding	8	69761326	69791178	-1	zinc finger protein 866 [Source:MGI Symbol;Acc:MGI:3584369]	0.482368	4.79111	3.42778	0.0641082	0.904135	No	No	13.2755	13.2314	8.1678	11.3907	14.1141	10.7876	12.3985	16.1372	15.3958
ENSMUSG00000081669	Npm3-ps1	pseudogene	6	85076192	85076719	1	nucleoplasmin 3, pseudogene 1 [Source:MGI Symbol;Acc:MGI:894683]	-0.52113	3.40524	3.42231	0.0643209	0.904135	No	No	136.317	148.704	158.878	169.194	150.277	167.297	157.61	114.652	140.549
ENSMUSG00000083864	Gm13719	pseudogene	2	86325641	86328569	-1	predicted gene 13719 [Source:MGI Symbol;Acc:MGI:3649492]	-1.43703	-1.74357	3.41759	0.0645049	0.904135	No	No	1.85174	1.85548	1.13529	1.05803	3.16249	2.13968	1.44449	1.88429	1.14769
ENSMUSG00000085154	C130046K22Rik	lincRNA	11	103697724	103722832	1	RIKEN cDNA C130046K22 gene [Source:MGI Symbol;Acc:MGI:3026935]	0.986758	-0.135686	3.43143	0.0639666	0.904135	No	No	28.1689	26.8502	24.3574	30.9353	22.3123	28.752	34.3066	24.8953	23.6944
ENSMUSG00000097919	RP24-414A22.6	protein_coding	8	120608786	120668079	-1	Uncharacterized protein C16orf74 homolog [Source:UniProtKB/Swiss-Prot;Acc:Q8K1L6]	-2.56372	-2.10578	3.41528	0.0645954	0.904501	No	No	240.356	264.252	342.102	405.697	376.6	258.634	238.02	230.294	361.381
ENSMUSG00000001173	Ocrl	protein_coding	X	47912387	47965868	1	oculocerebrorenal syndrome of Lowe [Source:MGI Symbol;Acc:MGI:109589]	0.273427	6.82058	3.4107	0.0647752	0.905452	Yes	Yes	29.115	29.4669	17.1555	26.068	30.2487	37.2216	27.0842	34.7144	33.7588
ENSMUSG00000019338	Zfp687	protein_coding	3	95006590	95015448	-1	zinc finger protein 687 [Source:MGI Symbol;Acc:MGI:1925516]	0.28627	6.19475	3.40611	0.0649554	0.905452	No	No	90.0515	90.8083	144.119	99.7696	87.9642	119.065	128.078	67.4719	75.0754
ENSMUSG00000021575	Ahrr	protein_coding	13	74211118	74292331	-1	aryl-hydrocarbon receptor repressor [Source:MGI Symbol;Acc:MGI:1333776]	1.0155	-0.844577	3.40875	0.0648516	0.905452	No	No	247.976	236.839	248.82	198.869	227.053	254.955	243.49	236.195	195.987
ENSMUSG00000025969	Nrp2	protein_coding	1	62703285	62818695	1	neuropilin 2 [Source:MGI Symbol;Acc:MGI:1100492]	-0.810932	1.92184	3.40386	0.0650439	0.905452	No	No	15.2697	15.4845	12.8351	12.2236	14.9047	10.743	11.5158	14.3254	14.9479
ENSMUSG00000027712	Anxa5	protein_coding	3	36448925	36475843	-1	annexin A5 [Source:MGI Symbol;Acc:MGI:106008]	0.282677	6.17529	3.40628	0.0649488	0.905452	No	No	64.9246	78.1912	137.835	120.237	65.2742	100.002	91.8747	46.3155	64.7958
ENSMUSG00000031799	Tpm4	protein_coding	8	72134975	72153142	1	tropomyosin 4 [Source:MGI Symbol;Acc:MGI:2449202]	-0.389547	6.48698	3.4111	0.0647594	0.905452	No	No	34.6133	32.2722	17.124	22.0385	20.7319	22.7787	22.2692	31.5739	32.835
ENSMUSG00000055240	Zfp101	protein_coding	17	33360507	33394641	-1	zinc finger protein 101 [Source:MGI Symbol;Acc:MGI:107547]	0.494367	3.73211	3.40239	0.0651021	0.905452	No	No	55.4741	56.2777	91.7421	80.9545	48.8614	64.61	69.5003	36.6163	44.0093
ENSMUSG00000082072	Gm15785	pseudogene	6	149433780	149434473	-1	predicted gene 15785 [Source:MGI Symbol;Acc:MGI:3783227]	1.31423	-1.80944	3.40233	0.0651043	0.905452	No	No	285.652	307.414	248.125	299.579	313.38	266.123	261.452	309.24	322.584
ENSMUSG00000048271	Rbm33	protein_coding	5	28317121	28419244	1	RNA binding motif protein 33 [Source:MGI Symbol;Acc:MGI:1919670]	0.336592	7.51837	3.39945	0.0652182	0.905502	Yes	No	39.1144	40.8648	44.3395	50.0424	41.6981	45.7803	44.3378	29.5205	39.0213
ENSMUSG00000060301	2610008E11Rik	protein_coding	10	79064374	79097600	-1	RIKEN cDNA 2610008E11 gene [Source:MGI Symbol;Acc:MGI:1919378]	0.540669	4.07984	3.4006	0.0651729	0.905502	No	No	81.9893	81.9505	118.26	90.9677	84.6553	97.7123	95.3763	83.7783	97.3853
ENSMUSG00000027495	2010011I20Rik	protein_coding	2	172345565	172355749	1	RIKEN cDNA 2010011I20 gene [Source:MGI Symbol;Acc:MGI:1914267]	0.490043	3.44655	3.39677	0.0653241	0.906206	No	No	113.611	94.0333	91.4857	66.6556	141.58	152.943	150.949	201.45	143.041
ENSMUSG00000000934	Top1mt	protein_coding	15	75657035	75678800	-1	DNA topoisomerase 1, mitochondrial [Source:MGI Symbol;Acc:MGI:1920210]	-0.496307	3.92544	3.39227	0.0655028	0.90677	No	No	166.149	177.387	283.18	224.414	189.628	215.161	228.956	194.116	198.961
ENSMUSG00000004356	Utp20	protein_coding	10	88746607	88826814	-1	UTP20, small subunit (SSU) processome component, homolog (yeast) [Source:MGI Symbol;Acc:MGI:1917933]	-0.33823	6.76575	3.39157	0.0655304	0.90677	No	No	28.6034	24.8672	19.831	25.9266	20.9395	23.6177	22.5449	24.5153	23.7039
ENSMUSG00000054611	Kdm2a	protein_coding	19	4316144	4398285	-1	lysine (K)-specific demethylase 2A [Source:MGI Symbol;Acc:MGI:1354736]	0.300492	7.49794	3.39402	0.0654333	0.90677	No	No	1.11104	0.949831	0.252287	0.157578	1.11273	0.534921	0.682119	1.28035	0.391893
ENSMUSG00000025270	Alas2	protein_coding	X	150547375	150570638	1	aminolevulinic acid synthase 2, erythroid [Source:MGI Symbol;Acc:MGI:87990]	1.94146	-1.55842	3.37945	0.0660139	0.911467	No	No	0.360662	0.375073	0.366763	0.389894	0.266177	0.272364	0	0.279019	0.494904
ENSMUSG00000029431	B3gnt4	protein_coding	5	123510460	123511882	1	UDP-GlcNAc:betaGal beta-1,3-N-acetylglucosaminyltransferase 4 [Source:MGI Symbol;Acc:MGI:2680208]	-1.2149	-0.92013	3.37873	0.0660428	0.911467	No	No	30.154	29.6129	28.5223	28.3639	33.2791	31.4444	30.7616	34.3145	32.5383
ENSMUSG00000039062	Anpep	protein_coding	7	79821803	79848210	-1	alanyl (membrane) aminopeptidase [Source:MGI Symbol;Acc:MGI:5000466]	-0.747067	1.73481	3.37751	0.0660917	0.911467	No	No	1.36744	1.36952	1.6714	1.82341	1.78622	1.159	1.80561	1.69103	1.56757
ENSMUSG00000079311	Gm3222	processed_pseudogene	17	14709066	14710055	1	predicted pseudogene 3222 [Source:MGI Symbol;Acc:MGI:3781401]	-1.34773	-1.52567	3.37818	0.0660651	0.911467	No	No	30.697	29.7405	22.282	26.3833	26.4569	31.2305	29.5458	31.4422	27.6452
ENSMUSG00000037270	4932438A13Rik	protein_coding	3	36863106	37053033	1	RIKEN cDNA 4932438A13 gene [Source:MGI Symbol;Acc:MGI:2444631]	0.307182	7.01606	3.37113	0.0663482	0.914236	No	No	2.27906	0.110445	0.0315359	0.315157	0.292824	0	0	0.724726	0.139962
ENSMUSG00000001016	Ilf2	protein_coding	3	90476201	90488379	1	interleukin enhancer binding factor 2 [Source:MGI Symbol;Acc:MGI:1915031]	-0.284411	6.5365	3.31041	0.0688423	0.914385	No	No	43.5586	35.939	30.716	34.4196	35.2852	26.6123	23.3124	41.865	41.0088
ENSMUSG00000001175	Calm1	protein_coding	12	100199435	100209806	1	calmodulin 1 [Source:MGI Symbol;Acc:MGI:88251]	-0.315088	8.47634	3.35056	0.0671822	0.914385	No	No	84.3824	89.748	68.8429	84.3269	82.1956	106.583	99.3487	69.4046	79.1903
ENSMUSG00000003154	Foxj2	protein_coding	6	122819914	122845366	1	forkhead box J2 [Source:MGI Symbol;Acc:MGI:1926805]	0.364043	4.90748	3.32559	0.0682096	0.914385	No	No	17.0075	14.9101	11.826	14.9024	14.0555	14.3537	15.8492	14.5187	10.861
ENSMUSG00000005481	Ddx39	protein_coding	8	83715177	83726892	1	DEAD (Asp-Glu-Ala-Asp) box polypeptide 39 [Source:MGI Symbol;Acc:MGI:1915528]	-0.385875	7.42875	3.31057	0.0688357	0.914385	No	No	81.6475	79.7416	91.4226	76.8982	76.4855	97.2665	91.5244	80.1305	84.4809
ENSMUSG00000009566	Fpgs	protein_coding	2	32682609	32704137	-1	folylpolyglutamyl synthetase [Source:MGI Symbol;Acc:MGI:95576]	-0.324053	5.63104	3.32043	0.0684238	0.914385	No	No	1.7093	1.63459	3.65817	1.59829	1.34699	1.82765	1.32411	2.05339	1.73552
ENSMUSG00000010048	Ifrd2	protein_coding	9	107587718	107593038	1	interferon-related developmental regulator 2 [Source:MGI Symbol;Acc:MGI:1316708]	-0.344277	6.42827	3.30378	0.0691207	0.914385	No	No	7.03661	5.63272	2.74362	7.13605	5.38795	6.59736	6.21932	8.45513	6.5782
ENSMUSG00000020400	Tnip1	protein_coding	11	54910785	54962917	-1	TNFAIP3 interacting protein 1 [Source:MGI Symbol;Acc:MGI:1926194]	0.373021	5.71677	3.31513	0.068645	0.914385	No	No	26.9499	23.9004	11.1953	19.7648	20.2927	12.2586	10.633	23.457	19.6786
ENSMUSG00000020471	Pold2	protein_coding	11	5872180	5878292	-1	polymerase (DNA directed), delta 2, regulatory subunit [Source:MGI Symbol;Acc:MGI:1097163]	-0.325143	6.68655	3.32633	0.0681789	0.914385	No	No	139.25	134.133	162.763	156.734	127.339	149.823	151.392	136.434	125.02
ENSMUSG00000020564	Atxn7l1	protein_coding	12	33147693	33375659	1	ataxin 7-like 1 [Source:MGI Symbol;Acc:MGI:3584458]	0.400916	6.32737	3.32489	0.0682386	0.914385	No	No	0.199418	0.353426	0.189216	0.0675336	0.175694	0	0.0802493	0.265733	0.0279923
ENSMUSG00000020740	Gga3	protein_coding	11	115584255	115604051	-1	golgi associated, gamma adaptin ear containing, ARF binding protein 3 [Source:MGI Symbol;Acc:MGI:2384159]	0.277508	6.27259	3.3058	0.0690356	0.914385	No	No	116.745	116.918	162.788	168.001	110.219	131.992	133.013	68.4866	91.227
ENSMUSG00000021690	Jmy	protein_coding	13	93430097	93499808	-1	junction-mediating and regulatory protein [Source:MGI Symbol;Acc:MGI:1913096]	0.275802	5.93553	3.31829	0.0685131	0.914385	No	No	22.1448	19.3927	24.0859	23.6237	21.7073	24.9367	25.9266	21.3705	20.5089
ENSMUSG00000024067	Dpy30	protein_coding	17	74299474	74323944	-1	dpy-30 homolog (C. elegans) [Source:MGI Symbol;Acc:MGI:1913560]	-0.398039	5.11292	3.32599	0.0681931	0.914385	No	No	4.67208	5.21303	7.31633	8.08152	4.27522	5.88413	3.37047	3.88936	3.19113
ENSMUSG00000024912	Fosl1	protein_coding	19	5447703	5455945	1	fos-like antigen 1 [Source:MGI Symbol;Acc:MGI:107179]	-0.945382	2.60553	3.3407	0.0675859	0.914385	No	No	9.45812	11.5305	5.39264	11.3006	8.66758	5.88413	8.10518	10.9192	10.973
ENSMUSG00000025212	Sfxn3	protein_coding	19	45047576	45056383	1	sideroflexin 3 [Source:MGI Symbol;Acc:MGI:2137679]	0.357694	5.08693	3.30234	0.0691811	0.914385	No	No	31.9639	37.4631	49.8267	52.6762	39.0041	35.1265	36.3931	30.2694	35.5783
ENSMUSG00000025220	Mgea5	protein_coding	19	45750261	45783520	-1	meningioma expressed antigen 5 (hyaluronidase) [Source:MGI Symbol;Acc:MGI:1932139]	0.328978	7.66628	3.30437	0.0690957	0.914385	No	No	10.2641	11.8506	14.2079	16.0223	11.5261	9.91655	8.47393	10.9047	11.5911
ENSMUSG00000025571	Tnrc6c	protein_coding	11	117654289	117763439	1	trinucleotide repeat containing 6C [Source:MGI Symbol;Acc:MGI:2443265]	0.287609	6.62223	3.32159	0.0683756	0.914385	No	No	16.0389	18.4223	8.70391	10.3326	18.565	13.0164	13.2813	20.3406	15.0039
ENSMUSG00000026356	Dars	protein_coding	1	128363708	128417416	-1	aspartyl-tRNA synthetase [Source:MGI Symbol;Acc:MGI:2442544]	-0.287851	6.85188	3.31824	0.068515	0.914385	No	No	96.8722	109.477	139.66	149.707	94.7396	117.38	122.227	72.1392	85.0525
ENSMUSG00000026604	Ptpn14	protein_coding	1	189728268	189876695	1	protein tyrosine phosphatase, non-receptor type 14 [Source:MGI Symbol;Acc:MGI:102467]	0.889068	1.84817	3.33331	0.0678903	0.914385	No	No	95.094	107.883	125.639	104.7	114.026	130.922	126.312	96.2677	106.931
ENSMUSG00000027203	Dut	protein_coding	2	125247190	125258608	1	deoxyuridine triphosphatase [Source:MGI Symbol;Acc:MGI:1346051]	-0.361428	7.33158	3.33885	0.0676619	0.914385	No	No	22.9331	26.2418	30.0222	24.4021	18.7993	23.7148	31.859	27.0564	21.3861
ENSMUSG00000028690	Mmachc	protein_coding	4	116702279	116708406	-1	methylmalonic aciduria cblC type, with homocystinuria [Source:MGI Symbol;Acc:MGI:1914346]	-0.409874	4.34093	3.32019	0.0684338	0.914385	No	No	195.259	197.344	219.112	207.283	232.473	196.316	214.828	189.202	224.331
ENSMUSG00000029066	Mrpl20	protein_coding	4	155803536	155809776	1	mitochondrial ribosomal protein L20 [Source:MGI Symbol;Acc:MGI:2137221]	-0.450736	5.24893	3.32429	0.0682636	0.914385	No	No	0.142442	0	0.189216	0	0.585647	0	0.280873	0.507308	0
ENSMUSG00000029178	Klf3	protein_coding	5	64803523	64830129	1	Kruppel-like factor 3 (basic) [Source:MGI Symbol;Acc:MGI:1342773]	0.430011	4.24085	3.30421	0.0691024	0.914385	No	No	50.7377	47.7345	67.5815	47.9939	46.0319	64.1014	62.5945	47.083	46.1873
ENSMUSG00000030647	Ndufc2	protein_coding	7	97400003	97407802	1	NADH dehydrogenase (ubiquinone) 1, subcomplex unknown, 2 [Source:MGI Symbol;Acc:MGI:1344370]	-0.37829	6.1298	3.36709	0.0665112	0.914385	No	No	66.6626	65.7592	41.3751	49.277	57.7155	39.0938	37.9579	67.1579	56.5165
ENSMUSG00000031393	Mecp2	protein_coding	X	74026592	74135363	-1	methyl CpG binding protein 2 [Source:MGI Symbol;Acc:MGI:99918]	0.333014	6.34843	3.33955	0.0676332	0.914385	No	No	59.5881	55.4408	32.2013	51.3473	61.382	40.654	41.1278	65.0016	64.6427
ENSMUSG00000031904	Slc7a6	protein_coding	8	106168875	106198704	1	solute carrier family 7 (cationic amino acid transporter, y+ system), member 6 [Source:MGI Symbol;Acc:MGI:2142598]	-0.28044	6.2596	3.31377	0.0687016	0.914385	No	No	201.823	215.468	236.607	219.478	226.654	160.048	162.848	204.364	264.299
ENSMUSG00000032803	Cdv3	protein_coding	9	103353102	103365780	-1	carnitine deficiency-associated gene expressed in ventricle 3 [Source:MGI Symbol;Acc:MGI:2448759]	-0.329048	8.04357	3.35813	0.0668739	0.914385	No	No	4.07383	2.29727	3.12206	0.225112	1.9912	1.56019	1.72536	5.26634	0.671816
ENSMUSG00000036617	Etl4	protein_coding	2	19909780	20810713	1	enhancer trap locus 4 [Source:MGI Symbol;Acc:MGI:95454]	1.04096	0.309173	3.32077	0.0684097	0.914385	No	No	67.8022	68.0344	60.612	47.4761	59.3846	71.6794	78.524	76.6518	66.8457
ENSMUSG00000037795	N4bp2	protein_coding	5	65763521	65830108	1	NEDD4 binding protein 2 [Source:MGI Symbol;Acc:MGI:2684414]	0.312469	6.58159	3.35458	0.0670184	0.914385	No	No	153.267	135.318	141.502	128.269	124.479	158.158	155.002	155.599	156.785
ENSMUSG00000039849	Pcif1	protein_coding	2	164879304	164894454	1	PDX1 C-terminal inhibiting factor 1 [Source:MGI Symbol;Acc:MGI:2443858]	0.326847	6.9741	3.33792	0.0677	0.914385	No	No	141.554	164.948	195.441	177.835	200.878	164.283	151.662	176.905	213.273
ENSMUSG00000041702	Btbd7	protein_coding	12	102784656	102878406	-1	BTB (POZ) domain containing 7 [Source:MGI Symbol;Acc:MGI:1917858]	0.34411	4.88585	3.3088	0.0689097	0.914385	No	No	3.39865	2.93078	1.9691	1.55305	1.93205	2.46197	3.32674	3.28252	2.06247
ENSMUSG00000042249	Adrbk2	protein_coding	5	112910478	113015514	-1	adrenergic receptor kinase, beta 2 [Source:MGI Symbol;Acc:MGI:87941]	0.363354	6.73356	3.31048	0.0688393	0.914385	No	No	37.2627	42.7424	46.2632	52.2935	37.0129	39.9408	44.7791	28.3609	33.5348
ENSMUSG00000044636	Csrnp2	protein_coding	15	100479570	100495239	-1	cysteine-serine-rich nuclear protein 2 [Source:MGI Symbol;Acc:MGI:2386852]	-0.648686	3.54503	3.33567	0.0677927	0.914385	No	No	0.227906	0.110445	0.0315359	0.0900448	0.0878471	0	0.401247	0.120788	0.195946
ENSMUSG00000045996	Polr2k	protein_coding	15	36174010	36177010	1	polymerase (RNA) II (DNA directed) polypeptide K [Source:MGI Symbol;Acc:MGI:102725]	-0.494907	3.92853	3.36905	0.066432	0.914385	Yes	Yes	0.227906	0.0883564	0.0630718	0.0225112	0.117129	0	0.120374	0.241575	0.0559847
ENSMUSG00000048007	Timm8a1	protein_coding	X	134537256	134541865	-1	translocase of inner mitochondrial membrane 8A1 [Source:MGI Symbol;Acc:MGI:1353433]	-0.44496	5.61057	3.35997	0.0667993	0.914385	No	No	15.8298	17.8813	8.04418	9.72776	16.1527	9.35176	8.90768	19.2023	16.9354
ENSMUSG00000049124	Gm8186	protein_coding	17	26098872	26099257	-1	predicted gene 8186 [Source:MGI Symbol;Acc:MGI:3643110]	-0.356134	5.84115	3.35702	0.0669191	0.914385	No	No	36.0947	44.3107	49.4483	39.327	42.4594	54.2053	53.6066	39.3526	40.7848
ENSMUSG00000053395	Cacng8	protein_coding	7	3394117	3415605	1	calcium channel, voltage-dependent, gamma subunit 8 [Source:MGI Symbol;Acc:MGI:1932376]	-1.42022	-1.56626	3.31546	0.068631	0.914385	No	No	47.9304	44.8433	31.867	60.8934	53.2564	40.0665	35.3559	39.4582	47.2421
ENSMUSG00000054191	Klf1	protein_coding	8	84901928	84905295	1	Kruppel-like factor 1 (erythroid) [Source:MGI Symbol;Acc:MGI:1342771]	1.39669	2.26986	3.36242	0.0666999	0.914385	No	No	26.9784	25.7559	12.6774	25.235	24.89	12.7935	13.6825	27.3463	24.7452
ENSMUSG00000054770	Kctd18	protein_coding	1	57955101	58018956	-1	potassium channel tetramerisation domain containing 18 [Source:MGI Symbol;Acc:MGI:3603813]	0.339608	4.82868	3.33327	0.0678919	0.914385	No	No	12.193	14.4463	16.9979	16.4107	12.6207	16.1368	16.8524	14.6878	15.2558
ENSMUSG00000056214	Pard6g	protein_coding	18	80046895	80119640	1	par-6 partitioning defective 6 homolog gamma (C. elegans) [Source:MGI Symbol;Acc:MGI:2135606]	0.444192	4.08192	3.30062	0.0692539	0.914385	No	No	12.3069	9.05653	9.77613	11.8409	11.5665	11.1442	12.88	14.6878	14.8639
ENSMUSG00000056656	Apol8	protein_coding	15	77747799	77755229	-1	apolipoprotein L 8 [Source:MGI Symbol;Acc:MGI:2444921]	-1.45846	2.54698	3.31347	0.0687144	0.914385	No	No	37.7755	41.4171	34.658	38.314	47.6131	48.6778	49.554	49.8611	53.8852
ENSMUSG00000061286	Exosc5	protein_coding	7	25659153	25668031	1	exosome component 5 [Source:MGI Symbol;Acc:MGI:107889]	-0.311046	6.60801	3.3044	0.0690945	0.914385	Yes	Yes	83.8981	79.8035	51.4351	74.0499	82.8465	54.566	50.8781	83.0608	85.2137
ENSMUSG00000067847	Romo1	protein_coding	2	156144039	156145797	1	reactive oxygen species modulator 1 [Source:MGI Symbol;Acc:MGI:1914317]	-0.425996	4.80076	3.33711	0.0677333	0.914385	No	No	18.0331	20.2999	12.1729	22.6913	18.5065	13.4176	13.843	13.1417	16.8514
ENSMUSG00000071103	1700029J07Rik	protein_coding	8	45953606	45975252	-1	RIKEN cDNA 1700029J07 gene [Source:MGI Symbol;Acc:MGI:1916729]	0.830917	0.954989	3.30435	0.0690968	0.914385	No	No	56.5778	53.9621	37.9692	46.4169	43.8638	37.177	39.6031	48.4583	52.9881
ENSMUSG00000084834	4930565N06Rik	antisense	16	36880519	36897189	-1	RIKEN cDNA 4930565N06 gene [Source:MGI Symbol;Acc:MGI:1915556]	0.754252	1.34961	3.31299	0.0687341	0.914385	No	No	0.997091	0.608776	0.934094	0.790368	0.61493	0.713228	0.521621	0.507308	0.519258
ENSMUSG00000085211	B430219N15Rik	antisense	10	7780185	7781357	1	RIKEN cDNA B430219N15 gene [Source:MGI Symbol;Acc:MGI:3697426]	-1.10032	-0.696762	3.30637	0.0690119	0.914385	No	No	3.46617	2.02822	2.97794	2.26057	2.43073	4.36852	4.34189	5.84878	3.28574
ENSMUSG00000086083	Gm15829	antisense	16	33966239	33967312	1	predicted gene 15829 [Source:MGI Symbol;Acc:MGI:3801893]	-1.07144	0.504364	3.36486	0.0666012	0.914385	No	No	0.0284883	0.176713	0.504575	0.0450224	0.0878471	0.0891535	0.320997	0.217418	0.139962
ENSMUSG00000086606	Gm13205	antisense	4	148947492	148948914	-1	predicted gene 13205 [Source:MGI Symbol;Acc:MGI:3700976]	-0.869019	-0.0832716	3.31559	0.0686257	0.914385	No	No	91.5044	103.244	87.6383	106.816	103.777	99.2279	106.13	88.2233	107.491
ENSMUSG00000090081	Gm16587	antisense	1	164143432	164146366	-1	predicted gene 16587 [Source:MGI Symbol;Acc:MGI:4415007]	0.828959	-0.026715	3.31747	0.0685473	0.914385	No	No	39.4848	39.9813	15.6418	26.3606	33.0891	18.1873	24.1952	43.1695	32.3591
ENSMUSG00000090293	Gm17034	lincRNA	6	82764282	82767288	1	predicted gene 17034 [Source:MGI Symbol;Acc:MGI:4937861]	-1.46937	-1.54367	3.30129	0.0692254	0.914385	No	No	42.7701	45.1585	47.6855	47.2181	44.2143	46.1454	51.9651	42.3877	43.4696
ENSMUSG00000095690	AC129188.1	processed_pseudogene	19	7398421	7399077	-1		0.447425	3.8411	3.30081	0.0692459	0.914385	No	No	106.689	108.214	131.978	135.292	108.257	127.49	115.318	82.208	95.6498
ENSMUSG00000096977	AC153562.1	lincRNA	10	18235053	18238060	1		-1.89661	-2.5274	3.34846	0.067268	0.914385	No	No	27.4536	28.0889	24.5318	32.9217	21.2318	21.2101	22.8675	19.6971	21.6966
ENSMUSG00000097042	AC140326.1	lincRNA	8	22480291	22483330	1		0.538976	3.86527	3.30657	0.0690034	0.914385	No	No	0.512789	0.926196	1.19836	0.450224	0.556365	1.159	1.44449	1.71494	1.62048
ENSMUSG00000024982	Zdhhc6	protein_coding	19	55298301	55316032	-1	zinc finger, DHHC domain containing 6 [Source:MGI Symbol;Acc:MGI:1914230]	-0.300751	5.44513	3.29532	0.0694775	0.916601	No	No	0.20654	0.34702	0.561655	0.354101	0.949627	1.00431	0	0.0881749	0.388254
ENSMUSG00000057173	Rfx8	protein_coding	1	39665306	39720997	-1	regulatory factor X 8 [Source:MGI Symbol;Acc:MGI:3588206]	0.933355	-0.210393	3.29268	0.0695895	0.917342	No	No	57.9452	60.7229	24.2511	37.9539	60.2924	39.2721	32.2201	71.8887	64.6878
ENSMUSG00000021375	Kif13a	protein_coding	13	46749087	46929718	-1	kinesin family member 13A [Source:MGI Symbol;Acc:MGI:1098264]	0.263575	6.25496	3.28592	0.0698764	0.917441	No	No	0.227906	0.331336	0.0946078	0.405201	0.204977	0.13373	0.120374	0.241575	0.139962
ENSMUSG00000027253	Lrp4	protein_coding	2	91457511	91513779	1	low density lipoprotein receptor-related protein 4 [Source:MGI Symbol;Acc:MGI:2442252]	0.580345	2.53665	3.28599	0.0698733	0.917441	No	No	15.9534	17.605	14.0335	16.4557	17.3352	16.3151	13.3615	10.3636	14.2761
ENSMUSG00000044576	Fam59b	protein_coding	5	30105161	30118378	1	family with sequence similarity 59, member B [Source:MGI Symbol;Acc:MGI:2685290]	-1.73173	-1.7825	3.28716	0.0698237	0.917441	No	No	2.70639	2.67278	2.61748	0.967981	2.57685	1.42646	2.28711	5.48376	2.60329
ENSMUSG00000063052	Lrrc40	protein_coding	3	158036662	158068478	1	leucine rich repeat containing 40 [Source:MGI Symbol;Acc:MGI:1914394]	-0.338039	5.31706	3.28603	0.0698718	0.917441	No	No	21.644	19.4006	10.2236	15.3812	17.4104	10.5411	9.38917	26.8958	23.7691
ENSMUSG00000082195	Gm13034	pseudogene	4	146067524	146070928	1	predicted gene 13034 [Source:MGI Symbol;Acc:MGI:3650252]	-0.552418	2.81252	3.28743	0.069812	0.917441	No	No	1.65232	1.98802	2.33366	2.04852	1.84479	2.76376	1.08337	1.88429	1.25965
ENSMUSG00000051910	Sox6	protein_coding	7	115471344	116038744	-1	SRY-box containing gene 6 [Source:MGI Symbol;Acc:MGI:98368]	0.849488	4.18125	3.28358	0.0699762	0.918019	No	No	36.759	32.258	37.6271	37.9305	31.6015	38.9155	40.5881	30.8228	33.1477
ENSMUSG00000000085	Scmh1	protein_coding	4	120405281	120530186	1	sex comb on midleg homolog 1 [Source:MGI Symbol;Acc:MGI:1352762]	0.3217	5.51486	3.28001	0.0701285	0.918278	No	No	23.7023	21.9566	18.7639	23.8619	23.5723	22.645	18.337	21.0695	23.3761
ENSMUSG00000018565	Elp5	protein_coding	11	69968222	69982517	-1	elongator acetyltransferase complex subunit 5 [Source:MGI Symbol;Acc:MGI:1859017]	-0.333718	5.04516	3.27527	0.0703314	0.918278	No	No	96.205	108.943	143.93	141.168	136.514	122.542	106.29	102.5	128.933
ENSMUSG00000019792	Trmt11	protein_coding	10	30534225	30600749	-1	tRNA methyltransferase 11 homolog (S. cerevisiae) [Source:MGI Symbol;Acc:MGI:1920931]	-0.471091	3.47575	3.27855	0.070191	0.918278	No	No	215.858	226.906	250.398	227.034	220.428	224.97	225.415	176.969	216.203
ENSMUSG00000022218	Tgm1	protein_coding	14	55700009	55713492	-1	transglutaminase 1, K polypeptide [Source:MGI Symbol;Acc:MGI:98730]	-0.80006	3.77348	3.27542	0.0703248	0.918278	No	No	33.676	35.7377	37.2099	44.5368	38.007	35.4318	34.2721	35.4057	34.3981
ENSMUSG00000046959	Slc26a1	protein_coding	5	108669878	108675569	-1	solute carrier family 26 (sulfate transporter), member 1 [Source:MGI Symbol;Acc:MGI:2385894]	1.07625	-0.479839	3.27787	0.07022	0.918278	No	No	77.0039	68.7848	107.128	54.0942	44.802	62.8087	60.9494	56.3109	38.125
ENSMUSG00000052688	5430435G22Rik	protein_coding	1	131688695	131713542	1	RIKEN cDNA 5430435G22 gene [Source:MGI Symbol;Acc:MGI:2442295]	-0.54734	3.53556	3.27934	0.0701572	0.918278	No	No	55.894	63.0865	99.8112	70.2349	53.3627	55.4089	67.2891	40.947	54.2211
ENSMUSG00000033478	Fam160b1	protein_coding	19	57361009	57389594	1	family with sequence similarity 160, member B1 [Source:MGI Symbol;Acc:MGI:2147545]	0.313092	6.18814	3.27196	0.0704732	0.919398	Yes	No	4.18778	3.86559	2.58595	1.19309	2.69398	5.57209	5.13596	2.41575	0.83977
ENSMUSG00000000028	Cdc45	protein_coding	16	18780447	18811987	-1	cell division cycle 45 [Source:MGI Symbol;Acc:MGI:1338073]	-0.301595	5.60416	3.21042	0.0731706	0.919656	Yes	No	228.989	222.04	245.539	200.372	197.334	224.801	223.735	170.794	182.09
ENSMUSG00000000378	Ccm2	protein_coding	11	6546887	6596744	1	cerebral cavernous malformation 2 [Source:MGI Symbol;Acc:MGI:2384924]	0.333797	5.66508	3.12398	0.077148	0.919656	No	No	118.038	124.835	174.581	148.378	110.031	138.847	148.705	89.6638	118.088
ENSMUSG00000003099	Ppp5c	protein_coding	7	17004640	17027924	-1	protein phosphatase 5, catalytic subunit [Source:MGI Symbol;Acc:MGI:102666]	-0.269607	7.23544	3.03377	0.0815481	0.919656	Yes	Yes	19.4663	18.1583	11.3507	20.7159	19.8376	14.0791	14.3245	14.9716	16.9885
ENSMUSG00000003123	Lipe	protein_coding	7	25379527	25398710	-1	lipase, hormone sensitive [Source:MGI Symbol;Acc:MGI:96790]	0.335359	5.1011	3.16588	0.0751917	0.919656	No	No	94.923	90.1235	99.0543	91.9357	92.503	80.6394	83.4192	88.1266	88.5118
ENSMUSG00000003585	Sec14l2	protein_coding	11	4097039	4123415	-1	SEC14-like 2 (S. cerevisiae) [Source:MGI Symbol;Acc:MGI:1915065]	0.82293	1.61725	3.25773	0.0710875	0.919656	No	No	8.518	10.3377	8.92466	11.4357	8.43332	6.77567	6.13908	7.02984	8.25774
ENSMUSG00000004473	Clec11a	protein_coding	7	44303770	44306959	-1	C-type lectin domain family 11, member a [Source:MGI Symbol;Acc:MGI:1298219]	0.577507	2.55022	3.17441	0.0748001	0.919656	No	No	24.4715	23.812	15.2003	23.2766	24.5679	16.4934	18.1765	20.6305	24.8572
ENSMUSG00000005312	Ubqln1	protein_coding	13	58176156	58215653	-1	ubiquilin 1 [Source:MGI Symbol;Acc:MGI:1860276]	-0.28138	7.31114	3.09807	0.0783852	0.919656	No	No	110.192	107.511	134.581	120.309	97.9407	109.85	107.841	77.0927	94.7269
ENSMUSG00000006369	Fbln1	protein_coding	15	85205949	85286535	1	fibulin 1 [Source:MGI Symbol;Acc:MGI:95487]	-0.829135	0.138344	3.16255	0.0753453	0.919656	No	No	27.1778	31.985	23.9673	30.7278	26.9105	24.4726	26.2817	21.3794	26.6487
ENSMUSG00000008206	Lass4	protein_coding	8	4493026	4525757	1	LAG1 homolog, ceramide synthase 4 [Source:MGI Symbol;Acc:MGI:1914510]	0.368401	4.95129	3.06717	0.0798886	0.919656	No	No	203.35	175.564	270.263	230.019	302.809	290.953	279.95	342.433	378.512
ENSMUSG00000009905	Kdsr	protein_coding	1	106720410	106759742	-1	3-ketodihydrosphingosine reductase [Source:MGI Symbol;Acc:MGI:1918000]	0.313631	5.26924	3.14474	0.0761723	0.919656	No	No	1.4529	2.36353	0.662254	1.57578	1.90335	2.05053	1.12349	1.5944	1.42761
ENSMUSG00000015247	Nipsnap3b	protein_coding	4	53011880	53022060	1	nipsnap homolog 3B (C. elegans) [Source:MGI Symbol;Acc:MGI:1913786]	-0.372011	5.26818	3.04622	0.0809254	0.919656	No	No	0.38972	0.154624	0.536111	0.56278	0.4978	0	0.521621	0.314048	0.335908
ENSMUSG00000016252	Atp5e	protein_coding	2	174461072	174464105	-1	ATP synthase, H+ transporting, mitochondrial F1 complex, epsilon subunit [Source:MGI Symbol;Acc:MGI:1855697]	-0.310378	6.33282	3.09186	0.078685	0.919656	No	No	118.967	124.295	186.251	156.7	142.429	149.198	159.897	121.44	139.654
ENSMUSG00000018906	P4ha2	protein_coding	11	54100095	54131665	1	procollagen-proline, 2-oxoglutarate 4-dioxygenase (proline 4-hydroxylase), alpha II polypeptide [Source:MGI Symbol;Acc:MGI:894286]	-1.51761	-1.92193	3.23092	0.0722602	0.919656	No	No	1.62383	1.32535	1.86062	1.82341	1.78622	2.22884	1.16362	1.35282	0.951739
ENSMUSG00000019303	Psmc3ip	protein_coding	11	101091823	101095436	-1	proteasome (prosome, macropain) 26S subunit, ATPase 3, interacting protein [Source:MGI Symbol;Acc:MGI:1098610]	-0.395289	4.3783	3.14949	0.0759507	0.919656	No	No	54.3776	62.5309	66.0747	88.9192	72.9646	62.9424	59.4162	57.5101	71.2755
ENSMUSG00000019814	Ltv1	protein_coding	10	13178640	13193137	-1	LTV1 homolog (S. cerevisiae) [Source:MGI Symbol;Acc:MGI:2447810]	-0.326953	5.67834	3.16788	0.0750999	0.919656	No	No	1.79476	1.70086	1.16683	0.877936	1.40555	0.713228	0.922867	1.35282	1.67954
ENSMUSG00000019917	2010-09-01	protein_coding	10	59164113	59221847	-1	septin 10 [Source:MGI Symbol;Acc:MGI:1918110]	-0.774665	1.10266	3.13184	0.0767772	0.919656	No	No	3.96899	3.0483	4.19428	5.6278	11.3323	2.45172	3.65135	11.2332	6.52221
ENSMUSG00000019992	Fam54a	protein_coding	10	20347819	20361669	1	family with sequence similarity 54, member A [Source:MGI Symbol;Acc:MGI:1919054]	0.443568	6.01407	3.11861	0.0774027	0.919656	No	No	56.5208	62.2471	65.437	71.9233	68.5793	71.3228	68.8941	65.636	73.4519
ENSMUSG00000020015	Cdk17	protein_coding	10	93160876	93241342	1	cyclin-dependent kinase 17 [Source:MGI Symbol;Acc:MGI:97517]	0.390552	6.80909	3.05455	0.0805112	0.919656	No	No	34.1575	30.9689	38.4738	34.8923	34.0554	28.2171	30.896	23.457	31.9113
ENSMUSG00000020407	Upp1	protein_coding	11	9118103	9136170	1	uridine phosphorylase 1 [Source:MGI Symbol;Acc:MGI:1097668]	0.884817	1.74317	3.26541	0.0707555	0.919656	No	No	269.95	273.541	407.695	311.156	261.93	396.34	371.099	267.366	263.293
ENSMUSG00000020432	Tcn2	protein_coding	11	3917192	3932159	-1	transcobalamin 2 [Source:MGI Symbol;Acc:MGI:98534]	0.326096	5.25446	3.20712	0.0733184	0.919656	No	No	13.5319	16.3238	16.9979	21.8359	15.5196	16.4488	19.4605	13.7456	14.8639
ENSMUSG00000020572	Nampt	protein_coding	12	32820335	32853369	1	nicotinamide phosphoribosyltransferase [Source:MGI Symbol;Acc:MGI:1929865]	-0.396927	6.60234	3.21058	0.0731636	0.919656	No	No	35.6278	34.6249	28.1392	25.1171	31.9866	34.6437	35.7126	49.1869	34.259
ENSMUSG00000021020	Srp54a	protein_coding	12	55239326	55263020	1	signal recognition particle 54A [Source:MGI Symbol;Acc:MGI:1346087]	-0.27728	5.43521	3.13746	0.0765129	0.919656	No	No	72.5312	76.5166	98.5182	92.9037	84.7724	75.7805	85.5859	88.9721	98.8409
ENSMUSG00000021037	Ahsa1	protein_coding	12	87266746	87273997	1	AHA1, activator of heat shock protein ATPase 1 [Source:MGI Symbol;Acc:MGI:2387603]	-0.311365	7.05414	3.21836	0.0728164	0.919656	No	No	0.256395	0.198802	0.0315359	0.247623	0.117129	0	0.240748	0.144945	0.083977
ENSMUSG00000021065	Fut8	protein_coding	12	77238104	77476338	1	fucosyltransferase 8 [Source:MGI Symbol;Acc:MGI:1858901]	-0.33478	7.77112	3.19614	0.0738121	0.919656	No	No	26.5226	30.8806	24.2827	36.8733	40.4975	38.3806	38.7604	27.6604	37.3726
ENSMUSG00000021108	Prkch	protein_coding	12	73584797	73778185	1	protein kinase C, eta [Source:MGI Symbol;Acc:MGI:97600]	0.333697	5.39585	3.02695	0.0818919	0.919656	No	No	35.0691	35.0775	27.7516	31.5382	39.1212	32.8085	29.933	47.0588	42.8563
ENSMUSG00000021189	Atxn3	protein_coding	12	101918901	101958246	-1	ataxin 3 [Source:MGI Symbol;Acc:MGI:1099442]	0.279286	5.90336	3.02356	0.0820633	0.919656	No	No	492.221	521.413	708.234	611.089	537.302	659.647	680.715	410.388	516.347
ENSMUSG00000021703	Serinc5	protein_coding	13	92611138	92711944	1	serine incorporator 5 [Source:MGI Symbol;Acc:MGI:2444223]	0.459803	4.80054	3.23316	0.0721613	0.919656	No	No	208.591	231.317	446.391	358.491	243.366	252.215	239.785	147.844	222.287
ENSMUSG00000022018	1190002H23Rik	protein_coding	14	79288756	79301645	-1	RIKEN cDNA 1190002H23 gene [Source:MGI Symbol;Acc:MGI:1913464]	-0.532786	4.23319	3.08103	0.0792103	0.919656	No	No	72.1894	65.8918	38.2531	51.9333	62.1957	35.1711	36.032	76.7001	64.1024
ENSMUSG00000022094	Slc39a14	protein_coding	14	70303469	70351425	-1	solute carrier family 39 (zinc transporter), member 14 [Source:MGI Symbol;Acc:MGI:2384851]	-0.418971	5.05171	3.2207	0.0727126	0.919656	No	No	25.0412	26.2418	21.6967	23.6818	25.095	22.6004	24.1551	30.1003	24.5773
ENSMUSG00000022329	Stk3	protein_coding	15	34875496	35155806	-1	serine/threonine kinase 3 [Source:MGI Symbol;Acc:MGI:1928487]	-0.394617	4.22082	3.05064	0.0807056	0.919656	No	No	59.1702	61.1647	78.3668	55.5801	55.7829	78.4551	76.7184	53.2915	53.3814
ENSMUSG00000022788	Fgd4	protein_coding	16	16416917	16600549	-1	FYVE, RhoGEF and PH domain containing 4 [Source:MGI Symbol;Acc:MGI:2183747]	0.439389	4.15625	3.1314	0.0767979	0.919656	No	No	117.362	117.17	148.272	141.598	141.466	164.378	163.594	106.888	137.551
ENSMUSG00000022900	Ildr1	protein_coding	16	36693978	36726804	1	immunoglobulin-like domain containing receptor 1 [Source:MGI Symbol;Acc:MGI:2146574]	-1.44303	-0.754066	3.08168	0.0791786	0.919656	No	No	0	0.0220891	0	0.0225112	0.175694	0	0.561745	0.19326	0.139962
ENSMUSG00000022941	Ripply3	protein_coding	16	94328420	94336935	1	ripply3 homolog (zebrafish) [Source:MGI Symbol;Acc:MGI:2181192]	1.35136	-1.25779	3.23759	0.0719664	0.919656	No	No	15.7825	10.5144	8.13627	9.38717	10.2195	12.1249	10.2318	16.0647	12.3166
ENSMUSG00000022972	1110004E09Rik	protein_coding	16	90925809	90934927	-1	RIKEN cDNA 1110004E09 gene [Source:MGI Symbol;Acc:MGI:1915251]	-0.417528	4.51485	3.11442	0.077602	0.919656	No	No	12.6203	7.00224	3.87892	2.74637	16.2224	16.4488	17.3339	56.7943	40.7568
ENSMUSG00000024082	2410091C18Rik	protein_coding	17	78937135	78948052	1	RIKEN cDNA 2410091C18 gene [Source:MGI Symbol;Acc:MGI:1920944]	-0.385242	4.21788	3.04167	0.0811525	0.919656	No	No	36.3796	33.8405	57.1431	56.3455	30.8636	34.7699	36.8345	27.3222	33.2829
ENSMUSG00000024165	Hn1l	protein_coding	17	24942156	24960636	-1	hematological and neurological expressed 1-like [Source:MGI Symbol;Acc:MGI:1196260]	-0.292321	7.03837	3.24292	0.0717326	0.919656	No	No	31.5081	31.6316	29.3284	45.1124	36.8079	27.1918	30.4948	23.5777	29.9518
ENSMUSG00000024679	Ms4a6d	protein_coding	19	11586604	11604849	-1	membrane-spanning 4-domains, subfamily A, member 6D [Source:MGI Symbol;Acc:MGI:1916024]	-1.03071	1.28369	3.14055	0.0763681	0.919656	No	No	43.8369	50.522	51.7719	52.8493	52.3466	52.1232	56.0943	45.8611	51.343
ENSMUSG00000025089	Gfra1	protein_coding	19	58235604	58455909	-1	glial cell line derived neurotrophic factor family receptor alpha 1 [Source:MGI Symbol;Acc:MGI:1100842]	-1.33325	0.728646	3.07061	0.0797194	0.919656	No	No	120.335	104.592	79.6282	83.3589	115.548	102.259	92.9689	179.539	119.947
ENSMUSG00000025278	Flnb	protein_coding	14	7817957	7951588	1	filamin, beta [Source:MGI Symbol;Acc:MGI:2446089]	-0.381899	6.64177	3.15628	0.0756352	0.919656	No	No	22.0793	23.0888	22.0171	13.7361	20.4962	29.237	30.1164	28.0133	21.6134
ENSMUSG00000025701	Alox5	protein_coding	6	116410077	116461178	-1	arachidonate 5-lipoxygenase [Source:MGI Symbol;Acc:MGI:87999]	1.01581	2.97065	3.03132	0.0816715	0.919656	No	No	47.4615	52.5058	226.901	102.606	13.2356	49.391	51.5201	16.9344	15.1439
ENSMUSG00000025856	Pdgfa	protein_coding	5	138976014	138997370	-1	platelet derived growth factor, alpha [Source:MGI Symbol;Acc:MGI:97527]	-0.893544	0.0863241	3.20779	0.0732885	0.919656	No	No	3.61801	2.27518	1.6714	0.697847	1.81551	1.51561	1.00312	2.39159	1.56757
ENSMUSG00000025931	Paqr8	protein_coding	1	20890622	20938755	1	progestin and adipoQ receptor family member VIII [Source:MGI Symbol;Acc:MGI:1921479]	0.49892	4.13549	3.12667	0.0770207	0.919656	No	No	7.26452	4.83751	5.39264	4.11955	9.1361	4.85887	4.85509	9.03491	9.15349
ENSMUSG00000026020	Nop58	protein_coding	1	59685006	59711510	1	NOP58 ribonucleoprotein homolog (yeast) [Source:MGI Symbol;Acc:MGI:1933184]	-0.476905	7.99739	3.26923	0.0705908	0.919656	No	No	12.7912	12.5466	11.3214	16.647	15.2561	7.57805	11.2349	14.2046	16.0676
ENSMUSG00000026031	Cflar	protein_coding	1	58711508	58758884	1	CASP8 and FADD-like apoptosis regulator [Source:MGI Symbol;Acc:MGI:1336166]	0.375264	6.22709	3.04361	0.0810556	0.919656	No	No	7.70238	9.79342	12.1401	23.2903	9.93023	6.57998	8.3371	5.78428	9.43398
ENSMUSG00000026748	Plxdc2	protein_coding	2	16356304	16755839	1	plexin domain containing 2 [Source:MGI Symbol;Acc:MGI:1914698]	0.717115	3.33305	3.17224	0.0748995	0.919656	No	No	32.0493	37.2422	33.6173	26.9909	29.0188	24.2943	29.8528	41.6234	45.0397
ENSMUSG00000026814	Eng	protein_coding	2	32646595	32682669	1	endoglin [Source:MGI Symbol;Acc:MGI:95392]	0.325489	7.00687	3.05429	0.0805241	0.919656	No	No	100.265	98.2189	122.517	101.071	86.7112	94.0275	95.7884	80.231	79.2536
ENSMUSG00000026932	Nacc2	protein_coding	2	26055535	26123220	-1	nucleus accumbens associated 2, BEN and BTB (POZ) domain containing [Source:MGI Symbol;Acc:MGI:1915241]	0.505277	3.26083	3.02224	0.08213	0.919656	No	No	15.1273	16.1692	13.8127	15.5552	24.6557	22.1992	20.9852	24.2783	25.8089
ENSMUSG00000027176	Cstf3	protein_coding	2	104590523	104665429	1	cleavage stimulation factor, 3 pre-RNA, subunit 3 [Source:MGI Symbol;Acc:MGI:1351825]	-0.339021	5.28407	3.02835	0.0818209	0.919656	No	No	90.4504	92.8184	77.1053	86.0603	80.8193	73.9528	71.2614	69.9119	91.4789
ENSMUSG00000027227	Sord	protein_coding	2	122234749	122265340	1	sorbitol dehydrogenase [Source:MGI Symbol;Acc:MGI:98266]	0.286069	6.68237	3.11339	0.077651	0.919656	No	No	40.4534	43.1179	49.7637	43.4691	36.8958	48.8561	51.7608	34.8351	35.5503
ENSMUSG00000027424	8430406I07Rik	protein_coding	2	144270663	144281227	1	RIKEN cDNA 8430406I07 gene [Source:MGI Symbol;Acc:MGI:1921778]	-0.416993	4.92471	3.23077	0.0722668	0.919656	No	No	87.1457	85.5732	67.14	81.6931	82.6934	73.2842	73.6288	83.2951	83.4171
ENSMUSG00000027439	Gzf1	protein_coding	2	148681023	148692949	1	GDNF-inducible zinc finger protein 1 [Source:MGI Symbol;Acc:MGI:1921783]	0.363309	4.9556	3.07229	0.079637	0.919656	No	No	12.9907	14.1812	18.1332	15.6903	14.6997	15.9139	13.6424	16.403	14.1921
ENSMUSG00000027665	Pik3ca	protein_coding	3	32397671	32468486	1	phosphatidylinositol 3-kinase, catalytic, alpha polypeptide [Source:MGI Symbol;Acc:MGI:1206581]	0.290961	6.08167	3.23431	0.0721106	0.919656	No	No	0.712208	0.839386	5.51879	0.652825	1.08345	0.891535	1.36424	1.28035	0.139962
ENSMUSG00000028341	Nr4a3	protein_coding	4	48045153	48086447	1	nuclear receptor subfamily 4, group A, member 3 [Source:MGI Symbol;Acc:MGI:1352457]	-1.11587	1.69108	3.25798	0.0710767	0.919656	No	No	0.113953	0.132535	7.91552	0.720358	3.83599	0	0.361122	2.92306	5.68244
ENSMUSG00000028426	Rad23b	protein_coding	4	55350043	55392237	1	RAD23b homolog (S. cerevisiae) [Source:MGI Symbol;Acc:MGI:105128]	-0.35249	7.9846	3.22134	0.0726843	0.919656	No	No	0.738702	1.02383	1.26711	0.926335	1.0814	1.68634	0.655236	1.03998	0.847608
ENSMUSG00000028771	Ptpn12	protein_coding	5	20986645	21055911	-1	protein tyrosine phosphatase, non-receptor type 12 [Source:MGI Symbol;Acc:MGI:104673]	0.399085	6.42474	3.17052	0.0749786	0.919656	No	No	3.53255	4.97005	5.32957	4.45722	3.54317	9.27197	9.4293	3.18879	2.93919
ENSMUSG00000028811	Yars	protein_coding	4	129189760	129219607	1	tyrosyl-tRNA synthetase [Source:MGI Symbol;Acc:MGI:2147627]	-0.330778	6.31169	3.19022	0.0740799	0.919656	No	No	88.3992	91.0292	86.4399	100.355	108.286	69.7626	68.3724	103.032	115.104
ENSMUSG00000028841	Cnksr1	protein_coding	4	134228041	134238399	-1	connector enhancer of kinase suppressor of Ras 1 [Source:MGI Symbol;Acc:MGI:2670958]	-1.7942	-2.2331	3.13311	0.0767173	0.919656	No	No	1.85174	1.74504	1.32451	1.91345	1.84479	1.9168	1.88586	2.48943	2.01685
ENSMUSG00000028873	Cdca8	protein_coding	4	124918465	124939311	-1	cell division cycle associated 8 [Source:MGI Symbol;Acc:MGI:1196274]	-0.268601	6.39133	3.14347	0.0762317	0.919656	No	No	3.30464	3.02621	2.64902	1.95847	1.63981	2.05053	1.12349	1.86013	1.42761
ENSMUSG00000029036	Atad3a	protein_coding	4	155740641	155761093	-1	ATPase family, AAA domain containing 3A [Source:MGI Symbol;Acc:MGI:1919214]	-0.330397	7.22066	3.1214	0.0772702	0.919656	No	No	38.7156	43.6039	33.5227	40.2725	38.3306	48.5887	50.3966	42.9038	43.5001
ENSMUSG00000029364	Wsb2	protein_coding	5	117357304	117378601	1	WD repeat and SOCS box-containing 2 [Source:MGI Symbol;Acc:MGI:2144041]	0.341795	4.69921	3.10305	0.0781459	0.919656	No	No	2.36453	2.76114	2.61748	2.88143	3.63101	1.51561	1.92598	2.58485	1.93147
ENSMUSG00000029430	Ran	protein_coding	5	129020069	129024323	1	RAN, member RAS oncogene family [Source:MGI Symbol;Acc:MGI:1333112]	-0.353077	9.18546	3.19435	0.073893	0.919656	No	No	22.0733	22.234	11.1833	19.7306	24.8716	14.0091	14.7438	25.1871	27.7676
ENSMUSG00000029647	Pan3	protein_coding	5	147430161	147548502	1	PAN3 polyA specific ribonuclease subunit homolog (S. cerevisiae) [Source:MGI Symbol;Acc:MGI:1919837]	0.395834	8.20873	3.178	0.074636	0.919656	No	No	28.1749	29.0251	17.4078	25.6628	21.8154	21.2631	23.0316	28.4092	29.9798
ENSMUSG00000029915	Clec5a	protein_coding	6	40574894	40585821	-1	C-type lectin domain family 5, member a [Source:MGI Symbol;Acc:MGI:1345151]	-0.825959	3.76124	3.07433	0.0795373	0.919656	No	No	18.318	21.0288	54.6202	27.3286	19.1799	19.6138	18.4573	25.6311	23.4296
ENSMUSG00000029922	Mkrn1	protein_coding	6	39397804	39420462	-1	makorin, ring finger protein, 1 [Source:MGI Symbol;Acc:MGI:1859353]	0.288483	6.5152	3.1074	0.0779374	0.919656	No	No	50.5382	45.2164	54.3364	42.9514	43.3965	62.7195	71.6627	57.2533	52.7935
ENSMUSG00000030098	Grip2	protein_coding	6	91761509	91827250	-1	glutamate receptor interacting protein 2 [Source:MGI Symbol;Acc:MGI:2681173]	-1.59191	-1.99107	3.05727	0.0803766	0.919656	No	No	2.05116	2.05429	0.69379	2.16107	2.16689	0.936112	0.361122	3.21295	2.40734
ENSMUSG00000030225	Dera	protein_coding	6	137754542	137837891	1	2-deoxyribose-5-phosphate aldolase homolog (C. elegans) [Source:MGI Symbol;Acc:MGI:1913762]	-0.296015	5.48896	3.06098	0.0801935	0.919656	No	No	19.8563	21.0288	22.359	28.094	18.4186	24.2498	26.0008	17.9732	16.9634
ENSMUSG00000030259	Rassf8	protein_coding	6	145746748	145821079	1	Ras association (RalGDS/AF-6) domain family (N-terminal) member 8 [Source:MGI Symbol;Acc:MGI:1918573]	0.51293	3.44922	3.08638	0.0789502	0.919656	No	No	10.9965	10.9783	6.87483	13.5968	11.508	8.29128	7.70394	13.6732	11.8687
ENSMUSG00000030530	Furin	protein_coding	7	80388585	80405436	-1	furin (paired basic amino acid cleaving enzyme) [Source:MGI Symbol;Acc:MGI:97513]	0.304318	6.6317	3.06805	0.0798454	0.919656	No	No	1.79476	1.8334	2.71209	2.29614	6.00288	2.58545	5.01558	1.83597	3.33109
ENSMUSG00000030539	Sema4b	protein_coding	7	80186841	80226394	1	sema domain, immunoglobulin domain (Ig), transmembrane domain (TM) and short cytoplasmic domain, (semaphorin) 4B [Source:MGI Symbol;Acc:MGI:107559]	0.449706	4.85867	3.17869	0.0746047	0.919656	No	No	52.447	52.1965	60.7066	57.336	53.2353	47.7417	56.8165	51.6005	52.2897
ENSMUSG00000030725	Lipt2	protein_coding	7	100159277	100161365	1	lipoyl(octanoyl) transferase 2 (putative) [Source:MGI Symbol;Acc:MGI:1914414]	-0.557731	3.01769	3.06424	0.0800326	0.919656	No	No	30.2261	27.4126	20.656	20.7778	31.0393	30.223	25.5193	35.0042	28.3002
ENSMUSG00000031337	Mtm1	protein_coding	X	71210767	71315691	1	X-linked myotubular myopathy gene 1 [Source:MGI Symbol;Acc:MGI:1099452]	0.46664	3.95123	3.15099	0.075881	0.919656	No	No	0.968602	0.640584	0.283823	0.697847	1.25914	0.980689	0.0401247	2.24665	0.83977
ENSMUSG00000031403	Dkc1	protein_coding	X	75095854	75109777	1	dyskeratosis congenita 1, dyskerin [Source:MGI Symbol;Acc:MGI:1861727]	-0.325455	7.61145	3.11315	0.0776625	0.919656	No	No	95.8631	112.632	173.511	133.379	109.985	106.85	101.917	101.993	115.496
ENSMUSG00000031618	Nr3c2	protein_coding	8	76899442	77245012	1	nuclear receptor subfamily 3, group C, member 2 [Source:MGI Symbol;Acc:MGI:99459]	1.06585	0.0953403	3.03124	0.0816754	0.919656	No	No	9.4866	6.95807	8.01012	7.06851	9.78031	7.71178	7.98481	16.0889	9.93728
ENSMUSG00000031740	Mmp2	protein_coding	8	92827328	92853417	1	matrix metallopeptidase 2 [Source:MGI Symbol;Acc:MGI:97009]	0.682254	3.03501	3.07982	0.0792691	0.919656	No	No	12.8767	12.7233	24.5665	20.6428	24.1872	25.3642	20.3432	14.1805	10.777
ENSMUSG00000031765	Mt1	protein_coding	8	94179089	94180325	1	metallothionein 1 [Source:MGI Symbol;Acc:MGI:97171]	-0.68995	5.43656	3.07457	0.0795257	0.919656	No	No	3447.07	3420.77	4369.67	3841	2905.53	3064.96	2962.86	2604.99	2571.6
ENSMUSG00000031849	Comp	protein_coding	8	70373548	70382065	1	cartilage oligomeric matrix protein [Source:MGI Symbol;Acc:MGI:88469]	0.988372	-0.893018	3.15365	0.0757575	0.919656	No	No	5.531	6.01619	3.44435	4.43245	6.0837	4.21295	3.74484	5.20208	5.02658
ENSMUSG00000031864	Ints10	protein_coding	8	68793929	68829410	1	integrator complex subunit 10 [Source:MGI Symbol;Acc:MGI:1918135]	-0.30427	5.64996	3.25028	0.0714114	0.919656	Yes	No	19.8469	20.1534	15.7844	19.802	19.4051	15.0603	15.5495	15.6804	17.1957
ENSMUSG00000031889	D230025D16Rik	protein_coding	8	105225145	105253053	1	RIKEN cDNA D230025D16 gene [Source:MGI Symbol;Acc:MGI:2443049]	0.301856	5.22939	3.22075	0.0727102	0.919656	No	No	91.6469	96.3526	149.606	139.389	97.7152	122.229	117.967	63.5826	84.061
ENSMUSG00000031924	Cyb5b	protein_coding	8	107150661	107187470	1	cytochrome b5 type B [Source:MGI Symbol;Acc:MGI:1913677]	-0.260694	7.3896	3.0284	0.0818189	0.919656	No	No	21.1383	21.0951	27.4993	28.3866	19.3849	26.3003	25.2785	16.7653	15.9276
ENSMUSG00000032336	Nptn	protein_coding	9	58582240	58657955	1	neuroplastin [Source:MGI Symbol;Acc:MGI:108077]	-0.286828	6.02654	3.11715	0.0774722	0.919656	No	No	105.426	115.175	102.18	99.7601	113.551	113.714	115.067	106.506	114.924
ENSMUSG00000032691	Nlrp3	protein_coding	11	59541568	59566956	1	NLR family, pyrin domain containing 3 [Source:MGI Symbol;Acc:MGI:2653833]	-0.724613	4.17292	3.08972	0.0787881	0.919656	No	No	15.1273	14.2254	11.006	15.3526	17.3937	15.691	13.2813	17.3209	17.0753
ENSMUSG00000033082	Clec1a	protein_coding	6	129426684	129452000	-1	C-type lectin domain family 1, member a [Source:MGI Symbol;Acc:MGI:2444151]	0.721971	2.08698	3.15896	0.0755113	0.919656	No	No	0.113953	0.397604	0	0.202601	0.292824	0	0	1.20788	0.503862
ENSMUSG00000033623	Pcgf3	protein_coding	5	108461232	108506976	1	polycomb group ring finger 3 [Source:MGI Symbol;Acc:MGI:1916837]	0.285639	5.49516	3.11485	0.0775819	0.919656	No	No	26.2092	24.0329	30.6844	26.203	29.1067	32.7639	31.3775	28.1194	31.9672
ENSMUSG00000033769	Exoc6b	protein_coding	6	84618487	85069513	-1	exocyst complex component 6B [Source:MGI Symbol;Acc:MGI:1923164]	0.414921	4.37324	3.06113	0.0801857	0.919656	No	No	187.994	192.661	277.705	221.285	204.391	266.524	260.489	193.864	211.314
ENSMUSG00000034163	Zfc3h1	protein_coding	10	115384959	115432772	1	zinc finger, C3H1-type containing [Source:MGI Symbol;Acc:MGI:2446143]	0.371849	6.09136	3.24186	0.071779	0.919656	Yes	No	216.369	212.342	303.029	215.545	186.821	235.276	219.402	167.122	172.041
ENSMUSG00000034187	Nsf	protein_coding	11	103821782	103954056	-1	N-ethylmaleimide sensitive fusion protein [Source:MGI Symbol;Acc:MGI:104560]	-0.339138	6.10654	3.10355	0.0781218	0.919656	No	No	51.9912	57.7409	57.2377	42.2535	53.7624	55.8993	56.8165	58.6303	49.4904
ENSMUSG00000034248	Slc25a37	protein_coding	14	69241851	69285103	-1	solute carrier family 25, member 37 [Source:MGI Symbol;Acc:MGI:1914962]	0.278981	6.63474	3.26768	0.0706576	0.919656	No	No	13.418	13.8499	7.44248	14.4297	12.0643	5.48294	7.78419	10.8709	12.6245
ENSMUSG00000034422	Parp14	protein_coding	16	35832874	35871544	-1	poly (ADP-ribose) polymerase family, member 14 [Source:MGI Symbol;Acc:MGI:1919489]	0.358333	6.07993	3.1387	0.0764546	0.919656	No	No	49.0853	58.0281	63.198	59.8347	60.2045	62.6303	61.9525	47.6869	55.3688
ENSMUSG00000034685	Fam171a2	protein_coding	11	102436981	102447682	-1	family with sequence similarity 171, member A2 [Source:MGI Symbol;Acc:MGI:2448496]	0.424824	4.18517	3.25847	0.0710555	0.919656	No	No	286.963	311.633	400.412	324.656	300.291	302.23	290.543	228.675	290.924
ENSMUSG00000034880	Mrpl34	protein_coding	8	71464926	71465752	1	mitochondrial ribosomal protein L34 [Source:MGI Symbol;Acc:MGI:2137227]	-0.323058	5.30945	3.16833	0.0750792	0.919656	No	No	87.8064	100.813	110.297	98.1497	93.6327	85.3832	103.963	81.8387	98.2047
ENSMUSG00000034926	Dhcr24	protein_coding	4	106561038	106589113	1	24-dehydrocholesterol reductase [Source:MGI Symbol;Acc:MGI:1922004]	-0.363144	6.42526	3.0263	0.0819246	0.919656	No	No	201.441	213.867	236.866	193.686	215.665	264.206	281.515	205.822	203.336
ENSMUSG00000034928	Rnf44	protein_coding	13	54679399	54693907	-1	ring finger protein 44 [Source:MGI Symbol;Acc:MGI:2145310]	0.291904	7.59725	3.1581	0.075551	0.919656	No	No	71.9045	73.9322	94.1032	73.6116	73.7623	90.2679	91.0429	68.0276	69.6169
ENSMUSG00000035206	Sppl2b	protein_coding	10	80855275	80868705	1	signal peptide peptidase like 2B [Source:MGI Symbol;Acc:MGI:1920468]	-0.379924	5.79256	3.25249	0.071315	0.919656	No	No	71.7905	77.9303	101.262	81.1078	62.8107	89.2427	95.6973	43.7976	53.0455
ENSMUSG00000035215	Lsm7	protein_coding	10	80852825	80855209	-1	LSM7 homolog, U6 small nuclear RNA associated (S. cerevisiae) [Source:MGI Symbol;Acc:MGI:1913344]	-0.395451	4.53575	3.11156	0.0777385	0.919656	No	No	19.6569	18.4002	23.9358	33.0689	20.5562	18.0982	24.3958	15.7749	19.2587
ENSMUSG00000035451	Foxa1	protein_coding	12	57540631	57546121	-1	forkhead box A1 [Source:MGI Symbol;Acc:MGI:1347472]	-2.43335	-2.38129	3.17552	0.0747496	0.919656	No	No	88.0573	89.4608	91.7695	91.9807	99.1793	95.4388	92.6077	84.3822	96.8255
ENSMUSG00000035697	Hmha1	protein_coding	10	80016653	80031472	1	histocompatibility (minor) HA-1 [Source:MGI Symbol;Acc:MGI:1917969]	0.292199	8.86704	3.09469	0.0785482	0.919656	No	No	22.9282	23.454	11.9836	24.0687	21.0066	18.8716	14.0035	20.6006	22.2119
ENSMUSG00000035722	Abca7	protein_coding	10	79996494	80015572	1	ATP-binding cassette, sub-family A (ABC1), member 7 [Source:MGI Symbol;Acc:MGI:1351646]	0.265492	7.7878	3.23379	0.0721336	0.919656	No	No	39.0005	41.5717	39.956	42.4111	40.761	41.8576	37.3561	37.4442	38.4055
ENSMUSG00000036019	Tmtc2	protein_coding	10	105187663	105574451	-1	transmembrane and tetratricopeptide repeat containing 2 [Source:MGI Symbol;Acc:MGI:1914057]	0.871884	1.30848	3.07921	0.0792988	0.919656	No	No	71.4487	68.8075	94.5447	102.088	86.6465	76.672	81.1321	63.8242	81.3457
ENSMUSG00000036327	Qsox2	protein_coding	2	26208637	26237525	-1	quiescin Q6 sulfhydryl oxidase 2 [Source:MGI Symbol;Acc:MGI:2387194]	-0.455736	4.3835	3.09147	0.0787037	0.919656	No	No	0.284883	0.331336	0.315359	0.225112	0.117129	0.13373	0.280873	0.555623	0.3639
ENSMUSG00000036390	Gadd45a	protein_coding	6	67035096	67037457	-1	growth arrest and DNA-damage-inducible 45 alpha [Source:MGI Symbol;Acc:MGI:107799]	-0.58365	4.73847	3.0492	0.080777	0.919656	No	No	135.187	153.986	212.428	134.146	129.032	184.965	180.014	179.27	135.66
ENSMUSG00000036613	Tssc1	protein_coding	12	28751828	28867491	1	tumor suppressing subtransferable candidate 1 [Source:MGI Symbol;Acc:MGI:1289332]	-0.343164	4.74011	3.16677	0.0751511	0.919656	No	No	69.7963	77.4002	97.4775	82.2334	75.7535	89.9559	100.031	89.6486	76.3911
ENSMUSG00000036781	Rps27l	protein_coding	9	66946086	66949516	1	ribosomal protein S27-like [Source:MGI Symbol;Acc:MGI:1915191]	-0.386218	5.76549	3.03814	0.0813289	0.919656	No	No	0.284883	0.353426	0.378431	0	0.292824	0	0	0.217418	0.083977
ENSMUSG00000036894	Rap2b	protein_coding	3	61364507	61368703	1	RAP2B, member of RAS oncogene family [Source:MGI Symbol;Acc:MGI:1921262]	0.311351	5.2205	3.20097	0.0735947	0.919656	No	No	13.1046	15.2415	12.1098	14.2271	15.9882	12.1695	14.164	16.6687	12.2886
ENSMUSG00000037366	Pafah2	protein_coding	4	134396320	134427413	1	platelet-activating factor acetylhydrolase 2 [Source:MGI Symbol;Acc:MGI:2140321]	0.412712	5.76333	3.17958	0.0745639	0.919656	No	No	2.9343	3.75515	6.84329	6.52825	1.34699	4.27937	4.81496	2.41575	2.43533
ENSMUSG00000037759	Ptger2	protein_coding	14	44988195	45003820	1	prostaglandin E receptor 2 (subtype EP2) [Source:MGI Symbol;Acc:MGI:97794]	0.698085	2.11538	3.2551	0.0712015	0.919656	No	No	0.455813	0.0220891	0.346895	0.225112	2.02048	0.668651	0.481496	0.458993	0.139962
ENSMUSG00000037845	Fdxacb1	protein_coding	9	50768236	50773348	1	ferredoxin-fold anticodon binding domain containing 1 [Source:MGI Symbol;Acc:MGI:3584513]	0.46597	3.49261	3.18495	0.0743194	0.919656	No	No	78.2859	81.8843	77.4207	88.7391	76.0756	64.8146	72.3047	74.1636	71.9963
ENSMUSG00000037851	Iars	protein_coding	13	49682100	49734267	1	isoleucine-tRNA synthetase [Source:MGI Symbol;Acc:MGI:2145219]	-0.343179	6.9851	3.21015	0.0731827	0.919656	No	No	0.598254	0.530138	0.346895	0.0675336	0.439235	0.0891535	0.481496	0.869671	0.251931
ENSMUSG00000038708	Golga4	protein_coding	9	118506318	118582522	1	golgi autoantigen, golgin subfamily a, 4 [Source:MGI Symbol;Acc:MGI:1859646]	0.292724	6.81015	3.18372	0.0743753	0.919656	No	No	88.657	86.9533	92.2315	83.8798	74.6158	94.981	94.5482	56.7723	68.0524
ENSMUSG00000039048	Foxred1	protein_coding	9	35204206	35211055	-1	FAD-dependent oxidoreductase domain containing 1 [Source:MGI Symbol;Acc:MGI:2446262]	-0.271903	5.64305	3.2037	0.0734718	0.919656	No	No	29.5694	27.3578	28.961	19.8742	21.7817	30.2351	30.9217	24.1795	22.4188
ENSMUSG00000039086	Ss18l1	protein_coding	2	180042509	180070201	1	synovial sarcoma translocation gene on chromosome 18-like 1 [Source:MGI Symbol;Acc:MGI:2444061]	0.441349	3.43435	3.04617	0.0809277	0.919656	No	No	175.744	175.851	170.546	138.129	176.514	169.481	165.916	148.762	178.647
ENSMUSG00000039087	Rreb1	protein_coding	13	37778400	37952002	1	ras responsive element binding protein 1 [Source:MGI Symbol;Acc:MGI:2443664]	0.261626	7.36757	3.13863	0.0764582	0.919656	No	No	0.398836	0.397604	0.15768	0.292645	0.351388	0.222884	0	0.57978	0.251931
ENSMUSG00000039232	Stx11	protein_coding	10	12939983	12964259	-1	syntaxin 11 [Source:MGI Symbol;Acc:MGI:1921982]	0.647458	2.49755	3.06909	0.0797941	0.919656	No	No	52.8173	55.7308	74.3302	61.5456	52.8547	83.0465	86.3483	49.2572	52.6816
ENSMUSG00000039577	Nphp4	protein_coding	4	152476706	152563183	1	nephronophthisis 4 (juvenile) homolog (human) [Source:MGI Symbol;Acc:MGI:2384210]	-0.581463	2.30532	3.02645	0.0819169	0.919656	No	No	1842.59	1931.43	2252.26	1506.72	1607.19	1636.06	1732.94	1567.03	1676.15
ENSMUSG00000039680	Mrps6	protein_coding	16	92058270	92112227	1	mitochondrial ribosomal protein S6 [Source:MGI Symbol;Acc:MGI:2153111]	-0.385898	4.07392	3.13474	0.0766405	0.919656	No	No	32.5613	31.245	19.8894	23.553	28.3682	18.1405	16.6999	40.4047	33.5021
ENSMUSG00000039715	Wdr34	protein_coding	2	30031546	30048881	-1	WD repeat domain 34 [Source:MGI Symbol;Acc:MGI:1919070]	-0.331883	4.80804	3.02543	0.0819683	0.919656	No	No	19.9988	23.3703	21.9805	32.4611	19.1214	12.4369	15.127	15.1709	19.7626
ENSMUSG00000040183	Ankrd6	protein_coding	4	32804035	32950841	-1	ankyrin repeat domain 6 [Source:MGI Symbol;Acc:MGI:2154278]	-0.763049	1.43101	3.08914	0.0788165	0.919656	No	No	21.7936	17.9363	9.71306	12.9664	16.281	19.48	19.7815	32.5885	24.6892
ENSMUSG00000040354	Mars	protein_coding	10	127296221	127311786	-1	methionine-tRNA synthetase [Source:MGI Symbol;Acc:MGI:1345633]	-0.323824	6.66428	3.12448	0.0771243	0.919656	No	No	1.02558	1.67877	4.41503	2.83641	1.11273	2.05053	0.922867	0.869671	0.951739
ENSMUSG00000041293	Gpr110	protein_coding	17	43270329	43324737	1	G protein-coupled receptor 110 [Source:MGI Symbol;Acc:MGI:1924846]	1.28	-1.69065	3.18685	0.0742328	0.919656	No	No	199.419	208.355	127.888	113.495	146.535	94.2821	90.2725	163.122	163.34
ENSMUSG00000041632	Mrps27	protein_coding	13	99344786	99415561	1	mitochondrial ribosomal protein S27 [Source:MGI Symbol;Acc:MGI:1919064]	-0.328806	5.10436	3.16128	0.075404	0.919656	No	No	0	0.0220891	0.126144	0.157578	0	0.267461	0.441371	0	0.083977
ENSMUSG00000041840	Haus1	protein_coding	18	77757567	77767780	-1	HAUS augmin-like complex, subunit 1 [Source:MGI Symbol;Acc:MGI:2385076]	-0.42	4.46708	3.2301	0.0722965	0.919656	No	No	166.229	156.126	244.876	169.757	142.722	195.826	194.805	124.484	137.974
ENSMUSG00000041912	Tdrkh	protein_coding	3	94413296	94432633	1	tudor and KH domain containing protein [Source:MGI Symbol;Acc:MGI:1919884]	-0.66707	3.44844	3.08303	0.0791133	0.919656	No	No	11.1674	10.4702	5.45571	5.8304	8.60901	6.41905	4.77484	10.0254	9.37743
ENSMUSG00000042097	Zfp239	protein_coding	6	117862100	117873291	1	zinc finger protein 239 [Source:MGI Symbol;Acc:MGI:1306812]	-0.547156	3.41824	3.13062	0.0768346	0.919656	No	No	2.88159	3.00257	2.34533	1.42473	3.26176	2.43879	2.96802	3.74297	2.36171
ENSMUSG00000042195	Slc35f2	protein_coding	9	53771535	53818161	1	solute carrier family 35, member F2 [Source:MGI Symbol;Acc:MGI:1919272]	-0.498025	4.32218	3.1766	0.0746999	0.919656	No	No	118.479	138.92	62.8394	64.9157	115.039	87.1159	86.6705	96.9214	130.91
ENSMUSG00000042417	Ccno	protein_coding	13	112987802	112990778	1	cyclin O [Source:MGI Symbol;Acc:MGI:2145534]	-1.32452	0.284957	3.0259	0.0819451	0.919656	No	No	30.7389	31.234	27.3416	29.6022	29.1945	25.1859	25.9607	31.5014	30.1197
ENSMUSG00000042500	Eif2c4	protein_coding	4	126489541	126533472	-1	eukaryotic translation initiation factor 2C, 4 [Source:MGI Symbol;Acc:MGI:1924100]	0.493482	3.77342	3.02448	0.0820164	0.919656	No	No	0.997091	1.52415	1.32451	1.68834	1.28842	0.757805	1.40436	1.78766	1.28765
ENSMUSG00000042757	Tmem108	protein_coding	9	103482936	103761837	-1	transmembrane protein 108 [Source:MGI Symbol;Acc:MGI:1932411]	-1.07205	0.0932462	3.05889	0.0802964	0.919656	No	No	0.17093	0.309247	0.189216	0.0450224	0.4978	0.13373	0	0.338205	0.447877
ENSMUSG00000044296	Zfp879	protein_coding	11	50832031	50841552	-1	zinc finger protein 879 [Source:MGI Symbol;Acc:MGI:3053099]	0.982928	-0.461634	3.16663	0.0751574	0.919656	No	No	56.2929	58.4698	49.7006	58.1464	46.149	58.2172	59.6654	44.7397	43.0802
ENSMUSG00000044697	Gm5479	pseudogene	17	3056687	3057121	1	predicted gene 5479 [Source:MGI Symbol;Acc:MGI:3643380]	1.34431	-2.04242	3.06056	0.080214	0.919656	No	No	74.9527	77.9078	110.565	96.6856	85.592	93.0763	86.9502	69.9119	78.3225
ENSMUSG00000044768	D1Ertd622e	protein_coding	1	97643903	97662074	-1	DNA segment, Chr 1, ERATO Doi 622, expressed [Source:MGI Symbol;Acc:MGI:1277184]	-0.418956	5.37401	3.15176	0.075845	0.919656	No	No	41.308	45.8128	44.0872	55.2199	32.0349	46.2707	49.6743	33.7481	44.8157
ENSMUSG00000045038	Prkce	protein_coding	17	86167785	86657919	1	protein kinase C, epsilon [Source:MGI Symbol;Acc:MGI:97599]	0.319158	5.38596	3.21975	0.0727546	0.919656	No	No	43.929	49.9214	26.9317	40.4076	53.206	34.4133	33.3035	52.0595	73.3119
ENSMUSG00000045868	Gvin1	protein_coding	7	106156535	106215340	-1	GTPase, very large interferon inducible 1 [Source:MGI Symbol;Acc:MGI:1921808]	0.482007	7.36645	3.26465	0.0707879	0.919656	No	No	70.1667	79.6312	66.1624	73.2289	89.1355	102.616	95.2961	91.1705	95.5938
ENSMUSG00000046010	Zfp830	protein_coding	11	82764345	82767622	1	zinc finger protein 830 [Source:MGI Symbol;Acc:MGI:1914233]	0.320905	4.92126	3.13048	0.076841	0.919656	No	No	0.284883	0.662673	1.63987	1.68834	1.87407	0.490344	0.441371	0.555623	0.391893
ENSMUSG00000046668	Cxxc5	protein_coding	18	35829818	35861687	1	CXXC finger 5 [Source:MGI Symbol;Acc:MGI:1914643]	0.28987	6.35159	3.11861	0.077403	0.919656	No	No	44.1284	47.4253	47.1462	46.4856	48.433	42.972	50.3163	43.6526	46.1314
ENSMUSG00000046841	Ckap4	protein_coding	10	84526305	84534036	-1	cytoskeleton-associated protein 4 [Source:MGI Symbol;Acc:MGI:2444926]	-0.354823	6.40561	3.03883	0.0812943	0.919656	No	No	2.02267	2.4298	1.38758	1.10305	2.40115	1.78307	1.28399	2.1017	2.23939
ENSMUSG00000047146	Tet1	protein_coding	10	62804570	62899118	-1	tet methylcytosine dioxygenase 1 [Source:MGI Symbol;Acc:MGI:1098693]	0.515703	5.48276	3.08907	0.0788199	0.919656	No	No	17.7197	14.9101	15.2318	11.7734	18.975	14.532	15.7289	18.9153	23.3736
ENSMUSG00000047264	Zfp358	protein_coding	8	3493138	3497208	1	zinc finger protein 358 [Source:MGI Symbol;Acc:MGI:2153740]	0.343261	4.88639	3.19897	0.0736845	0.919656	No	No	12.0221	13.143	25.2287	12.7864	11.6837	18.7668	14.2443	11.9821	9.1255
ENSMUSG00000047881	Rell1	protein_coding	5	63908896	63968905	-1	RELT-like 1 [Source:MGI Symbol;Acc:MGI:2140767]	0.358546	4.77885	3.13699	0.0765349	0.919656	No	No	70.9074	79.1011	100.883	110.935	79.7944	78.1431	79.2864	55.9247	70.7926
ENSMUSG00000048756	Foxo3	protein_coding	10	42181841	42276755	-1	forkhead box O3 [Source:MGI Symbol;Acc:MGI:1890081]	0.387151	7.32745	3.0965	0.0784609	0.919656	No	No	59.74	64.1688	69.5052	72.3735	71.7418	59.3317	69.7367	58.3646	75.4393
ENSMUSG00000048779	P2ry6	protein_coding	7	100937638	100964391	-1	pyrimidinergic receptor P2Y, G-protein coupled, 6 [Source:MGI Symbol;Acc:MGI:2673874]	-0.910455	0.239022	3.12716	0.0769977	0.919656	No	No	0.17093	0.110445	0.126144	0	0.61493	0.356614	0	0.338205	0.83977
ENSMUSG00000049721	Gal3st1	protein_coding	11	3983636	3999326	1	galactose-3-O-sulfotransferase 1 [Source:MGI Symbol;Acc:MGI:1858277]	-0.810816	1.56093	3.09259	0.0786493	0.919656	No	No	159.05	176.094	227.279	231.753	177.1	160.788	175.224	135.983	198.486
ENSMUSG00000050088	1600012H06Rik	protein_coding	17	14943184	14959570	1	RIKEN cDNA 1600012H06 gene [Source:MGI Symbol;Acc:MGI:1915162]	0.439023	3.76441	3.13022	0.0768536	0.919656	No	No	48.3446	52.4616	99.685	83.7866	55.4022	66.6868	71.2614	34.6177	50.3302
ENSMUSG00000050822	Slc29a4	protein_coding	5	142702101	142722490	1	solute carrier family 29 (nucleoside transporters), member 4 [Source:MGI Symbol;Acc:MGI:2385330]	-1.39168	-1.15493	3.20339	0.0734857	0.919656	No	No	27.0639	28.4508	26.5532	26.5632	21.054	22.5113	22.9112	22.8047	20.9942
ENSMUSG00000050954	Zfp169	protein_coding	13	48487647	48513451	-1	zinc finger protein 169 [Source:MGI Symbol;Acc:MGI:1915161]	0.672954	3.16302	3.23714	0.0719861	0.919656	No	No	606.778	657.045	1046.17	968.274	688.503	811.994	781.911	408.961	617.059
ENSMUSG00000050965	Prkca	protein_coding	11	107933387	108343928	-1	protein kinase C, alpha [Source:MGI Symbol;Acc:MGI:97595]	0.471713	4.65444	3.06114	0.0801856	0.919656	No	No	51.6493	52.06	53.9264	57.7392	51.9469	55.1415	57.6993	46.8656	49.2097
ENSMUSG00000051177	Plcb1	protein_coding	2	134786159	135475258	1	phospholipase C, beta 1 [Source:MGI Symbol;Acc:MGI:97613]	0.829831	1.0155	3.08197	0.0791646	0.919656	Yes	Yes	0.313371	0.618495	0.283823	0.202601	0.849188	0.0891535	0.0802493	1.5944	0.671816
ENSMUSG00000052056	Zfp217	protein_coding	2	170108643	170148103	-1	zinc finger protein 217 [Source:MGI Symbol;Acc:MGI:2685408]	0.40144	6.86562	3.09654	0.0784591	0.919656	No	No	8.48951	6.82553	5.51879	7.2486	8.25763	8.60331	6.54032	5.99106	5.71044
ENSMUSG00000052407	Ccdc171	protein_coding	4	83525545	83864731	1	coiled-coil domain containing 171 [Source:MGI Symbol;Acc:MGI:1922152]	0.574575	3.33247	3.02789	0.0818442	0.919656	No	No	1.05407	0.397604	0.536111	0.540269	1.08345	1.3373	0.200623	1.64271	0.643824
ENSMUSG00000052833	Sae1	protein_coding	7	16327053	16387797	-1	SUMO1 activating enzyme subunit 1 [Source:MGI Symbol;Acc:MGI:1929264]	-0.286267	7.56478	3.09244	0.0786569	0.919656	No	No	30.8243	34.7241	30.8421	30.6377	31.6542	30.9808	36.7141	31.7188	29.224
ENSMUSG00000053332	Gas5	non_coding	1	161034422	161038539	1	growth arrest specific 5 [Source:MGI Symbol;Acc:MGI:95659]	-0.310441	8.92254	3.18023	0.0745341	0.919656	No	No	18.147	26.9266	27.7831	30.3226	24.3629	30.2676	25.8403	15.8232	20.4344
ENSMUSG00000054383	Pnma1	protein_coding	12	84146131	84148489	-1	paraneoplastic antigen MA1 [Source:MGI Symbol;Acc:MGI:2180564]	-0.969857	-0.238714	3.26186	0.0709086	0.919656	No	No	40.14	47.8892	44.8125	47.6562	74.1136	55.1415	46.3039	50.9724	63.7945
ENSMUSG00000056116	H2-T22	protein_coding	17	36037128	36042747	-1	histocompatibility 2, T region locus 22 [Source:MGI Symbol;Acc:MGI:95956]	0.274779	6.27761	3.05428	0.0805249	0.919656	No	No	54.1848	49.6342	58.7461	55.1299	47.7276	55.5426	61.2704	45.8249	46.9375
ENSMUSG00000057335	Cep170	protein_coding	1	176733653	176807124	-1	centrosomal protein 170 [Source:MGI Symbol;Acc:MGI:1918348]	0.333112	5.40795	3.08422	0.0790551	0.919656	Yes	No	25.8104	26.3744	49.3537	35.8378	28.6674	37.8011	39.9241	22.6114	28.2723
ENSMUSG00000058793	Cds2	protein_coding	2	132263148	132312050	1	CDP-diacylglycerol synthase (phosphatidate cytidylyltransferase) 2 [Source:MGI Symbol;Acc:MGI:1332236]	0.411518	6.43423	3.08733	0.078904	0.919656	No	No	1.4529	0.861475	0.630718	0.720358	0.966318	0.980689	1.08337	1.54608	1.03572
ENSMUSG00000059159	Gm8129	pseudogene	6	52346690	52347005	-1	predicted pseudogene 8129 [Source:MGI Symbol;Acc:MGI:3646863]	-0.492676	3.31384	3.02316	0.0820835	0.919656	No	No	664.951	650.396	685.277	551.548	567.011	705.947	699.563	562.207	573.064
ENSMUSG00000059422	Gm8116	processed_pseudogene	9	78820423	78821892	-1	predicted gene 8116 [Source:MGI Symbol;Acc:MGI:3648797]	-0.415155	3.86934	3.13191	0.0767735	0.919656	No	No	55.7801	42.3006	32.3559	38.4941	42.4301	44.443	44.739	90.784	53.5213
ENSMUSG00000059912	Rpl21-ps6	protein_coding	17	55915403	55915870	-1	ribosomal protein L21, pseudogene 6 [Source:MGI Symbol;Acc:MGI:3643554]	2.22435	-2.97344	3.03022	0.0817271	0.919656	No	No	31.0807	20.83	41.9428	30.8854	33.0305	41.0106	50.8781	53.8954	41.1487
ENSMUSG00000060012	Kif13b	protein_coding	14	64652531	64806296	1	kinesin family member 13B [Source:MGI Symbol;Acc:MGI:1098265]	0.400895	4.91618	3.02651	0.0819142	0.919656	No	No	1.28197	1.17072	1.76601	2.47623	1.17129	0.846958	1.08337	2.31912	2.23939
ENSMUSG00000060950	Trmt61a	protein_coding	12	111678105	111683902	1	tRNA methyltransferase 61 homolog A (S. cerevisiae) [Source:MGI Symbol;Acc:MGI:2443487]	-0.369654	5.1109	3.19264	0.0739705	0.919656	No	No	85.7962	88.0469	73.0022	123.946	95.1126	83.8578	84.4315	67.8722	86.2161
ENSMUSG00000061130	Ppm1b	protein_coding	17	84956741	85023991	1	protein phosphatase 1B, magnesium dependent, beta isoform [Source:MGI Symbol;Acc:MGI:101841]	0.26968	6.3834	3.16704	0.0751386	0.919656	No	No	14.3971	13.2758	9.96882	15.241	16.2775	19.2482	18.4882	18.3701	16.7677
ENSMUSG00000061972	Olfr99	protein_coding	17	37279501	37280418	-1	olfactory receptor 99 [Source:MGI Symbol;Acc:MGI:2177482]	1.16343	-1.40976	3.03218	0.0816282	0.919656	No	No	19.486	21.1834	16.0202	18.7968	24.9486	18.009	19.7012	24.23	27.2645
ENSMUSG00000062169	Cnih4	protein_coding	1	181150931	181168994	1	cornichon homolog 4 (Drosophila) [Source:MGI Symbol;Acc:MGI:1925828]	-0.321103	4.6993	3.0299	0.0817431	0.919656	Yes	Yes	30.8813	39.3188	58.6883	44.8648	28.2868	62.6749	63.3167	38.9661	27.0126
ENSMUSG00000062661	Ncs1	protein_coding	2	31245823	31295989	1	neuronal calcium sensor 1 [Source:MGI Symbol;Acc:MGI:109166]	-0.396782	4.46976	3.06645	0.0799237	0.919656	No	No	269.813	296.9	445.666	358.04	274.229	311.458	324.047	240.295	373.166
ENSMUSG00000063953	Amd2	protein_coding	10	35708691	35711891	-1	S-adenosylmethionine decarboxylase 2 [Source:MGI Symbol;Acc:MGI:1333111]	-0.474373	4.05619	3.02206	0.0821391	0.919656	No	No	0.256395	0.684762	5.86568	1.28314	1.17129	0.445768	0.641995	0.241575	0.195946
ENSMUSG00000066538	Gm6254	pseudogene	14	122117938	122119009	1	predicted gene 6254 [Source:MGI Symbol;Acc:MGI:3648838]	-1.27014	-0.982614	3.19897	0.0736846	0.919656	No	No	174.548	164.939	251.247	238.461	140.614	188.693	199.46	148.255	152.446
ENSMUSG00000067235	H2-Q10	protein_coding	17	35470089	35474563	1	histocompatibility 2, Q region locus 10 [Source:MGI Symbol;Acc:MGI:95929]	0.486096	3.5035	3.24602	0.0715972	0.919656	No	No	94.5527	93.3485	126.932	114.785	110.307	98.0689	99.8302	82.6429	100.297
ENSMUSG00000068922	Msto1	protein_coding	3	88905107	88913999	-1	misato homolog 1 (Drosophila) [Source:MGI Symbol;Acc:MGI:2385175]	-0.322846	5.65907	3.19439	0.0738915	0.919656	No	No	84.4963	95.0936	81.5834	78.9693	89.2819	78.4105	69.8972	86.8946	78.4905
ENSMUSG00000070699	Sars2	protein_coding	7	28741968	28753879	1	seryl-aminoacyl-tRNA synthetase 2 [Source:MGI Symbol;Acc:MGI:1919234]	-0.346757	4.68445	3.26244	0.0708838	0.919656	No	No	163.225	168.628	242.35	230.36	199.211	179.282	176.46	145.943	181.288
ENSMUSG00000070803	Cited4	protein_coding	4	120666563	120667820	1	Cbp/p300-interacting transactivator, with Glu/Asp-rich carboxy-terminal domain, 4 [Source:MGI Symbol;Acc:MGI:1861694]	1.10992	0.99604	3.07584	0.0794634	0.919656	No	No	965.294	897.676	1667.36	1326.76	889.92	1059.05	1080.88	1212.56	802.286
ENSMUSG00000071014	Ndufb6	protein_coding	4	40270591	40279421	-1	NADH dehydrogenase (ubiquinone) 1 beta subcomplex, 6 [Source:MGI Symbol;Acc:MGI:2684983]	-0.422583	5.07786	3.19356	0.0739287	0.919656	No	No	115.691	133.573	148.124	128.359	145.68	149.377	154.921	112.477	136.379
ENSMUSG00000071226	Cecr2	protein_coding	6	120666369	120771190	1	cat eye syndrome chromosome region, candidate 2 [Source:MGI Symbol;Acc:MGI:1923799]	-1.56286	0.636516	3.24762	0.0715273	0.919656	No	No	4.52964	5.25721	1.89216	5.29013	5.09513	2.27341	2.04636	4.54161	3.47105
ENSMUSG00000071645	Tut1	protein_coding	19	8953850	8966207	1	terminal uridylyl transferase 1, U6 snRNA-specific [Source:MGI Symbol;Acc:MGI:1917294]	0.289009	5.73028	3.17735	0.0746656	0.919656	No	No	16.7511	16.7656	15.2318	20.0575	19.3849	21.5752	16.6116	12.6102	17.1033
ENSMUSG00000071714	Csf2rb2	protein_coding	15	78282517	78305603	-1	colony stimulating factor 2 receptor, beta 2, low-affinity (granulocyte-macrophage) [Source:MGI Symbol;Acc:MGI:1339760]	-0.611148	5.87596	3.09371	0.0785954	0.919656	No	No	84.1829	93.9891	122.265	107.131	89.2526	79.7478	90.12	84.5272	95.9297
ENSMUSG00000072640	1810012P15Rik	protein_coding	11	78826584	78846870	1	RIKEN cDNA 1810012P15 gene [Source:MGI Symbol;Acc:MGI:1913524]	0.452484	4.71047	3.08223	0.079152	0.919656	No	No	44.8691	32.0292	10.943	6.55076	28.1403	3.2541	4.73471	46.9864	15.5357
ENSMUSG00000073778	Gm10574	antisense	7	144567355	144581512	1	predicted gene 10574 [Source:MGI Symbol;Acc:MGI:3642460]	-1.4456	-1.86758	3.23304	0.0721666	0.919656	No	No	52.6464	60.3916	45.6325	60.8928	59.941	37.1324	44.739	49.0639	61.6111
ENSMUSG00000074213	Gm10642	protein_coding	9	70656251	70657860	1	predicted gene 10642 [Source:MGI Symbol;Acc:MGI:3704338]	1.04	0.832441	3.19357	0.0739283	0.919656	No	No	0.113953	0.176713	0.126144	0.0900448	0.292824	0.356614	0.401247	0.241575	0.139962
ENSMUSG00000074516	Gm10709	protein_coding	9	7751672	7752325	1	predicted gene 10709 [Source:MGI Symbol;Acc:MGI:3642754]	-0.343884	6.0308	3.21322	0.0730455	0.919656	No	No	138.147	148.993	167.168	120.231	117.009	147.435	152.087	118.809	118.982
ENSMUSG00000074578	1500012F01Rik	protein_coding	2	167062934	167065862	1	RIKEN cDNA 1500012F01 gene [Source:MGI Symbol;Acc:MGI:1916199]	-0.351793	6.54819	3.14526	0.0761478	0.919656	No	No	20.7965	20.9184	29.1707	29.2645	20.7319	32.0507	25.3588	13.0209	17.3832
ENSMUSG00000074890	Lcmt2	protein_coding	2	121128307	121140698	-1	leucine carboxyl methyltransferase 2 [Source:MGI Symbol;Acc:MGI:1353659]	0.337262	4.57412	3.17479	0.0747828	0.919656	No	No	657.709	611.89	717.158	609.738	571.416	645.026	618.883	598.599	572.359
ENSMUSG00000075053	Vdac3-ps1	protein_coding	13	18030324	18031629	-1	voltage-dependent anion channel 3, pseudogene 1 [Source:MGI Symbol;Acc:MGI:1270159]	-0.33001	5.01942	3.0598	0.0802514	0.919656	No	No	113.152	101.587	94.8897	87.0026	112.59	131.68	124.748	141.654	115.158
ENSMUSG00000075370	Igll1	protein_coding	16	16860671	16863985	-1	immunoglobulin lambda-like polypeptide 1 [Source:MGI Symbol;Acc:MGI:96529]	-1.24976	0.756606	3.09802	0.0783874	0.919656	No	No	32.5336	35.4972	31.4728	31.3356	31.1271	41.7684	44.2575	34.6177	32.919
ENSMUSG00000075528	Aarsd1	protein_coding	11	101406839	101417615	-1	alanyl-tRNA synthetase domain containing 1 [Source:MGI Symbol;Acc:MGI:1916934]	-0.326964	5.78322	3.19927	0.0736712	0.919656	No	No	36.7214	39.164	53.2326	48.5791	38.3306	46.3598	47.3471	31.5739	36.8099
ENSMUSG00000075592	Nynrin	protein_coding	14	55854036	55874735	1	NYN domain and retroviral integrase containing [Source:MGI Symbol;Acc:MGI:2652872]	0.629103	5.52614	3.1267	0.0770193	0.919656	No	No	43.5586	49.7667	47.3669	43.8968	46.5004	62.8978	49.0324	35.9464	38.5454
ENSMUSG00000079020	Slc45a4	protein_coding	15	73577424	73645762	-1	solute carrier family 45, member 4 [Source:MGI Symbol;Acc:MGI:2146236]	0.289943	6.29872	3.07753	0.0793811	0.919656	No	No	0.0569766	0.287158	0.283823	0.270134	0.380671	0	0	0.362363	0.111969
ENSMUSG00000079197	Psme2	protein_coding	14	55587441	55591113	-1	proteasome (prosome, macropain) 28 subunit, beta [Source:MGI Symbol;Acc:MGI:1096365]	-0.302044	6.40728	3.20067	0.073608	0.919656	No	No	39.7982	29.1355	40.7759	23.3666	37.335	18.5885	24.9575	33.5065	37.3138
ENSMUSG00000079505	Gm11131	lincRNA	17	35377021	35380292	-1	predicted gene 11131 [Source:MGI Symbol;Acc:MGI:3779386]	0.556236	3.20464	3.21942	0.0727694	0.919656	No	No	6.06801	3.02621	5.99182	0.832914	3.54317	2.22884	5.25633	6.32927	2.09942
ENSMUSG00000079942	Rpl28-ps3	pseudogene	4	126069867	126070280	-1	ribosomal protein L28, pseudogene 3 [Source:MGI Symbol;Acc:MGI:3650282]	-1.52054	-2.14042	3.20714	0.0733173	0.919656	No	No	2.6779	2.65069	6.1495	4.27713	1.84479	1.159	2.40748	2.1017	1.31564
ENSMUSG00000080727	C920021L13Rik	protein_coding	3	95871522	95889093	1	RIKEN cDNA C920021L13 gene [Source:MGI Symbol;Acc:MGI:1923991]	0.69777	1.33074	3.15817	0.0755476	0.919656	No	No	107.885	98.915	66.5092	74.9172	88.1106	90.2679	86.589	122.744	98.9249
ENSMUSG00000080935	Got2-ps1	pseudogene	5	138364173	138365580	-1	glutamate oxaloacetate transaminase 2, mitochondrial, pseudogene 1 [Source:MGI Symbol;Acc:MGI:104721]	-0.349649	5.07556	3.18012	0.0745395	0.919656	No	No	61.0219	55.2448	54.4625	37.0759	50.922	59.7329	70.9003	65.9983	62.003
ENSMUSG00000082070	Gm1866	pseudogene	X	114592048	114592524	-1	predicted gene 1866 [Source:MGI Symbol;Acc:MGI:3037724]	-0.732989	0.695885	3.11422	0.0776115	0.919656	No	No	12.6203	14.7334	38.19	13.1916	9.89744	13.5959	12.3584	9.97706	6.66217
ENSMUSG00000082145	Gm12312	pseudogene	11	70358138	70358781	1	predicted gene 12312 [Source:MGI Symbol;Acc:MGI:3649321]	-0.860755	-0.226572	3.18785	0.0741874	0.919656	No	No	67.2324	78.1291	67.5184	67.1509	79.648	94.9931	86.6693	54.7893	74.9075
ENSMUSG00000082515	Gm12902	pseudogene	4	123926234	123926555	1	predicted gene 12902 [Source:MGI Symbol;Acc:MGI:3650399]	-1.86504	-2.68422	3.11344	0.0776489	0.919656	No	No	1.73779	3.02621	1.54526	8.30663	3.27962	2.05053	3.0896	4.92813	9.96527
ENSMUSG00000082718	Gm14928	pseudogene	X	120178939	120179415	1	predicted gene 14928 [Source:MGI Symbol;Acc:MGI:3648477]	-0.92259	-0.382265	3.04131	0.0811703	0.919656	No	No	35.4679	36.0936	41.1607	43.3437	41.9909	34.7699	34.1862	31.9285	33.6468
ENSMUSG00000083087	Gm11249	pseudogene	4	67930881	67931739	1	predicted gene 11249 [Source:MGI Symbol;Acc:MGI:3650834]	-0.500794	4.16144	3.03798	0.0813371	0.919656	No	No	28.3174	30.3946	17.4394	40.205	31.8592	17.5632	17.8555	22.0317	24.2134
ENSMUSG00000083849	Gm13477	pseudogene	2	44788265	44790951	1	predicted gene 13477 [Source:MGI Symbol;Acc:MGI:3652109]	0.990001	-0.756996	3.16615	0.0751795	0.919656	No	No	0.427325	0.220891	0.0315359	0.112556	0.146412	0.0891535	0.0401247	0.28989	0.251931
ENSMUSG00000085601	Gm4969	protein_coding	7	19101551	19118368	-1	predicted gene 4969 [Source:MGI Symbol;Acc:MGI:3647482]	-0.769753	1.96492	3.18056	0.0745192	0.919656	No	No	109.395	115.393	109.051	120.412	117.422	116.657	120.494	111.704	129.101
ENSMUSG00000086075	Gm15728	lincRNA	5	117389139	117393498	1	predicted gene 15728 [Source:MGI Symbol;Acc:MGI:3783171]	-0.851768	-0.159943	3.13227	0.076757	0.919656	No	No	181.243	190.32	300.6	298.183	209.925	204.206	233.485	157.41	211.006
ENSMUSG00000086291	Gm15513	sense_intronic	5	34211810	34213802	-1	predicted gene 15513 [Source:MGI Symbol;Acc:MGI:3782961]	1.36426	-1.70384	3.05914	0.080284	0.919656	No	No	95.3503	97.3687	131.347	117.306	104.977	105.959	98.7067	95.3497	106.203
ENSMUSG00000086859	2810008D09Rik	lincRNA	11	117076790	117078955	1	RIKEN cDNA 2810008D09 gene [Source:MGI Symbol;Acc:MGI:1924222]	0.48127	3.46936	3.115	0.0775744	0.919656	No	No	53.086	52.7086	64.7303	59.0694	48.8723	52.244	48.6311	40.2223	42.6883
ENSMUSG00000090016	Gm16578	antisense	13	54219453	54223023	-1	predicted gene 16578 [Source:MGI Symbol;Acc:MGI:4414998]	1.47408	-2.34008	3.04923	0.0807753	0.919656	No	No	45.154	48.2868	43.898	56.8408	39.9704	37.7119	40.7667	37.0576	42.9122
ENSMUSG00000091323	Gm12166	processed_pseudogene	11	46051367	46052349	-1	predicted gene 12166 [Source:MGI Symbol;Acc:MGI:3650635]	-1.15208	-0.418368	3.2338	0.072133	0.919656	No	No	107.315	104.283	114.475	84.1693	104.362	124.77	146.856	120.86	100.884
ENSMUSG00000092097	Gm5819	protein_coding	18	8694077	8694541	1	predicted gene 5819 [Source:MGI Symbol;Acc:MGI:3643122]	1.20996	-1.62223	3.22772	0.0724014	0.919656	No	No	37.0063	41.2624	51.6871	44.8198	36.6027	47.8291	45.5415	34.0138	34.3186
ENSMUSG00000092222	Gm20506	processed_transcript	17	34249057	34250264	1	predicted gene 20506 [Source:MGI Symbol;Acc:MGI:5141971]	1.42087	-2.25168	3.15531	0.0756805	0.919656	No	No	13.1949	12.993	8.97323	14.3396	15.5223	9.63259	10.5889	15.5176	16.2761
ENSMUSG00000094114	GM7120	protein_coding	13	119606650	119610458	1	Transmembrane protein C5orf28 homolog [Source:UniProtKB/Swiss-Prot;Acc:Q8VDR5]	-0.567958	2.7992	3.25307	0.0712898	0.919656	No	No	3.67499	4.30737	1.98676	0.607802	3.36747	2.22884	1.24386	3.18879	3.13514
ENSMUSG00000095403	AC240744.1	protein_coding	8	20550331	20581999	1	Uncharacterized protein [Source:UniProtKB/TrEMBL;Acc:J3QMZ6]	0.292871	7.38103	3.11333	0.0776542	0.919656	No	No	0.968602	1.19281	0.15768	0.607802	1.9912	0.891535	0.320997	2.68148	2.04344
ENSMUSG00000095545	Gm4245	protein_coding	2	175692223	175703646	-1	predicted gene 4245 [Source:MGI Symbol;Acc:MGI:3782422]	-1.41759	-0.857336	3.10919	0.0778515	0.919656	No	No	25.6395	19.6151	17.1871	22.9164	22.1082	16.2705	13.9233	24.1817	26.2008
ENSMUSG00000096929	mmu-mir-29b-2	lincRNA	1	194976375	195037908	1	mmu-mir-29b-2 [Source:miRBase;Acc:MI0000712]	0.86054	0.319026	3.13569	0.0765959	0.919656	No	No	20.4831	25.3804	35.4148	24.042	30.2194	24.0269	19.5006	32.1053	24.3533
ENSMUSG00000097138	AC154015.1	lincRNA	6	47546666	47551704	1		1.03891	-0.620377	3.19962	0.0736556	0.919656	No	No	6.78022	5.43392	4.88807	1.84592	4.50948	5.43836	5.5372	12.1512	3.35908
ENSMUSG00000097838	AL513014.1	lincRNA	13	24631918	24638567	-1		0.797497	1.17203	3.18153	0.074475	0.919656	No	No	0.142442	0.0883564	0.630718	0.0225112	1.96192	0	0.240748	0.628095	0.167954
ENSMUSG00000080824	Gm9001	pseudogene	6	75782358	75782756	-1	predicted gene 9001 [Source:MGI Symbol;Acc:MGI:3647168]	-1.07479	-1.33037	3.01964	0.0822619	0.920403	No	No	827.359	808.935	1003.23	1015.28	765.279	950.96	893.072	688.385	747.583
ENSMUSG00000048852	Gm12185	protein_coding	11	48904656	48992226	-1	predicted gene 12185 [Source:MGI Symbol;Acc:MGI:3652173]	1.19848	2.22713	3.01729	0.082381	0.921108	No	No	15.2128	16.0588	9.27156	13.7093	12.9428	11.9911	13.0004	16.5479	14.584
ENSMUSG00000024826	Dpf2	protein_coding	19	5896516	5913010	-1	D4, zinc and double PHD fingers family 2 [Source:MGI Symbol;Acc:MGI:109529]	0.257701	7.03096	3.01602	0.0824454	0.921126	No	No	0.0299127	0.200348	0.0741094	0.328888	0.320935	0	0.280471	0.132142	0.0607434
ENSMUSG00000024998	Plce1	protein_coding	19	38524197	38785098	1	phospholipase C, epsilon 1 [Source:MGI Symbol;Acc:MGI:1921305]	-1.52341	-1.96694	3.01505	0.0824948	0.921126	No	No	9.97091	11.1992	3.6897	0.38269	7.93552	3.65529	2.32723	8.14108	6.55021
ENSMUSG00000041037	Irgq	protein_coding	7	24530648	24538599	1	immunity-related GTPase family, Q [Source:MGI Symbol;Acc:MGI:2667176]	0.461462	5.03661	3.01316	0.0825911	0.921575	No	No	36.0092	37.5073	44.781	23.0965	27.4083	54.562	47.5477	29.5205	23.9055
ENSMUSG00000028709	Mob3c	protein_coding	4	115828092	115836185	1	MOB kinase activator 3C [Source:MGI Symbol;Acc:MGI:2140623]	0.351346	4.50107	3.01006	0.082749	0.922273	No	No	237.308	243.842	277.075	229.614	223.571	255.559	266.147	216.017	218.648
ENSMUSG00000035967	Ddx26b	protein_coding	X	56454857	56507843	1	DEAD/H (Asp-Glu-Ala-Asp/His) box polypeptide 26B [Source:MGI Symbol;Acc:MGI:2442593]	0.308347	6.95374	3.00753	0.0828783	0.922273	No	No	72.9808	76.7729	101.869	92.9964	86.5604	84.5982	89.3444	69.3541	82.8108
ENSMUSG00000038845	Phb	protein_coding	11	95666957	95680773	1	prohibitin [Source:MGI Symbol;Acc:MGI:97572]	-0.33368	6.86396	3.00831	0.0828389	0.922273	No	No	0.227906	0	0.126144	0.0675336	0.741429	0	0	0.19326	0.195946
ENSMUSG00000050856	Atp5k	protein_coding	5	108433244	108434448	-1	ATP synthase, H+ transporting, mitochondrial F1F0 complex, subunit e [Source:MGI Symbol;Acc:MGI:106636]	-0.387038	4.94515	3.00865	0.0828213	0.922273	No	No	20.597	19.5047	13.5604	20.6428	31.5664	30.6242	25.2384	34.3037	21.6101
ENSMUSG00000022015	Tnfsf11	protein_coding	14	78277445	78308043	-1	tumor necrosis factor (ligand) superfamily, member 11 [Source:MGI Symbol;Acc:MGI:1100089]	-1.54952	-0.456559	3.00551	0.0829821	0.922804	No	No	162.396	178.752	228.525	185.798	193.559	179.303	180.262	171.004	200.246
ENSMUSG00000014470	Rnf166	protein_coding	8	122466147	122476064	-1	ring finger protein 166 [Source:MGI Symbol;Acc:MGI:1915968]	0.277572	6.05404	3.00262	0.0831301	0.923824	No	No	275.795	283.381	318.639	240.194	249.222	269.11	294.314	249.451	264.64
ENSMUSG00000021983	Atp8a2	protein_coding	14	59647531	60197179	-1	ATPase, aminophospholipid transporter-like, class I, type 8A, member 2 [Source:MGI Symbol;Acc:MGI:1354710]	0.68732	0.526548	2.99946	0.0832923	0.924827	No	No	0.370348	0.574317	0.441503	0.607802	0.878471	1.06984	0.160499	1.35282	0.587839
ENSMUSG00000042817	Flt3	protein_coding	5	147330741	147400489	-1	FMS-like tyrosine kinase 3 [Source:MGI Symbol;Acc:MGI:95559]	-0.377266	8.5348	2.99841	0.0833462	0.924827	No	No	651.926	694.57	736.931	558.998	680.024	576.823	620.087	525.209	715.848
ENSMUSG00000045973	Mcart1	protein_coding	4	45395923	45408766	-1	mitochondrial carrier triple repeat 1 [Source:MGI Symbol;Acc:MGI:2684984]	0.292949	6.6808	2.99757	0.0833893	0.924827	No	No	72.2116	81.5059	78.8928	89.5639	81.1935	80.0599	75.8617	49.7128	68.5216
ENSMUSG00000037103	Dcaf15	protein_coding	8	84097075	84104773	-1	DDB1 and CUL4 associated factor 15 [Source:MGI Symbol;Acc:MGI:2684420]	0.285336	6.01772	2.99596	0.0834726	0.925127	No	No	204.787	209.343	274.748	199.727	176.79	243.981	241.654	149.038	159.968
ENSMUSG00000027199	Gatm	protein_coding	2	122594467	122611303	-1	glycine amidinotransferase (L-arginine:glycine amidinotransferase) [Source:MGI Symbol;Acc:MGI:1914342]	-0.409951	6.09555	2.99084	0.0837366	0.925555	No	No	81.6475	87.274	110.723	86.2179	97.1003	150.803	151.069	63.8483	90.1913
ENSMUSG00000039686	Zer1	protein_coding	2	30097283	30124585	-1	zer-1 homolog (C. elegans) [Source:MGI Symbol;Acc:MGI:2442511]	0.339943	6.28992	2.99245	0.0836536	0.925555	No	No	128.824	124.34	79.7543	93.6466	124.128	100.521	105.849	148.641	132.516
ENSMUSG00000062393	Dgkk	protein_coding	X	6779306	6948363	1	diacylglycerol kinase kappa [Source:MGI Symbol;Acc:MGI:3580254]	-1.81412	-2.39755	2.993	0.0836249	0.925555	No	No	3.1622	2.31936	2.0183	0.337668	1.78622	1.3373	1.84573	1.86013	2.23939
ENSMUSG00000070808	Gltscr1	protein_coding	7	15971262	15999495	-1	glioma tumor suppressor candidate region gene 1 [Source:MGI Symbol;Acc:MGI:2154263]	0.359338	5.89269	2.99118	0.083719	0.925555	No	No	24.5854	27.5672	28.5715	23.209	22.0203	16.538	15.9295	19.3743	21.778
ENSMUSG00000000440	Pparg	protein_coding	6	115361221	115490401	1	peroxisome proliferator activated receptor gamma [Source:MGI Symbol;Acc:MGI:97747]	-1.23476	-1.57949	2.88544	0.0893834	0.925828	No	No	132.955	145.501	134.658	107.671	115.577	120.357	118.93	139.848	129.996
ENSMUSG00000001128	Cfp	protein_coding	X	20925454	20931555	-1	complement factor properdin [Source:MGI Symbol;Acc:MGI:97545]	-0.364831	5.79691	2.93306	0.0867828	0.925828	No	No	6.69475	8.12879	6.84329	6.41569	9.22394	7.22144	7.34282	6.13601	7.69789
ENSMUSG00000001440	Kpnb1	protein_coding	11	97159714	97187881	-1	karyopherin (importin) beta 1 [Source:MGI Symbol;Acc:MGI:107532]	-0.275723	9.28956	2.94374	0.0862109	0.925828	No	No	0.455813	0.397604	1.32451	0.225112	0.907753	0	0	0.748883	0.671816
ENSMUSG00000001482	Def8	protein_coding	8	123442986	123463270	1	differentially expressed in FDCP 8 [Source:MGI Symbol;Acc:MGI:1346331]	0.266993	7.54725	2.89501	0.0888541	0.925828	No	No	109.651	116.078	98.739	122.641	113.908	105.157	101.194	116.246	121.571
ENSMUSG00000001674	Ddx18	protein_coding	1	121553835	121567989	-1	DEAD (Asp-Glu-Ala-Asp) box polypeptide 18 [Source:MGI Symbol;Acc:MGI:1914192]	-0.306893	6.57929	2.98589	0.0839932	0.925828	Yes	Yes	93.1852	105.387	71.8073	77.6861	103.045	75.7805	79.7277	92.2334	107.519
ENSMUSG00000002028	Mll1	protein_coding	9	44803355	44881296	-1	myeloid/lymphoid or mixed-lineage leukemia 1 [Source:MGI Symbol;Acc:MGI:96995]	0.44038	8.25545	2.90315	0.0884064	0.925828	No	No	257.192	233.504	309.241	190.872	143.396	215.083	219.803	163.86	157.961
ENSMUSG00000002068	Ccne1	protein_coding	7	38097984	38107534	-1	cyclin E1 [Source:MGI Symbol;Acc:MGI:88316]	-0.409095	4.61717	2.98543	0.0840172	0.925828	No	No	35.354	30.4388	34.6895	33.3166	34.2311	26.0774	26.5224	25.7761	31.4634
ENSMUSG00000002565	Scin	protein_coding	12	40059769	40134228	-1	scinderin [Source:MGI Symbol;Acc:MGI:1306794]	1.3707	1.75918	2.89536	0.088835	0.925828	No	No	69.3975	65.1407	65.2163	62.8512	60.0874	56.8799	61.9525	56.3353	56.1526
ENSMUSG00000002984	Tomm40	protein_coding	7	19701313	19715438	-1	translocase of outer mitochondrial membrane 40 homolog (yeast) [Source:MGI Symbol;Acc:MGI:1858259]	-0.387559	7.03505	2.88571	0.0893688	0.925828	No	No	6.23894	3.07038	1.29297	1.66583	3.16249	1.87222	1.00312	3.81689	2.79923
ENSMUSG00000003341	Atp8b3	protein_coding	10	80519585	80539124	-1	ATPase, class I, type 8B, member 3 [Source:MGI Symbol;Acc:MGI:1914581]	-2.00917	-2.45899	2.87038	0.0902238	0.925828	No	No	21.8505	22.8622	25.5126	28.0489	26.7055	20.1487	20.9852	16.717	24.6053
ENSMUSG00000003437	Paf1	protein_coding	7	28392951	28399388	1	Paf1, RNA polymerase II associated factor, homolog (S. cerevisiae) [Source:MGI Symbol;Acc:MGI:1923988]	-0.302984	6.85802	2.92217	0.0873701	0.925828	No	No	1810.32	1715.57	1802.81	1486.84	1486.55	1907.3	1932.97	1594.88	1562.76
ENSMUSG00000005672	Kit	protein_coding	5	75574916	75656722	1	kit oncogene [Source:MGI Symbol;Acc:MGI:96677]	0.379897	8.74664	2.94782	0.0859936	0.925828	No	No	22.5342	23.7014	21.0975	43.6019	14.2312	17.7416	16.6116	24.6646	19.4267
ENSMUSG00000006310	Zbtb32	protein_coding	7	30589681	30598909	-1	zinc finger and BTB domain containing 32 [Source:MGI Symbol;Acc:MGI:1891838]	-1.19171	-1.40189	2.90827	0.0881265	0.925828	No	No	61.9051	64.3891	158.089	135.607	69.2818	85.8994	94.2926	70.129	76.8941
ENSMUSG00000009876	Cox4i2	protein_coding	2	152754173	152765037	1	cytochrome c oxidase subunit IV isoform 2 [Source:MGI Symbol;Acc:MGI:2135755]	-0.877521	0.850465	2.90988	0.0880386	0.925828	No	No	65.9504	79.1231	69.789	82.3459	70.7169	66.7314	62.8352	54.3061	64.9982
ENSMUSG00000010392	Gosr1	protein_coding	11	76726602	76763579	-1	golgi SNAP receptor complex member 1 [Source:MGI Symbol;Acc:MGI:1858260]	0.264866	5.49444	2.88516	0.0893991	0.925828	Yes	Yes	4.30373	3.45761	4.60645	2.43031	4.42427	3.36688	4.13926	5.42699	4.7475
ENSMUSG00000011158	Brf1	protein_coding	12	112959862	113000621	-1	BRF1 homolog, subunit of RNA polymerase III transcription initiation factor IIIB (S. cerevisiae) [Source:MGI Symbol;Acc:MGI:1919558]	0.26563	6.43984	2.94288	0.0862568	0.925828	No	Yes	173.956	197.587	218.876	204.029	196.771	199.941	199.416	172.709	212.876
ENSMUSG00000015289	Lage3	protein_coding	X	74351276	74353618	-1	L antigen family, member 3 [Source:MGI Symbol;Acc:MGI:1913442]	-0.324103	4.99	2.87364	0.090041	0.925828	Yes	No	1.225	1.17072	0.473039	1.08054	0.380671	1.87222	2.24698	0.217418	0.279923
ENSMUSG00000015947	Fcgr1	protein_coding	3	96282909	96293969	-1	Fc receptor, IgG, high affinity I [Source:MGI Symbol;Acc:MGI:95498]	-0.884086	0.859094	2.94742	0.0860148	0.925828	No	No	1.85174	3.31336	7.63169	3.53426	1.46412	6.15159	5.13596	0.19326	1.06371
ENSMUSG00000016510	Mtif3	protein_coding	5	146951573	146963800	-1	mitochondrial translational initiation factor 3 [Source:MGI Symbol;Acc:MGI:1923616]	0.399304	3.98572	2.92008	0.0874833	0.925828	No	No	0.111959	0.306597	1.06308	0.193821	0.302194	0.53403	1.68524	0.649596	0.493225
ENSMUSG00000017286	Glod4	protein_coding	11	76120987	76243725	-1	glyoxalase domain containing 4 [Source:MGI Symbol;Acc:MGI:1914451]	-0.274864	5.68353	2.90477	0.0883181	0.925828	No	No	1.33895	0.463871	1.82908	0.0675336	6.70566	0.534921	0.280873	5.6287	1.25965
ENSMUSG00000018509	Cenpv	protein_coding	11	62524946	62539261	-1	centromere protein V [Source:MGI Symbol;Acc:MGI:1920389]	-0.450881	4.2944	2.9772	0.084445	0.925828	No	No	0.626743	1.30326	0.756862	0.427713	1.52268	0.624075	0.320997	1.61855	0.951739
ENSMUSG00000019944	Rhobtb1	protein_coding	10	69151434	69291791	1	Rho-related BTB domain containing 1 [Source:MGI Symbol;Acc:MGI:1916538]	0.518616	3.4536	2.86997	0.0902467	0.925828	No	No	5.8401	5.72108	3.15359	7.00098	5.88575	5.30463	2.48773	7.054	5.68244
ENSMUSG00000020160	Meis1	protein_coding	11	18880430	19018958	-1	Meis homeobox 1 [Source:MGI Symbol;Acc:MGI:104717]	0.25938	7.10679	2.86179	0.0907063	0.925828	No	No	0.82901	0.864346	0.63261	0.158029	0.527082	0.178307	0.802493	0.920401	0.84061
ENSMUSG00000020163	Uqcr11	protein_coding	10	80402997	80406830	-1	ubiquinol-cytochrome c reductase, complex III subunit XI [Source:MGI Symbol;Acc:MGI:1913844]	-0.341452	5.7739	2.91152	0.0879492	0.925828	No	No	37.4906	31.7199	36.3294	33.9469	45.5926	44.131	45.2606	52.3493	50.0783
ENSMUSG00000020290	Xpo1	protein_coding	11	23256041	23298249	1	exportin 1, CRM1 homolog (yeast) [Source:MGI Symbol;Acc:MGI:2144013]	-0.274744	7.81291	2.87294	0.09008	0.925828	No	No	138.929	132.632	126.19	129.02	121.426	121.171	128.118	133.305	140.498
ENSMUSG00000020361	Hspa4	protein_coding	11	53259814	53300457	-1	heat shock protein 4 [Source:MGI Symbol;Acc:MGI:1342292]	-0.311054	8.59109	2.86304	0.0906362	0.925828	No	No	12.079	13.4081	13.8758	14.4297	13.2942	14.6212	13.2813	13.8181	15.0879
ENSMUSG00000020775	Mrpl38	protein_coding	11	116131817	116138868	-1	mitochondrial ribosomal protein L38 [Source:MGI Symbol;Acc:MGI:1926269]	-0.329649	5.5443	2.94202	0.0863029	0.925828	No	No	14.7812	17.1855	34.7289	23.2216	17.1252	12.9273	13.6384	12.6539	16.0598
ENSMUSG00000020866	Cacna1g	protein_coding	11	94408391	94474198	-1	calcium channel, voltage-dependent, T type, alpha 1G subunit [Source:MGI Symbol;Acc:MGI:1201678]	1.70351	-2.1371	2.9574	0.0854853	0.925828	Yes	Yes	92.8719	92.6417	98.7074	106.073	110.98	91.9173	103.08	104.095	112.865
ENSMUSG00000021124	Vti1b	protein_coding	12	79156017	79172667	-1	vesicle transport through interaction with t-SNAREs 1B homolog [Source:MGI Symbol;Acc:MGI:1855688]	-0.309013	4.98072	2.9647	0.0851003	0.925828	No	No	100.849	100.307	115.295	104.88	115.314	133.909	130.566	101.848	103.32
ENSMUSG00000021133	4933426M11Rik	protein_coding	12	80790532	80880832	1	RIKEN cDNA 4933426M11 gene [Source:MGI Symbol;Acc:MGI:2444661]	0.26611	5.94298	2.98371	0.0841061	0.925828	No	No	53.1005	57.9788	80.9186	95.7106	54.9659	66.7167	65.0401	42.3646	45.1525
ENSMUSG00000021810	Ecd	protein_coding	14	20319859	20348121	-1	ecdysoneless homolog (Drosophila) [Source:MGI Symbol;Acc:MGI:1917851]	-0.279095	6.31481	2.88851	0.0892134	0.925828	No	No	213.235	227.01	248.661	197.085	195.987	194.488	199.018	169.078	189.872
ENSMUSG00000022141	Nipbl	protein_coding	15	8291225	8444463	-1	Nipped-B homolog (Drosophila) [Source:MGI Symbol;Acc:MGI:1913976]	0.268665	7.5077	2.86573	0.0904848	0.925828	No	No	26.1018	25.9595	19.3542	25.7213	25.3292	20.3324	24.3733	25.069	23.5553
ENSMUSG00000022193	Psmb5	protein_coding	14	54614120	54617995	-1	proteasome (prosome, macropain) subunit, beta type 5 [Source:MGI Symbol;Acc:MGI:1194513]	-0.308703	6.73778	2.8668	0.0904245	0.925828	No	No	65.0958	58.3815	46.6416	54.9273	68.55	57.8161	60.7086	73.4147	70.9606
ENSMUSG00000022240	Ctnnd2	protein_coding	15	30172593	31029311	1	catenin (cadherin associated protein), delta 2 [Source:MGI Symbol;Acc:MGI:1195966]	-0.721712	2.42708	2.92434	0.0872531	0.925828	No	No	20.1982	19.8349	12.0783	15.6448	18.6508	18.009	17.1332	22.6351	19.5938
ENSMUSG00000022353	Mtss1	protein_coding	15	58941244	59082026	-1	metastasis suppressor 1 [Source:MGI Symbol;Acc:MGI:2384818]	0.327192	5.13386	2.85862	0.0908852	0.925828	No	No	61.184	60.0349	94.5037	58.9989	43.3071	83.9697	92.8802	44.3759	41.481
ENSMUSG00000024193	Phf1	protein_coding	17	26933127	26937890	1	PHD finger protein 1 [Source:MGI Symbol;Acc:MGI:98647]	0.527514	4.11722	2.86278	0.0906509	0.925828	No	No	0.427325	0.353426	0.536111	1.30565	0.644212	0.356614	1.28399	0.38652	0.391893
ENSMUSG00000024841	Eif1ad	protein_coding	19	5366813	5371511	1	eukaryotic translation initiation factor 1A domain containing [Source:MGI Symbol;Acc:MGI:1917110]	-0.305536	6.51915	2.86179	0.0907063	0.925828	No	No	33.5356	35.4718	34.1111	37.4546	31.6897	35.644	32.4572	34.1177	37.4798
ENSMUSG00000025176	Hoga1	protein_coding	19	42045610	42070953	1	4-hydroxy-2-oxoglutarate aldolase 1 [Source:MGI Symbol;Acc:MGI:1914682]	-1.14821	-1.6683	2.90484	0.0883138	0.925828	No	No	142.185	136.246	138.096	121.335	122.43	128.649	125.791	137.432	129.241
ENSMUSG00000026005	Rpe	protein_coding	1	66700831	66719805	1	ribulose-5-phosphate-3-epimerase [Source:MGI Symbol;Acc:MGI:1913896]	-0.311965	4.97719	2.95236	0.0857521	0.925828	No	No	48.4016	44.9734	40.9652	48.4441	43.9528	45.6466	44.6186	44.1358	43.3881
ENSMUSG00000027184	Caprin1	protein_coding	2	103762941	103797649	-1	cell cycle associated protein 1 [Source:MGI Symbol;Acc:MGI:1858234]	-0.252709	9.38315	2.95064	0.0858433	0.925828	No	No	87.1457	104.504	186.125	175.722	117.276	138.366	127.396	65.6601	111.941
ENSMUSG00000027287	Snap23	protein_coding	2	120567671	120601255	1	synaptosomal-associated protein 23 [Source:MGI Symbol;Acc:MGI:109356]	0.266393	5.62011	2.96335	0.0851713	0.925828	No	No	24.8133	20.2999	8.89313	10.3551	21.4347	14.1754	16.2505	36.043	19.0628
ENSMUSG00000027669	Gnb4	protein_coding	3	32580332	32616585	-1	guanine nucleotide binding protein (G protein), beta 4 [Source:MGI Symbol;Acc:MGI:104581]	0.43023	4.80023	2.85428	0.0911312	0.925828	No	No	21.3662	21.1834	46.2632	29.2645	32.562	38.1577	37.7573	26.0418	30.9875
ENSMUSG00000027983	Cyp2u1	protein_coding	3	131290491	131303227	-1	cytochrome P450, family 2, subfamily u, polypeptide 1 [Source:MGI Symbol;Acc:MGI:1918769]	0.998201	-0.776248	2.95488	0.0856187	0.925828	No	No	31.0807	17.4504	11.5737	11.8859	17.9794	22.1546	21.5469	6.2568	10.3292
ENSMUSG00000028794	A3galt2	protein_coding	4	128755364	128769298	1	alpha 1,3-galactosyltransferase 2 (isoglobotriaosylceramide synthase) [Source:MGI Symbol;Acc:MGI:2685279]	-1.36746	-1.40665	2.96018	0.0853382	0.925828	No	No	5.72615	5.83152	6.21258	5.38017	9.28251	8.60331	8.30581	10.436	7.33399
ENSMUSG00000029186	Pi4k2b	protein_coding	5	52741587	52769344	1	phosphatidylinositol 4-kinase type 2 beta [Source:MGI Symbol;Acc:MGI:1914323]	0.379466	5.3729	2.95605	0.085557	0.925828	No	No	121.787	123.92	218.197	183.826	141.463	137.475	144.69	102.935	135.735
ENSMUSG00000029190	D5Ertd579e	protein_coding	5	36584788	36696024	-1	DNA segment, Chr 5, ERATO Doi 579, expressed [Source:MGI Symbol;Acc:MGI:1261849]	0.291178	5.44077	2.9721	0.0847121	0.925828	No	No	13.2471	13.8499	13.4658	10.2651	17.5694	24.9184	18.979	23.0946	18.8948
ENSMUSG00000029373	Pf4	protein_coding	5	90772435	90773381	1	platelet factor 4 [Source:MGI Symbol;Acc:MGI:1888711]	1.4578	3.47466	2.97747	0.0844312	0.925828	No	No	130.22	133.352	93.6932	46.4406	87.9935	65.5278	64.5606	131.852	96.5456
ENSMUSG00000029551	Psmg3	protein_coding	5	139823594	139826843	-1	proteasome (prosome, macropain) assembly chaperone 3 [Source:MGI Symbol;Acc:MGI:1913756]	-0.38255	4.49462	2.87642	0.0898859	0.925828	No	No	1.62383	1.92175	0.725326	0.742869	1.22986	0.846958	0.521621	0.990458	1.03572
ENSMUSG00000029569	Tmem168	protein_coding	6	13580687	13608100	-1	transmembrane protein 168 [Source:MGI Symbol;Acc:MGI:1921794]	0.333107	5.12506	2.95018	0.0858678	0.925828	No	No	104.408	109.188	154.91	148.106	112.419	118.553	123.249	97.7913	118.52
ENSMUSG00000029594	Rbm19	protein_coding	5	120116510	120197979	1	RNA binding motif protein 19 [Source:MGI Symbol;Acc:MGI:1921361]	-0.360575	4.92373	2.95102	0.0858236	0.925828	No	No	51.9627	59.8173	64.9009	59.6772	58.5647	58.663	61.5111	53.8471	61.1632
ENSMUSG00000029596	Sdsl	protein_coding	5	120458186	120472810	-1	serine dehydratase-like [Source:MGI Symbol;Acc:MGI:2182607]	0.365397	5.08647	2.92206	0.087376	0.925828	No	No	51.1183	53.1908	48.0049	52.0945	57.3311	42.8481	47.2003	49.3219	58.081
ENSMUSG00000030257	Srgap3	protein_coding	6	112717971	112947266	-1	SLIT-ROBO Rho GTPase activating protein 3 [Source:MGI Symbol;Acc:MGI:2152938]	0.634637	4.39986	2.91316	0.0878596	0.925828	No	No	206.683	211.061	259.446	140.267	176.046	195.959	191.956	223.119	186.625
ENSMUSG00000030708	Dnajb13	protein_coding	7	100503018	100514960	-1	DnaJ (Hsp40) related, subfamily B, member 13 [Source:MGI Symbol;Acc:MGI:1916637]	-1.2828	-0.964958	2.94968	0.0858947	0.925828	No	No	21.9707	24.4827	23.3495	20.446	22.1284	24.3978	19.7714	23.958	18.8016
ENSMUSG00000031125	3830403N18Rik	protein_coding	X	56136572	56153498	1	RIKEN cDNA 3830403N18 gene [Source:MGI Symbol;Acc:MGI:1917941]	1.3137	0.70464	2.86553	0.0904957	0.925828	No	No	1.02558	1.36952	1.48219	2.29614	1.34699	0.891535	1.08337	0.869671	1.53958
ENSMUSG00000031162	Gata1	protein_coding	X	7959260	7978071	-1	GATA binding protein 1 [Source:MGI Symbol;Acc:MGI:95661]	0.941205	3.86569	2.90279	0.0884266	0.925828	No	No	108.682	131.054	205.359	111.633	100.936	123.61	113.191	131.61	120.843
ENSMUSG00000031310	Zmym3	protein_coding	X	101404384	101420849	-1	zinc finger, MYM-type 3 [Source:MGI Symbol;Acc:MGI:1927231]	0.336632	6.45093	2.85702	0.0909759	0.925828	No	No	109.224	108.259	129.266	117.081	126.031	147.683	152.273	121.609	125.658
ENSMUSG00000031487	Brf2	protein_coding	8	27123832	27128632	-1	BRF2, subunit of RNA polymerase III transcription initiation factor, BRF1-like [Source:MGI Symbol;Acc:MGI:1913903]	0.44878	3.46271	2.91202	0.0879215	0.925828	No	No	6.0965	5.16885	3.94199	7.63129	5.06585	4.54683	3.37047	5.77365	8.08978
ENSMUSG00000031684	Slc10a7	protein_coding	8	78509335	78734005	1	solute carrier family 10 (sodium/bile acid cotransporter family), member 7 [Source:MGI Symbol;Acc:MGI:1924025]	-0.340442	4.88659	2.94091	0.086362	0.925828	No	No	40.9662	42.1018	32.892	34.5997	41.0831	37.5782	37.0351	47.3487	40.3929
ENSMUSG00000031803	B3gnt3	protein_coding	8	71691719	71701800	-1	UDP-GlcNAc:betaGal beta-1,3-N-acetylglucosaminyltransferase 3 [Source:MGI Symbol;Acc:MGI:2152535]	-0.621743	1.91353	2.86954	0.0902707	0.925828	No	No	2.42151	2.71696	2.42827	1.17058	4.53877	2.00595	1.08337	4.90398	2.96719
ENSMUSG00000031858	Mau2	protein_coding	8	70016123	70042734	-1	MAU2 chromatid cohesion factor homolog (C. elegans) [Source:MGI Symbol;Acc:MGI:1921799]	0.262943	6.73934	2.93352	0.0867582	0.925828	Yes	No	99.8515	94.5634	121.476	99.3419	86.4708	93.2992	96.4597	111.946	82.1015
ENSMUSG00000032372	Plscr2	protein_coding	9	92275602	92297752	1	phospholipid scramblase 2 [Source:MGI Symbol;Acc:MGI:1270860]	0.813424	1.40369	2.9294	0.0869801	0.925828	No	No	69.9388	55.4878	87.3545	74.5346	60.146	73.5962	64.36	83.4401	71.8843
ENSMUSG00000032553	Srprb	protein_coding	9	103188033	103202137	-1	signal recognition particle receptor, B subunit [Source:MGI Symbol;Acc:MGI:102964]	-0.254555	6.0725	2.86671	0.0904298	0.925828	No	No	75.8359	82.1714	126.112	124.599	69.6334	110.238	102.84	44.788	62.4229
ENSMUSG00000033706	Smyd5	protein_coding	6	85431989	85446435	1	SET and MYND domain containing 5 [Source:MGI Symbol;Acc:MGI:108048]	-0.324791	6.23653	2.89574	0.0888138	0.925828	No	No	18.9447	20.2115	17.7232	21.6783	19.5899	23.6257	20.1827	20.558	20.0145
ENSMUSG00000034484	Snx2	protein_coding	18	53176365	53220860	1	sorting nexin 2 [Source:MGI Symbol;Acc:MGI:1915054]	-0.27947	6.15862	2.85553	0.0910604	0.925828	No	No	20.2552	17.4725	11.9836	13.6193	19.2971	18.6777	13.4418	21.7901	18.8388
ENSMUSG00000034636	Zyg11b	protein_coding	4	108229724	108301096	-1	zyg-ll homolog B (C. elegans) [Source:MGI Symbol;Acc:MGI:2685277]	0.259835	6.13993	2.86036	0.090787	0.925828	No	No	222.579	225.198	184.17	183.489	248.168	224.667	231.6	258.123	246.053
ENSMUSG00000035476	Tab3	protein_coding	X	85574022	85634469	1	TGF-beta activated kinase 1/MAP3K7 binding protein 3 [Source:MGI Symbol;Acc:MGI:1913974]	0.3641	4.96897	2.93996	0.0864128	0.925828	No	No	0.541278	0.463871	0.599182	0.427713	0.468518	0.356614	0.60187	0.48315	0.503862
ENSMUSG00000035704	Alg8	protein_coding	7	97371606	97392153	1	asparagine-linked glycosylation 8 (alpha-1,3-glucosyltransferase) [Source:MGI Symbol;Acc:MGI:2141959]	-0.386048	5.00961	2.91312	0.0878615	0.925828	Yes	Yes	13.5604	13.7394	20.0253	18.189	12.6793	15.691	18.6981	11.2332	12.0367
ENSMUSG00000035960	Apex1	protein_coding	14	50924968	50927139	1	apurinic/apyrimidinic endonuclease 1 [Source:MGI Symbol;Acc:MGI:88042]	-0.308591	7.17784	2.94766	0.0860022	0.925828	No	No	96.8602	103.156	139.2	145.94	111.888	120.803	103	79.4541	100.912
[truncated: 14,871 more rows]

## Sheet: Zrsr2_KO-EV_DEedgeR (SET-2)
gene	logFC	logCPM	LR	PValue	adj.P	U12Intron_Olthof	U12Intron_Alioto	Ctrl_Exp1_s140	Ctrl_Exp1_s141	Ctrl_Exp5_s540	Ctrl_Exp5_s541	ZRSR2_Exp1_Exon1	ZRSR2_Exp1_Exon8	ZRSR2_Exp5_Exon1	ZRSR2_Exp5_Exon8
[truncated: 15,718 more rows]

## Sheet: Zrsr2_KO-EV_DEedgeR (CHRF-288-)
Gene	Ensembl.Gene.ID	logFC	logCPM	LR	PValue	adj.P	U12Intron_Olthof	U12Intron_Alioto	Exon1_37_10	Exon1_37_14	Exon8_38_2	Exon8_38_3	EV_40_6	EV_40_8	EV_41_3	EV_41_5
[truncated: 26,260 more rows]
