# Supplementary material for: ZRSR2 loss causes aberrant splicing in JAK2V617F‐driven myeloproliferative neoplasm but is not sufficient to drive disease progression
Source: Hemasphere. 2025 Sep 16;9(9):e70225. doi: 10.1002/hem3.70225 (PMC12439484; doi:10.1002/hem3.70225)
Supplement: Supplementary file 12 — Supporting Information. [file HEM3-9-e70225-s005.xlsx]

## Sheet: Figure 1A (SET-2)
SAMPLE_1 are bioreplicates of ZRSR knock out SET-2 cells (ZRSR2 KO). SAMPLE_2 are bioreplicates of wild-type SET-2 cells (WT).
IncLevelDifference is caculated by IncLevel 1-IncLevel 2
ID	GeneID	geneSymbol	chr	strand	riExonStart_0base	riExonEnd	upstreamES	upstreamEE	downstreamES	downstreamEE	ID.1	IJC_SAMPLE_1	SJC_SAMPLE_1	IJC_SAMPLE_2	SJC_SAMPLE_2	IncFormLen	SkipFormLen	PValue	FDR	IncLevel1	IncLevel2	IncLevelDifference	Upstream_Splice	Downstream_Splice	Alioto_U12_Gene	Olthof_U12_Gene	U12_Predicted_Combined
421	ENSG00000198258	UBL5	chr19	+	9939002	9939351	9939002	9939069	9939267	9939351	421	194461451704	1592129215791720	174,206,185,88	1484147030071320	272	74	0	0	0.032,0.088,0.072,0.1	0.031,0.037,0.016,0.018	0.048	GT	AG	Yes	Yes	Yes
1649	ENSG00000129084	PSMA1	chr11	-	14535362	14536037	14535362	14535433	14535948	14536037	1649	144268150254	685525508670	69,91,133,95	4845041106485	589	74	1.66533e-15	3.58547e-12	0.026,0.06,0.036,0.045	0.018,0.022,0.015,0.024	0.022	GT	AG	Yes	Yes	Yes
3715	ENSG00000215021	PHB2	chr12	-	7076838	7077184	7076838	7076942	7077054	7077184	3715	116212223253	569397487468	162,133,184,54	5866611101534	186	74	7.32747e-15	1.05174e-11	0.075,0.175,0.154,0.177	0.099,0.074,0.062,0.039	0.077	GT	AG	No	Yes	Yes
25	ENSG00000160050	CCDC28B	chr1	+	32670198	32670988	32670198	32670221	32670794	32670988	25	80238113213	68,59,84,77	73,54,86,38	71,96,129,99	647	74	7.07967e-12	6.09701e-09	0.119,0.316,0.133,0.24	0.105,0.06,0.071,0.042	0.133	GT	AG	Yes	No	Yes
4185	ENSG00000143499	SMYD2	chr1	+	214504292	214507651	214504292	214504413	214505360	214507651	4185	70,87,75,113	49,33,33,44	29,31,50,21	42,34,62,45	1021	74	5.90028e-12	6.09701e-09	0.094,0.16,0.141,0.157	0.048,0.062,0.055,0.033	0.089	AT	AC	Yes	Yes	Yes
69	ENSG00000167302	ENTHD2	chr17	-	79210779	79211259	79210779	79210871	79211186	79211259	69	81219131255	39,44,34,39	47,61,87,48	29,51,118,44	389	74	1.09052e-10	7.82631e-08	0.283,0.486,0.423,0.554	0.236,0.185,0.123,0.172	0.258	GT	AG	No	No	No
828	ENSG00000163463	KRTCAP2	chr1	-	155145040	155145368	155145040	155145104	155145213	155145368	828	77,174,93,168	547387465570	72,47,87,49	398455871362	183	74	1.90466e-10	1.17164e-07	0.054,0.154,0.075,0.106	0.068,0.04,0.039,0.052	0.047	GT	AG	Yes	Yes	Yes
5552	ENSG00000243649	CFB	chr6	+	31918062	31918549	31918062	31918180	31918395	31918549	5552	2,1,5,6	0,1,0,0	2,0,0,0	0,1,4,2	289	74	2.04883e-09	1.10278e-06	1.0,0.204,1.0,1.0	1.0,0.0,0.0,0.0	0.551	GT	AG	No	No	No
4995	ENSG00000104522	TSTA3	chr8	-	144695693	144695987	144695693	144695773	144695920	144695987	4995	20,91,74,118	277193291334	35,42,31,9	254257364123	221	74	3.43721e-09	1.64451e-06	0.024,0.136,0.078,0.106	0.044,0.052,0.028,0.024	0.049	GT	AG	Yes	Yes	Yes
2087	ENSG00000129353	SLC44A2	chr19	+	10745838	10746191	10745838	10745931	10746106	10746191	2087	97245118158	366267186174	62,66,144,119	186185664379	249	74	4.20491e-09	1.81064e-06	0.073,0.214,0.159,0.213	0.09,0.096,0.061,0.085	0.082	GT	AG	Yes	Yes	Yes
2568	ENSG00000197858	GPAA1	chr8	+	145138291	145138764	145138291	145138403	145138616	145138764	2568	68,91,87,123	198,91,128,136	50,70,93,55	148168357160	287	74	5.43338e-08	2.12692e-05	0.081,0.205,0.149,0.189	0.08,0.097,0.063,0.081	0.076	GT	AG	Yes	Yes	Yes
3810	ENSG00000130935	NOL11	chr17	+	65734237	65735126	65734237	65734471	65735047	65735126	3810	85,81,99,140	208130143266	44,50,53,45	131174218156	650	74	9.73535e-08	3.49337e-05	0.044,0.066,0.073,0.057	0.037,0.032,0.027,0.032	0.028	GT	AG	Yes	Yes	Yes
3072	ENSG00000103852	TTC23	chr15	-	99758792	99759253	99758792	99758918	99759102	99759253	3072	12,21,8,3	9,2,1,7	2,1,1,0	5,4,14,6	258	74	1.69139e-07	5.6024e-05	0.277,0.751,0.696,0.109	0.103,0.067,0.02,0.0	0.411	GT	AG	Yes	Yes	Yes
4414	ENSG00000171703	TCEA2	chr20	+	62701117	62701767	62701117	62701174	62701612	62701767	4414	107,180,60,125	45,41,24,33	29,25,168,72	16,21,100,79	512	74	2.79845e-07	8.60723e-05	0.256,0.388,0.265,0.354	0.208,0.147,0.195,0.116	0.149	AT	AC	Yes	Yes	Yes
419	ENSG00000196954	CASP4	chr11	-	104817809	104820504	104817809	104817919	104820269	104820504	419	733695448581	0,0,0,1	3523161171589	1,2,9,2	2424	74	1.07188e-06	0.00028847	1.0,1.0,1.0,0.947	0.915,0.828,0.799,0.9	0.126	GT	AG	No	No	No
1299	ENSG00000177697	CD151	chr11	+	836250	836843	836250	836442	836768	836843	1299	204180166185	505688507721	138,132,178,76	5406111169465	400	74	1.0699e-06	0.00028847	0.07,0.046,0.057,0.045	0.045,0.038,0.027,0.029	0.02	GT	AG	No	No	No
3686	ENSG00000129197	RPAIN	chr17	+	5329290	5331531	5329290	5329402	5331390	5331531	3686	463501266381	0,0,0,1	297223681420	3,3,6,1	2062	74	1.33218e-06	0.000337434	1.0,1.0,1.0,0.932	0.78,0.727,0.803,0.938	0.171	GT	AG	No	No	No
2126	ENSG00000174093	RP11-1407O15.2	chr17	-	36361696	36365176	36361696	36361804	36365110	36365176	2126	226276108163	16,20,8,7	93,74,298,279	11,17,33,61	3380	74	3.87356e-06	0.000926641	0.236,0.232,0.228,0.338	0.156,0.087,0.165,0.091	0.134	GT	AG	No	No	No
2267	ENSG00000213983	AP1G2	chr14	-	24032792	24033065	24032792	24032818	24032924	24033065	2267	101,139,97,113	0,4,0,0	72,71,157,113	4,7,8,2	180	74	5.51946e-06	0.00118834	1.0,0.935,1.0,1.0	0.881,0.807,0.89,0.959	0.099	GT	AG	No	No	No
3930	ENSG00000124067	SLC12A4	chr16	-	67984556	67984963	67984556	67984614	67984864	67984963	3930	8,13,1,11	43,43,36,25	0,0,10,3	30,55,118,47	324	74	5.45547e-06	0.00118834	0.041,0.065,0.006,0.091	0.0,0.0,0.019,0.014	0.043	GT	AG	Yes	Yes	Yes
5756	ENSG00000223705	NSUN5P1	chr7	+	75045258	75045469	75045258	75045308	75045380	75045469	5756	61,64,57,43	14,6,5,7	62,59,50,33	3,1,1,1	146	74	5.92191e-06	0.00121427	0.688,0.844,0.852,0.757	0.913,0.968,0.962,0.944	-0.161	GT	AG	No	No	No
2926	ENSG00000137802	MAPKBP1	chr15	+	42107456	42107997	42107456	42107603	42107821	42107997	2926	0,1,0,0	29,19,8,10	8,1,6,3	3,7,31,5	292	74	7.17344e-06	0.00140404	0.0,0.013,0.0,0.0	0.403,0.035,0.047,0.132	-0.151	GT	AG	No	No	No
5687	ENSG00000213213	CCDC183	chr9	+	139700529	139701319	139700529	139701124	139701208	139701319	5687	13,10,14,18	0,1,0,0	18,12,15,16	0,1,7,2	158	74	9.46583e-06	0.00177217	1.0,0.824,1.0,1.0	1.0,0.849,0.501,0.789	0.171	GT	AG	No	No	No
1068	ENSG00000100577	GSTZ1	chr14	+	77793814	77794380	77793814	77793895	77794254	77794380	1068	11,20,8,6	46,38,35,43	18,19,53,15	21,30,58,38	433	74	9.97361e-06	0.00178943	0.039,0.083,0.038,0.023	0.128,0.098,0.135,0.063	-0.06	GT	AG	No	No	No
1960	ENSG00000129467	ADCY4	chr14	-	24791271	24791914	24791271	24791430	24791829	24791914	1960	8,7,8,7	8,1,1,0	4,3,18,7	0,0,1,1	473	74	1.28525e-05	0.00210206	0.135,0.523,0.556,1.0	1.0,1.0,0.738,0.523	-0.262	GT	AG	No	No	No
2157	ENSG00000177943	MAMDC4	chr9	+	139752430	139752998	139752430	139752549	139752851	139752998	2157	12,9,8,9	1,1,1,9	12,6,21,4	2,0,0,0	376	74	1.25177e-05	0.00210206	0.703,0.639,0.612,0.164	0.541,1.0,1.0,1.0	-0.356	GT	AG	No	No	No
5517	ENSG00000013275	PSMC4	chr19	+	40486192	40486624	40486192	40486361	40486568	40486624	5517	57,82,65,112	392312415526	42,33,82,28	394391646199	281	74	1.31806e-05	0.00210206	0.037,0.065,0.04,0.053	0.027,0.022,0.032,0.036	0.02	GT	AG	Yes	Yes	Yes
5108	ENSG00000163608	C3orf17	chr3	-	112731580	112732250	112731580	112731658	112732118	112732250	5108	31,54,32,67	30,17,22,19	14,14,11,17	18,13,31,18	534	74	1.86492e-05	0.00286798	0.125,0.306,0.168,0.328	0.097,0.13,0.047,0.116	0.134	GT	AG	No	No	No
3304	ENSG00000137965	IFI44	chr1	+	79120698	79121196	79120698	79120894	79121046	79121196	3304	18,24,28,25	188222196252	33,38,65,29	162165288162	226	74	2.11098e-05	0.00313445	0.03,0.034,0.045,0.031	0.063,0.07,0.069,0.055	-0.029	GT	AG	No	No	No
77	ENSG00000149499	EML3	chr11	-	62370230	62370719	62370230	62370251	62370620	62370719	77	556493431588	1,2,3,2	411330878347	5,6,15,4	443	74	2.43254e-05	0.00337888	0.989,0.976,0.96,0.98	0.932,0.902,0.907,0.935	0.057	GT	AG	No	Yes	Yes
2891	ENSG00000114841	DNAH1	chr3	+	52422433	52422953	52422433	52422625	52422821	52422953	2891	14,5,13,18	0,0,3,0	6,5,11,2	6,4,4,0	270	74	2.42413e-05	0.00337888	1.0,1.0,0.543,1.0	0.215,0.255,0.43,1.0	0.411	GT	AG	No	No	No
757	ENSG00000178104	PDE4DIP	chr1	-	144890591	144892589	144890591	144892219	144892500	144892589	757	8,14,10,9	3,3,2,5	8,14,23,16	2,1,0,0	355	74	2.94836e-05	0.00396739	0.357,0.493,0.51,0.273	0.455,0.745,1.0,1.0	-0.392	GT	AG	No	No	No
5555	ENSG00000143258	USP21	chr1	+	161134323	161134732	161134323	161134402	161134624	161134732	5555	176309146284	60,32,30,47	95,117,217,92	53,37,89,65	296	74	3.3501e-05	0.00437138	0.423,0.707,0.549,0.602	0.309,0.442,0.379,0.261	0.222	AT	AG	Yes	Yes	Yes
1579	ENSG00000178035	IMPDH2	chr3	-	49061927	49062235	49061927	49062011	49062091	49062235	1579	27,27,62,89	555523504616	28,36,36,19	4584391029412	154	74	3.90597e-05	0.0049468	0.023,0.024,0.056,0.065	0.029,0.038,0.017,0.022	0.015	GT	AG	No	No	No
515	ENSG00000174851	YIF1A	chr11	-	66052050	66052437	66052050	66052254	66052343	66052437	515	47,40,47,53	147140144169	26,16,48,25	133144276119	163	74	4.33303e-05	0.00504271	0.127,0.115,0.129,0.125	0.082,0.048,0.073,0.087	0.051	GT	AG	No	No	No
4528	ENSG00000167700	MFSD3	chr8	+	145735980	145736286	145735980	145736105	145736176	145736286	4528	11,8,8,25	31,22,41,52	1,4,5,5	32,36,46,20	145	74	4.21895e-05	0.00504271	0.153,0.157,0.091,0.197	0.016,0.054,0.053,0.113	0.091	GT	AG	No	No	No
5508	ENSG00000244687	UBE2V1	chr20	-	48732021	48732491	48732021	48732158	48732366	48732491	5508	22,13,9,23	2,0,0,0	10,20,28,25	0,6,1,2	282	74	4.11095e-05	0.00504271	0.743,1.0,1.0,1.0	1.0,0.467,0.88,0.766	0.157	GC	AG	No	No	No
3899	ENSG00000089327	FXYD5	chr19	+	35657044	35657228	35657044	35657074	35657153	35657228	3899	34,49,58,67	1911159614991990	64,72,116,54	1140124628111310	153	74	4.50225e-05	0.00510176	0.009,0.015,0.018,0.016	0.026,0.027,0.02,0.02	-0.009	GT	AG	No	No	No
2086	ENSG00000129353	SLC44A2	chr19	+	10745431	10745749	10745431	10745563	10745649	10745749	2086	41,76,21,31	320252188162	35,25,47,30	201186621385	160	74	5.04394e-05	0.00556902	0.056,0.122,0.049,0.081	0.075,0.059,0.034,0.035	0.026	GT	AG	Yes	Yes	Yes
1840	ENSG00000144224	UBXN4	chr2	+	136511108	136511847	136511108	136511137	136511728	136511847	1840	84,227,70,176	27,27,10,22	49,37,76,63	22,17,48,14	665	74	5.45282e-05	0.00586996	0.257,0.483,0.438,0.471	0.199,0.195,0.15,0.334	0.193	GT	AG	No	Yes	Yes
1842	ENSG00000108641	B9D1	chr17	-	19246482	19247170	19246482	19246808	19247102	19247170	1842	27,23,8,11	2,0,0,0	11,10,14,13	0,2,4,1	368	74	6.78487e-05	0.00695611	0.731,1.0,1.0,1.0	1.0,0.501,0.413,0.723	0.273	GT	AG	No	No	No
5162	ENSG00000173575	CHD2	chr15	+	93486072	93489095	93486072	93486298	93489050	93489095	5162	35,31,24,20	0,1,0,0	12,9,78,80	0,0,3,5	2826	74	6.69333e-05	0.00695611	1.0,0.448,1.0,1.0	1.0,1.0,0.405,0.295	0.187	GT	AG	No	No	No
3890	ENSG00000175224	ATG13	chr11	+	46690048	46690460	46690048	46690126	46690343	46690460	3890	57,38,51,57	187183221237	28,28,50,16	187156373158	291	74	7.09807e-05	0.00710798	0.072,0.05,0.055,0.058	0.037,0.044,0.033,0.025	0.024	GT	AG	No	No	No
595	ENSG00000137504	CREBZF	chr11	-	85371378	85372793	85371378	85371641	85372680	85372793	595	144183100148	0,1,0,0	87,89,248,206	4,4,0,1	1113	74	8.59788e-05	0.0084142	1.0,0.924,1.0,1.0	0.591,0.597,1.0,0.932	0.201	GT	AG	No	No	No
3128	ENSG00000158270	COLEC12	chr18	-	333006	335230	333006	333143	334741	335230	3128	2,2,0,0	4,12,3,4	0,0,9,18	1,1,10,3	1672	74	0.000104633	0.0100122	0.022,0.007,0.0,0.0	0.0,0.0,0.038,0.21	-0.055	GT	AG	No	No	No
3849	ENSG00000228300	C19orf24	chr19	+	1276091	1277298	1276091	1276672	1277181	1277298	3849	11,12,12,33	0,3,1,3	13,22,24,3	0,0,0,1	583	74	0.000109474	0.0102477	1.0,0.337,0.604,0.583	1.0,1.0,1.0,0.276	-0.188	GT	AG	No	No	No
624	ENSG00000101203	COL20A1	chr20	+	61959430	61959850	61959430	61959479	61959682	61959850	624	3,16,5,11	0,1,1,0	3,8,18,7	1,1,2,3	277	74	0.0001255	0.0114979	1.0,0.81,0.572,1.0	0.445,0.681,0.706,0.384	0.291	GT	AG	No	No	No
3967	ENSG00000064545	TMEM161A	chr19	-	19243160	19243563	19243160	19243317	19243465	19243563	3967	9,16,6,20	87,69,58,61	4,9,1,4	47,50,137,35	222	74	0.000131948	0.0118368	0.033,0.072,0.033,0.099	0.028,0.057,0.002,0.037	0.028	GT	AG	No	Yes	Yes
379	ENSG00000121022	COPS5	chr8	-	67955316	67958195	67955316	67955552	67958046	67958195	379	130,132,70,68	147103120178	100,72,222,143	104,95,168,97	2568	74	0.000143073	0.0125729	0.025,0.036,0.017,0.011	0.027,0.021,0.037,0.041	-0.009	GT	AG	No	No	No
1315	ENSG00000133056	PIK3C2B	chr1	-	204415083	204415272	204415083	204415130	204415214	204415272	1315	21,38,74,51	0,1,1,0	60,77,48,20	4,2,5,1	158	74	0.000211155	0.0181847	1.0,0.947,0.972,1.0	0.875,0.947,0.818,0.904	0.094	GT	AG	No	No	No
2579	ENSG00000146205	ANO7	chr2	+	242162600	242163370	242162600	242163196	242163319	242163370	2579	21,24,18,33	8,0,0,3	14,18,41,23	0,1,1,0	197	74	0.000223727	0.0188896	0.496,1.0,1.0,0.805	1.0,0.871,0.939,1.0	-0.127	GT	AG	No	No	No
3645	ENSG00000142949	PTPRF	chr1	+	44085765	44086250	44085765	44085892	44086124	44086250	3645	1,0,0,0	30,39,2,5	0,1,8,10	1,3,58,35	306	74	0.000295167	0.0239809	0.008,0.0,0.0,0.0	0.0,0.075,0.032,0.065	-0.041	GT	AG	No	No	No
4277	ENSG00000185813	PCYT2	chr17	-	79863975	79864422	79863975	79864053	79864339	79864422	4277	73167105174	128145227245	74,84,136,31	137176270128	360	74	0.000289799	0.0239809	0.105,0.191,0.087,0.127	0.1,0.089,0.094,0.047	0.045	GT	AG	Yes	Yes	Yes
618	ENSG00000131899	LLGL1	chr17	+	18143891	18145313	18143891	18144187	18145198	18145313	618	235378224223	0,3,1,1	190190465204	5,4,9,1	1085	74	0.000317627	0.0252667	1.0,0.896,0.939,0.938	0.722,0.764,0.779,0.933	0.144	GT	AG	Yes	Yes	Yes
2819	ENSG00000126822	PLEKHG3	chr14	+	65203570	65204093	65203570	65203609	65204073	65204093	2819	15,8,24,31	22,52,40,42	10,6,10,10	35,38,52,38	538	74	0.000322728	0.0252667	0.086,0.021,0.076,0.092	0.038,0.021,0.026,0.035	0.039	GT	AG	No	No	No
1111	ENSG00000011243	AKAP8L	chr19	-	15509440	15510221	15509440	15509514	15510112	15510221	1111	674865444432	0,0,2,3	4254391489554	8,3,5,5	672	74	0.000346224	0.0262226	1.0,1.0,0.961,0.941	0.854,0.942,0.97,0.924	0.053	GT	AG	No	No	No
3274	ENSG00000136718	IMP4	chr2	+	131103590	131103822	131103590	131103685	131103773	131103822	3274	25,47,70,85	306336465528	67,97,122,34	352390592191	162	74	0.000353207	0.0262226	0.036,0.06,0.064,0.068	0.08,0.102,0.086,0.075	-0.029	GT	AG	No	No	No
3963	ENSG00000073060	SCARB1	chr12	-	125267228	125271049	125267228	125267357	125270986	125271049	3963	3159317413511870	0,1,0,3	1306123760423470	6,5,6,1	3703	74	0.000347645	0.0262226	1.0,0.984,1.0,0.926	0.813,0.832,0.953,0.986	0.082	GT	AG	No	No	No
3236	ENSG00000172053	QARS	chr3	-	49135424	49135913	49135424	49135550	49135624	49135913	3236	38,48,37,47	580535407528	19,34,20,32	390369947480	148	74	0.000360638	0.0263204	0.032,0.043,0.043,0.043	0.024,0.044,0.01,0.032	0.013	GT	AG	No	No	No
4186	ENSG00000143499	SMYD2	chr1	+	214505360	214507651	214505360	214505535	214507542	214507651	4186	139,161,98,133	14,27,29,30	82,85,140,46	28,30,49,20	2081	74	0.000369145	0.0264923	0.261,0.175,0.107,0.136	0.094,0.092,0.092,0.076	0.081	GT	AG	Yes	Yes	Yes
2271	ENSG00000213983	AP1G2	chr14	-	24034814	24035369	24034814	24034910	24035272	24035369	2271	327502244299	7,0,6,3	215239696379	3,1,0,0	436	74	0.000382092	0.0269719	0.888,1.0,0.873,0.944	0.924,0.976,1.0,1.0	-0.049	GT	AG	No	No	No
2562	ENSG00000214087	ARL16	chr17	-	79649063	79650624	79649063	79650156	79650565	79650624	2562	21,55,34,84	95,97,110,158	21,43,44,30	109,154,225,79	483	74	0.000391963	0.0272225	0.033,0.08,0.045,0.075	0.029,0.041,0.029,0.055	0.02	GT	AG	No	Yes	Yes
4114	ENSG00000108883	EFTUD2	chr17	-	42930884	42931724	42930884	42931003	42931636	42931724	4114	40,85,30,62	349345305463	43,56,131,85	287311570234	707	74	0.000466607	0.0312169	0.012,0.025,0.01,0.014	0.015,0.018,0.023,0.037	-0.008	GT	AG	No	No	No
4744	ENSG00000258461	RP11-164J13.1	chr15	+	42694321	42695200	42694321	42694333	42694991	42695200	4744	22,12,10,22	0,0,0,0	17,11,24,17	1,0,4,1	732	74	0.000471226	0.0312169	1.0,1.0,1.0,1.0	0.632,1.0,0.378,0.632	0.339	GT	AG	No	No	No
5216	ENSG00000215513	PI4KAP1	chr22	-	20397877	20398336	20397877	20397985	20398184	20398336	5216	22,22,8,14	41,62,34,41	14,6,17,4	48,31,128,41	273	74	0.000469053	0.0312169	0.127,0.088,0.06,0.085	0.073,0.05,0.035,0.026	0.044	GT	AG	No	No	No
3077	ENSG00000239779	WBP1	chr2	+	74686564	74686872	74686564	74686679	74686769	74686872	3077	45,55,20,30	1,0,0,4	24,27,79,35	2,2,10,6	164	74	0.000487955	0.0318354	0.953,1.0,1.0,0.772	0.844,0.859,0.781,0.725	0.129	GT	AG	No	No	No
3931	ENSG00000124067	SLC12A4	chr16	-	67984864	67985207	67984864	67984963	67985042	67985207	3931	4,5,1,7	73,46,31,30	5,8,31,9	34,41,104,42	153	74	0.000498848	0.0320603	0.026,0.05,0.015,0.101	0.066,0.086,0.126,0.094	-0.045	GT	AG	Yes	Yes	Yes
3397	ENSG00000142186	SCYL1	chr11	+	65305740	65306175	65305740	65305795	65305917	65306175	3397	89,51,95,79	0,3,1,4	37,54,119,37	7,4,7,4	196	74	0.000539377	0.0336603	1.0,0.865,0.973,0.882	0.666,0.836,0.865,0.777	0.144	GT	AG	No	No	No
4322	ENSG00000161960	EIF4A1	chr17	+	7479841	7480483	7479841	7480010	7480373	7480483	4322	230370349385	2685220325843420	337312515344	2070226936971480	437	74	0.000537457	0.0336603	0.014,0.028,0.022,0.019	0.027,0.023,0.023,0.038	-0.007	GT	AG	No	No	No
380	ENSG00000157353	FUK	chr16	+	70500784	70501374	70500784	70500857	70501276	70501374	380	45,61,42,77	7,4,2,2	41,55,82,35	7,9,24,9	493	74	0.000555027	0.0341421	0.491,0.696,0.759,0.852	0.468,0.478,0.339,0.369	0.286	GT	AG	No	No	No
1477	ENSG00000147955	SIGMAR1	chr9	-	34636993	34637417	34636993	34637086	34637263	34637417	1477	164176126173	0,2,1,5	104,111,334,75	3,12,12,0	251	74	0.000612404	0.0369372	1.0,0.963,0.974,0.911	0.911,0.732,0.891,1.0	0.079	GT	AG	No	No	No
5709	ENSG00000115524	SF3B1	chr2	-	198283519	198285266	198283519	198283675	198285151	198285266	5709	535530229325	0,4,1,0	213168722843	3,7,4,5	1550	74	0.000617622	0.0369372	1.0,0.863,0.916,1.0	0.772,0.534,0.896,0.889	0.172	GT	AG	No	No	No
3607	ENSG00000178038	ALS2CL	chr3	-	46716055	46717892	46716055	46717466	46717734	46717892	3607	29,43,7,6	0,4,1,2	3,4,42,21	0,0,0,0	342	74	0.000845195	0.0498549	1.0,0.699,0.602,0.394	1.0,1.0,1.0,1.0	-0.326	GT	AG	No	No	No
394	ENSG00000131876	SNRPA1	chr15	-	101825930	101827215	101825930	101826006	101827112	101827215	394	153199119164	27,13,21,26	111125322135	8,9,9,8	1180	74	0.000883685	0.0514209	0.262,0.49,0.262,0.283	0.465,0.466,0.692,0.514	-0.21	GT	AG	No	No	No
1179	ENSG00000109133	TMEM33	chr4	+	41937145	41937546	41937145	41937279	41937483	41937546	1179	495460513555	53,59,47,73	446501892313	33,34,71,24	278	74	0.00089654	0.0514734	0.713,0.675,0.744,0.669	0.782,0.797,0.77,0.776	-0.081	GT	AG	Yes	Yes	Yes
4102	ENSG00000131652	THOC6	chr16	+	3075708	3076289	3075708	3075824	3075924	3076289	4102	0,4,4,5	120123151120	5,15,11,3	107,109,197,73	174	74	0.000915814	0.0518881	0.0,0.014,0.011,0.017	0.019,0.055,0.023,0.017	-0.018	GT	AG	No	No	No
1913	ENSG00000054967	RELT	chr11	+	73105280	73105779	73105280	73105362	73105521	73105779	1913	20,21,25,18	152178107136	17,4,14,14	115129245146	233	74	0.000981656	0.0541924	0.04,0.036,0.069,0.04	0.045,0.01,0.018,0.03	0.021	GT	AG	No	No	No
5072	ENSG00000007923	DNAJC11	chr1	-	6697506	6698424	6697506	6697564	6698354	6698424	5072	46,56,69,95	72,91,138,139	48,65,52,17	138,163,110,59	864	74	0.000973787	0.0541924	0.052,0.05,0.041,0.055	0.029,0.033,0.039,0.024	0.018	GT	AG	No	No	No
4320	ENSG00000161960	EIF4A1	chr17	+	7477577	7477996	7477577	7477626	7477865	7477996	4320	268235327407	1,4,3,3	302342428232	12,8,4,7	313	74	0.000999738	0.054492	0.984,0.933,0.963,0.97	0.856,0.91,0.962,0.887	0.059	GT	AG	No	No	No
5049	ENSG00000151093	OXSM	chr3	+	25832480	25833488	25832480	25832806	25833260	25833488	5049	250345233300	1,2,0,0	224281378259	1,0,10,2	528	74	0.001025	0.0551706	0.972,0.96,1.0,1.0	0.969,1.0,0.841,0.948	0.044	GT	AG	No	No	No
3112	ENSG00000161204	ABCF3	chr3	+	183905184	183905549	183905184	183905231	183905451	183905549	3112	49,28,51,48	100,96,123,137	24,30,34,24	107,105,197,76	294	74	0.00103964	0.0552676	0.11,0.068,0.095,0.081	0.053,0.067,0.042,0.074	0.03	GT	AG	No	No	No
374	ENSG00000185000	DGAT1	chr8	-	145541923	145542229	145541923	145542025	145542123	145542229	374	19,12,15,16	165199158140	7,8,16,2	137158259164	172	74	0.00111196	0.0583913	0.047,0.025,0.039,0.047	0.022,0.021,0.026,0.005	0.021	GT	AG	No	No	No
3735	ENSG00000092010	PSME1	chr14	+	24606193	24606640	24606193	24606226	24606529	24606640	3735	38,61,30,76	12,8,9,6	40,46,89,35	5,1,2,2	377	74	0.0011364	0.0589559	0.383,0.599,0.396,0.713	0.611,0.9,0.897,0.775	-0.273	GT	AG	No	No	No
1581	ENSG00000178035	IMPDH2	chr3	-	49065863	49066239	49065863	49065965	49066190	49066239	1581	47,65,69,92	8347097251049	58,45,60,30	6807131368761	299	74	0.00122097	0.0620042	0.014,0.022,0.023,0.021	0.021,0.015,0.011,0.01	0.006	GT	AG	No	No	No
2292	ENSG00000075415	SLC25A3	chr12	+	98987752	98989626	98987752	98987913	98989504	98989626	2292	328369333466	7897668981085	335372683360	7136771291508	1665	74	0.00125154	0.0620042	0.018,0.021,0.016,0.019	0.02,0.024,0.023,0.031	-0.006	GT	AG	No	No	No
2818	ENSG00000126822	PLEKHG3	chr14	+	65198078	65198524	65198078	65198261	65198431	65198524	2818	1,10,4,11	52,58,62,46	3,4,0,0	50,41,56,41	244	74	0.00125276	0.0620042	0.006,0.05,0.019,0.068	0.018,0.029,0.0,0.0	0.024	GT	AG	No	No	No
3751	ENSG00000185359	HGS	chr17	+	79661844	79662097	79661844	79661883	79661953	79662097	3751	13,27,39,61	155160169229	30,27,25,7	159168306142	144	74	0.00122649	0.0620042	0.041,0.08,0.106,0.12	0.088,0.076,0.04,0.025	0.029	GT	AG	No	No	No
3060	ENSG00000179152	TCAIM	chr3	+	44441846	44442826	44441846	44442079	44442694	44442826	3060	0,9,6,4	4,2,4,2	4,0,0,0	3,3,1,2	689	74	0.00130946	0.0640742	0.0,0.326,0.139,0.177	0.125,0.0,0.0,0.0	0.129	GT	AG	No	No	No
150	ENSG00000032444	PNPLA6	chr19	+	7607646	7607970	7607646	7607814	7607892	7607970	150	51,55,29,40	208251166187	20,42,61,21	189205459199	152	74	0.00142482	0.0689356	0.107,0.096,0.078,0.094	0.049,0.091,0.061,0.049	0.031	GT	AG	No	No	No
1164	ENSG00000080823	MOK	chr14	-	102698871	102700126	102698871	102699045	102700024	102700126	1164	13,26,42,48	10,3,0,2	23,28,34,16	3,0,0,0	1053	74	0.00147117	0.0689647	0.084,0.379,1.0,0.628	0.35,1.0,1.0,1.0	-0.315	GT	AG	No	No	No
2058	ENSG00000148688	RPP30	chr10	+	92654531	92655240	92654531	92654648	92655210	92655240	2058	4,5,11,14	14,16,15,23	0,2,11,1	18,18,27,14	636	74	0.00147347	0.0689647	0.032,0.035,0.079,0.066	0.0,0.013,0.045,0.008	0.037	GT	AG	Yes	Yes	Yes
3366	ENSG00000198919	DZIP3	chr3	+	108366789	108367809	108366789	108366959	108367764	108367809	3366	2,2,2,0	5,3,1,3	0,5,12,15	1,3,6,10	879	74	0.00146018	0.0689647	0.033,0.053,0.144,0.0	0.0,0.123,0.144,0.112	-0.037	GT	AG	No	No	No
554	ENSG00000061273	HDAC7	chr12	-	48185653	48186452	48185653	48185787	48186320	48186452	554	461613249262	6,7,0,2	212243976441	2,1,2,0	607	74	0.0015116	0.0699887	0.904,0.914,1.0,0.941	0.928,0.967,0.983,1.0	-0.03	GT	AG	No	No	No
4238	ENSG00000103168	TAF1C	chr16	-	84216681	84216934	84216681	84216755	84216849	84216934	4238	0,5,6,0	58,72,88,110	2,11,8,4	47,41,119,51	168	74	0.00155985	0.0708037	0.0,0.03,0.029,0.0	0.018,0.106,0.029,0.033	-0.032	GT	AG	No	Yes	Yes
4327	ENSG00000165516	KLHDC2	chr14	+	50246312	50246524	50246312	50246393	50246465	50246524	4327	16,10,1,4	106,75,48,79	7,4,27,23	37,33,137,85	146	74	0.00156209	0.0708037	0.071,0.063,0.01,0.025	0.087,0.058,0.091,0.121	-0.047	GT	AG	No	No	No
133	ENSG00000099840	IZUMO4	chr19	+	2097927	2098333	2097927	2098126	2098285	2098333	133	3,2,10,8	2,0,5,0	6,11,9,5	0,0,1,0	233	74	0.00166709	0.0725101	0.323,1.0,0.388,1.0	1.0,1.0,0.741,1.0	-0.258	GT	AG	No	No	No
331	ENSG00000164896	FASTK	chr7	-	150774396	150774867	150774396	150774488	150774707	150774867	331	60,112,95,105	40,32,61,53	58,69,89,29	46,49,97,29	293	74	0.00164914	0.0725101	0.275,0.469,0.282,0.333	0.242,0.262,0.188,0.202	0.116	GT	AG	No	No	No
3386	ENSG00000127054	CPSF3L	chr1	-	1247605	1248080	1247605	1247748	1247972	1248080	3386	32,33,65,56	0,1,2,2	63,60,35,13	6,8,1,1	298	74	0.00165022	0.0725101	1.0,0.891,0.89,0.874	0.723,0.651,0.897,0.763	0.155	GT	AG	No	No	No
4964	ENSG00000184281	TSSC4	chr11	+	2423840	2425106	2423840	2423882	2424074	2425106	4964	504431583810	0,3,2,1	498533757214	3,1,12,4	266	74	0.00165918	0.0725101	1.0,0.976,0.988,0.996	0.979,0.993,0.946,0.937	0.026	GT	AG	No	No	No
5484	ENSG00000147813	NAPRT1	chr8	-	144656954	144657515	144656954	144657263	144657399	144657515	5484	156255178276	3,2,3,0	189192320109	5,7,8,2	210	74	0.00177142	0.0762772	0.948,0.978,0.954,1.0	0.93,0.906,0.934,0.951	0.04	GT	AG	No	No	No
840	ENSG00000130734	ATG4D	chr19	+	10655458	10655806	10655458	10655542	10655632	10655806	840	12,9,16,13	99,101,87,122	3,2,14,7	86,128,165,74	164	74	0.00179643	0.0765883	0.052,0.039,0.077,0.046	0.015,0.007,0.037,0.041	0.028	GT	AG	No	No	No
2291	ENSG00000075415	SLC25A3	chr12	+	98987402	98987913	98987402	98987518	98987752	98987913	2291	155246419584	1776171116052090	401370243133	1483185833091570	308	74	0.00186933	0.078915	0.021,0.033,0.059,0.063	0.061,0.046,0.017,0.02	0.008	GT	AG	No	No	No
5421	ENSG00000103932	RPAP1	chr15	-	41809995	41810380	41809995	41810055	41810203	41810380	5421	0,12,13,16	33,43,36,39	4,7,5,6	36,56,72,34	222	74	0.00191064	0.079876	0.0,0.085,0.107,0.12	0.036,0.04,0.023,0.056	0.039	GT	AG	No	No	No
1267	ENSG00000143630	HCN3	chr1	+	155253764	155254548	155253764	155253926	155254329	155254548	1267	34,43,25,46	3,0,0,4	31,36,108,55	0,0,1,1	477	74	0.00200229	0.0813383	0.637,1.0,1.0,0.641	1.0,1.0,0.944,0.895	-0.14	GT	AG	No	No	No
4030	ENSG00000163703	CRELD1	chr3	+	9984760	9985199	9984760	9984837	9985064	9985199	4030	109,141,69,103	1,0,0,0	62,49,225,121	0,1,9,0	301	74	0.00198556	0.0813383	0.964,1.0,1.0,1.0	1.0,0.923,0.86,1.0	0.045	GT	AG	No	No	No
4136	ENSG00000068354	TBC1D25	chrX	+	48417284	48417734	48417284	48417412	48417545	48417734	4136	21,10,9,8	28,38,27,26	5,5,12,0	10,18,61,45	207	74	0.00196697	0.0813383	0.211,0.086,0.106,0.099	0.152,0.09,0.066,0.0	0.049	GT	AG	No	No	No
1354	ENSG00000114857	NKTR	chr3	+	42660511	42661200	42660511	42660619	42661155	42661200	1354	21,41,16,19	42,31,35,43	14,24,44,48	18,24,39,29	610	74	0.00209593	0.0827988	0.057,0.138,0.053,0.051	0.086,0.108,0.12,0.167	-0.045	GT	AG	No	No	No
3384	ENSG00000100325	ASCC2	chr22	-	30189348	30189665	30189348	30189479	30189565	30189665	3384	49,27,23,41	177224174185	9,23,48,21	164167372174	160	74	0.00206395	0.0827988	0.114,0.053,0.058,0.093	0.025,0.06,0.056,0.053	0.031	GT	AG	Yes	Yes	Yes
4386	ENSG00000142327	RNPEPL1	chr2	+	241514446	241515027	241514446	241514559	241514918	241515027	4386	35,29,58,39	97105120149	41,55,100,19	72,80,186,63	433	74	0.00208281	0.0827988	0.058,0.045,0.076,0.043	0.089,0.105,0.084,0.049	-0.026	GT	AG	No	No	No
2325	ENSG00000184661	CDCA2	chr8	+	25317755	25318070	25317755	25317816	25317899	25318070	2325	24,22,2,5	71,71,79,80	4,5,11,7	53,67,155,69	157	74	0.00212358	0.0831285	0.137,0.127,0.012,0.029	0.034,0.034,0.032,0.046	0.04	GT	AG	No	Yes	Yes
2282	ENSG00000146263	MMS22L	chr6	-	97717777	97720757	97717777	97717868	97720579	97720757	2282	13,11,8,11	8,7,6,17	15,8,45,16	3,7,13,1	2785	74	0.00218708	0.0848428	0.041,0.04,0.034,0.017	0.117,0.029,0.084,0.298	-0.099	GT	AG	No	No	No
1686	ENSG00000171747	LGALS4	chr19	-	39303070	39303585	39303070	39303159	39303481	39303585	1686	3,4,0,3	0,1,5,4	0,2,7,10	3,0,0,0	396	74	0.00223435	0.0851425	1.0,0.428,0.0,0.123	0.0,1.0,1.0,1.0	-0.362	GT	AG	No	No	No
2190	ENSG00000140279	DUOX2	chr15	-	45392952	45394187	45392952	45393036	45393990	45394187	2190	26,31,10,25	7,1,0,0	16,6,67,43	1,0,0,0	1028	74	0.00222708	0.0851425	0.211,0.691,1.0,1.0	0.535,1.0,1.0,1.0	-0.158	GT	AG	No	No	No
5345	ENSG00000137411	VARS2	chr6	+	30881981	30882814	30881981	30882121	30882586	30882814	5345	408426315471	3,11,6,7	274288596346	5,6,33,14	539	74	0.00230856	0.0871987	0.949,0.842,0.878,0.902	0.883,0.868,0.713,0.772	0.084	GT	AG	No	No	No
2165	ENSG00000115226	FNDC4	chr2	-	27716796	27717333	27716796	27717001	27717217	27717333	2165	7,0,3,1	5,6,18,3	0,1,1,0	11,6,20,10	290	74	0.0023534	0.0879822	0.263,0.0,0.041,0.078	0.0,0.041,0.013,0.0	0.082	GT	AG	No	No	No
3283	ENSG00000172732	MUS81	chr11	+	65632190	65632794	65632190	65632616	65632690	65632794	3283	15,18,17,33	87,95,97,143	14,15,8,4	101,108,135,43	148	74	0.00237017	0.0879822	0.079,0.087,0.081,0.103	0.065,0.065,0.029,0.044	0.037	GT	AG	No	No	No
844	ENSG00000130734	ATG4D	chr19	+	10657514	10657929	10657514	10657791	10657864	10657929	844	22,16,16,39	45,33,22,59	11,10,24,4	41,31,55,32	147	74	0.0024021	0.0884053	0.198,0.196,0.268,0.25	0.119,0.14,0.18,0.059	0.104	GT	AG	No	No	No
527	ENSG00000148362	C9orf142	chr9	+	139887091	139887695	139887091	139887426	139887504	139887695	527	115121130100	40,34,30,18	88,82,106,40	27,40,62,19	152	74	0.00246821	0.0893117	0.583,0.634,0.678,0.73	0.613,0.5,0.454,0.506	0.138	GT	AG	No	No	No
879	ENSG00000123066	MED13L	chr12	-	116412975	116413543	116412975	116413118	116413319	116413543	879	25,18,8,27	183191114173	10,7,12,9	102100239163	275	74	0.00245856	0.0893117	0.035,0.025,0.019,0.04	0.026,0.018,0.013,0.015	0.012	GT	AG	No	No	No
90	ENSG00000089041	P2RX7	chr12	+	121614949	121615249	121614949	121615015	121615099	121615249	90	5,4,0,0	36,17,7,16	2,2,8,6	7,3,24,10	158	74	0.0025732	0.0908212	0.061,0.099,0.0,0.0	0.118,0.238,0.135,0.219	-0.137	GT	AG	No	No	No
240	ENSG00000108465	CDK5RAP3	chr17	+	46050884	46051397	46050884	46051062	46051296	46051397	240	143,156,54,74	0,1,1,2	62,50,249,142	6,1,7,0	308	74	0.00255318	0.0908212	1.0,0.974,0.928,0.899	0.713,0.923,0.895,1.0	0.068	GT	AG	No	No	No
697	ENSG00000138073	PREB	chr2	-	27355984	27356589	27355984	27356205	27356399	27356589	697	114,95,85,110	110135103144	65,69,126,58	108106248101	268	74	0.00254555	0.0908212	0.222,0.163,0.186,0.174	0.143,0.152,0.123,0.137	0.047	GT	AG	No	No	No
608	ENSG00000136643	RPS6KC1	chr1	+	213414044	213416001	213414044	213415640	213415911	213416001	608	42,26,22,30	90,78,62,96	19,29,66,43	59,48,94,58	345	74	0.00267542	0.0935299	0.091,0.067,0.071,0.063	0.065,0.115,0.131,0.137	-0.039	GT	AG	No	No	No
4151	ENSG00000077235	GTF3C1	chr16	-	27474861	27476157	27474861	27474913	27475640	27476157	4151	23,62,55,44	12,15,11,9	31,33,72,45	11,19,40,27	801	74	0.00269338	0.0935299	0.15,0.276,0.316,0.311	0.207,0.138,0.143,0.133	0.108	GT	AG	No	No	No
4574	ENSG00000105618	PRPF31	chr19	+	54632431	54632745	54632431	54632560	54632646	54632745	4574	38,70,38,61	337262363466	56,40,112,56	259310503184	160	74	0.00302602	0.10424	0.05,0.11,0.046,0.057	0.091,0.056,0.093,0.123	-0.025	GT	AG	No	No	No
495	ENSG00000072682	P4HA2	chr5	-	131552889	131553541	131552889	131553041	131553444	131553541	495	0,1,0,0	12,15,4,2	0,0,6,8	7,6,4,21	477	74	0.00305078	0.104259	0.0,0.01,0.0,0.0	0.0,0.0,0.189,0.056	-0.059	GT	AG	No	No	No
723	ENSG00000162004	CCDC78	chr16	-	772921	773161	772921	773018	773094	773161	723	2,5,12,19	0,2,0,5	7,7,7,3	0,0,0,0	150	74	0.00317589	0.10768	1.0,0.552,1.0,0.652	1.0,1.0,1.0,1.0	-0.199	GT	AG	No	No	No
4416	ENSG00000171703	TCEA2	chr20	+	62703222	62703699	62703222	62703294	62703524	62703699	4416	34,49,29,22	18,44,35,25	14,22,45,17	12,18,105,61	304	74	0.00328568	0.110532	0.315,0.213,0.168,0.176	0.221,0.229,0.094,0.064	0.066	GT	AG	Yes	Yes	Yes
2101	ENSG00000161265	U2AF1L4	chr19	-	36234055	36234246	36234055	36234106	36234196	36234246	2101	30,37,31,39	0,3,1,0	38,33,68,28	0,3,6,3	164	74	0.0033449	0.111652	1.0,0.848,0.933,1.0	1.0,0.832,0.836,0.808	0.076	GT	AG	No	No	No
678	ENSG00000162191	UBXN1	chr11	-	62443969	62444477	62443969	62444111	62444284	62444477	678	19,31,32,59	115,91,115,116	22,22,30,20	84,80,213,104	247	74	0.00350293	0.115142	0.047,0.093,0.077,0.132	0.073,0.076,0.04,0.054	0.027	GT	AG	No	No	No
5140	ENSG00000100599	RIN3	chr14	+	93151331	93154394	93151331	93151495	93154030	93154394	5140	229238542664	1,2,4,4	531508464162	1,0,2,1	2609	74	0.00349507	0.115142	0.867,0.771,0.794,0.825	0.938,1.0,0.868,0.821	-0.093	GT	AG	No	No	No
3853	ENSG00000141504	SAT2	chr17	-	7530680	7531123	7530680	7530732	7530887	7531123	3853	35,41,27,29	9,8,8,5	12,14,31,29	4,10,27,10	229	74	0.00358015	0.116789	0.557,0.624,0.522,0.652	0.492,0.311,0.271,0.484	0.199	GT	AG	No	No	No
3515	ENSG00000129951	LPPR3	chr19	-	814433	814749	814433	814607	814691	814749	3515	1,7,2,11	43,67,40,71	2,2,4,0	26,40,131,39	158	74	0.00374755	0.120425	0.011,0.047,0.023,0.068	0.035,0.023,0.014,0.0	0.019	GT	AG	No	No	No
3704	ENSG00000112514	CUTA	chr6	-	33384873	33385087	33384873	33384919	33385023	33385087	3704	19,42,25,16	7,1,3,4	4,21,36,23	2,0,2,0	178	74	0.00372171	0.120425	0.53,0.946,0.776,0.624	0.454,1.0,0.882,1.0	-0.115	GT	AG	No	No	No
2348	ENSG00000117410	ATP6V0B	chr1	+	44442697	44443967	44442697	44442888	44443652	44443967	2348	255238134197	767622521709	162168402183	4014031123381	838	74	0.00379816	0.121147	0.029,0.033,0.022,0.024	0.034,0.036,0.031,0.041	-0.009	GT	AG	No	No	No
2281	ENSG00000146263	MMS22L	chr6	-	97711210	97715878	97711210	97711324	97715747	97715878	2281	28,11,13,33	2,4,10,4	11,16,14,7	4,5,7,16	4497	74	0.00386094	0.122244	0.187,0.043,0.021,0.12	0.043,0.05,0.032,0.007	0.06	GT	AG	No	No	No
949	ENSG00000136908	DPM2	chr9	-	130698831	130699802	130698831	130698934	130699712	130699802	949	6816986691038	189175227291	5465341068466	193201356202	852	74	0.00391213	0.122961	0.238,0.257,0.204,0.237	0.197,0.187,0.207,0.167	0.044	GT	AG	No	No	No
847	ENSG00000167701	GPT	chr8	+	145730153	145730514	145730153	145730262	145730380	145730514	847	11,17,36,52	12,8,25,18	14,18,18,10	33,19,30,6	192	74	0.00395002	0.123252	0.261,0.45,0.357,0.527	0.141,0.267,0.188,0.391	0.152	GT	AG	No	No	No
3997	ENSG00000085998	POMGNT1	chr1	-	46654354	46655029	46654354	46654652	46654913	46655029	3997	1134762559831	7,7,7,9	5695861480653	1,3,9,0	335	74	0.00399567	0.123381	0.973,0.96,0.946,0.953	0.992,0.977,0.973,1.0	-0.028	GT	AG	No	No	No
4715	ENSG00000177463	NR2C2	chr3	+	15079506	15080734	15079506	15079644	15080628	15080734	4715	82,104,20,44	41,37,28,61	43,41,194,92	24,21,62,48	1058	74	0.00401146	0.123381	0.123,0.164,0.048,0.048	0.111,0.12,0.18,0.118	-0.036	GT	AG	No	No	No
19	ENSG00000104870	FCGRT	chr19	+	50017138	50017743	50017138	50017390	50017467	50017743	19	83,62,38,62	403397188313	26,27,125,40	200213827380	151	74	0.00407038	0.12343	0.092,0.071,0.09,0.088	0.06,0.058,0.069,0.049	0.026	GT	AG	No	No	No
4740	ENSG00000112531	QKI	chr6	+	163984451	163991177	163984451	163984751	163986977	163991177	4740	185,155,45,87	50,40,18,14	45,62,281,194	9,7,46,30	2300	74	0.00405717	0.12343	0.106,0.111,0.074,0.167	0.139,0.222,0.164,0.172	-0.06	GT	AG	No	No	No
1872	ENSG00000163516	ANKZF1	chr2	+	220100731	220101373	220100731	220100817	220101043	220101373	1872	23,20,9,18	114,134,60,92	4,16,17,11	61,60,222,164	300	74	0.00410196	0.123518	0.047,0.036,0.036,0.046	0.016,0.062,0.019,0.016	0.013	GT	AG	No	No	No
5006	ENSG00000125967	NECAB3	chr20	-	32257180	32257518	32257180	32257278	32257492	32257518	5006	16,7,8,13	29,14,5,13	8,5,10,0	19,13,25,19	288	74	0.00418425	0.125121	0.124,0.114,0.291,0.204	0.098,0.09,0.093,0.0	0.113	GT	AG	No	No	No
969	ENSG00000161999	JMJD8	chr16	-	733684	733909	733684	733781	733860	733909	969	17,14,23,27	72,64,50,63	17,15,15,3	46,52,133,62	153	74	0.00435295	0.128382	0.102,0.096,0.182,0.172	0.152,0.122,0.052,0.023	0.051	GT	AG	No	No	No
1566	ENSG00000163728	TTC14	chr3	+	180326488	180327791	180326488	180326598	180327417	180327791	1566	201,238,96,134	0,0,0,3	138101285181	4,2,1,2	893	74	0.00433373	0.128382	1.0,1.0,1.0,0.787	0.741,0.807,0.959,0.882	0.099	GT	AG	No	No	No
2169	ENSG00000174483	BBS1	chr11	+	66283163	66283404	66283163	66283202	66283331	66283404	2169	0,6,4,1	24,26,22,20	2,4,16,7	20,23,28,23	203	74	0.0044055	0.128791	0.0,0.078,0.062,0.018	0.035,0.06,0.172,0.1	-0.052	GT	AG	No	No	No
5494	ENSG00000070610	GBA2	chr9	-	35736863	35737936	35736863	35737601	35737744	35737936	5494	57,41,36,59	8,1,0,3	28,43,54,34	0,1,0,3	217	74	0.00442661	0.128791	0.708,0.933,1.0,0.87	1.0,0.936,1.0,0.794	-0.055	GT	AG	No	No	No
3099	ENSG00000187838	TMEM256-PLSCR3	chr17	-	7296919	7297478	7296919	7297155	7297422	7297478	3099	72,39,68,91	109,109,69,96	26,42,111,49	77,98,182,117	341	74	0.00450997	0.130335	0.125,0.072,0.176,0.171	0.068,0.085,0.117,0.083	0.048	GT	AG	No	No	No
4842	ENSG00000102901	CENPT	chr16	-	67865914	67866448	67865914	67866011	67866130	67866448	4842	8,9,10,13	97105155147	23,15,14,14	90,117,199,58	193	74	0.00467764	0.134279	0.031,0.032,0.024,0.033	0.089,0.047,0.026,0.085	-0.032	GT	AG	No	No	No
1332	ENSG00000172354	GNB2	chr7	+	100275120	100275441	100275120	100275283	100275374	100275441	1332	25,21,20,25	528534418550	2,16,33,6	361391965367	165	74	0.0048318	0.137786	0.021,0.017,0.021,0.02	0.002,0.018,0.015,0.007	0.009	GT	AG	No	No	No
1488	ENSG00000172803	SNX32	chr11	+	65617390	65618025	65617390	65617742	65617901	65618025	1488	4,10,9,18	9,2,9,12	1,2,7,1	6,4,11,7	233	74	0.00487919	0.138222	0.124,0.614,0.241,0.323	0.05,0.137,0.168,0.043	0.226	GT	AG	No	No	No
109	ENSG00000143442	POGZ	chr1	-	151379082	151379499	151379082	151379107	151379386	151379499	109	42,26,18,21	74,96,69,87	14,9,32,16	75,67,122,93	353	74	0.00505613	0.142299	0.106,0.054,0.052,0.048	0.038,0.027,0.052,0.035	0.027	GT	AG	No	No	No
4195	ENSG00000225177	RP11-390P2.4	chr6	+	139017733	139018425	139017733	139017892	139018039	139018425	4195	18,7,9,4	3,0,1,0	4,0,21,6	2,1,2,2	221	74	0.00521925	0.145936	0.668,1.0,0.751,1.0	0.401,0.0,0.779,0.501	0.434	GT	AG	No	No	No
478	ENSG00000173846	PLK3	chr1	+	45268626	45269063	45268626	45268825	45268939	45269063	478	24,21,20,13	65,51,78,111	18,22,55,31	70,74,93,42	188	74	0.00534665	0.148533	0.127,0.139,0.092,0.044	0.092,0.105,0.189,0.225	-0.052	GT	AG	No	No	No
4034	ENSG00000204472	AIF1	chr6	+	31583446	31584283	31583446	31583513	31584120	31584283	4034	14131125600971	12,20,3,13	47245318901066	10,8,27,32	681	74	0.00550959	0.152079	0.928,0.859,0.956,0.89	0.837,0.86,0.884,0.784	0.067	GT	AG	No	No	No
3569	ENSG00000103365	GGA2	chr16	-	23504680	23505699	23504680	23504908	23505623	23505699	3569	285421255296	0,1,0,0	178217509247	2,0,7,0	789	74	0.00560099	0.153617	1.0,0.975,1.0,1.0	0.893,1.0,0.872,1.0	0.052	GT	AG	No	No	No
3172	ENSG00000092199	HNRNPC	chr14	-	21677294	21679725	21677294	21679465	21679564	21679725	3172	113,86,97,143	9739648121131	85,82,124,81	76386418741015	173	74	0.00581442	0.158461	0.047,0.037,0.049,0.051	0.045,0.039,0.028,0.033	0.01	GT	AG	No	No	No
2024	ENSG00000115159	GPD2	chr2	+	157435400	157435676	157435400	157435513	157435597	157435676	2024	6,3,2,4	10,8,12,7	3,1,0,1	13,4,12,8	158	74	0.005855	0.158564	0.219,0.149,0.072,0.211	0.098,0.105,0.0,0.055	0.098	GT	AG	No	No	No
1711	ENSG00000104231	ZFAND1	chr8	-	82627038	82627349	82627038	82627130	82627221	82627349	1711	8,2,5,16	70,79,66,62	2,4,2,5	42,67,86,69	165	74	0.00603647	0.162456	0.049,0.011,0.033,0.104	0.021,0.026,0.01,0.031	0.027	GT	AG	No	No	No
1053	ENSG00000104365	IKBKB	chr8	+	42176787	42178362	42176787	42176939	42178252	42178362	1053	275353207253	0,1,4,5	188176471229	5,5,12,4	1387	74	0.00608044	0.162624	1.0,0.95,0.734,0.73	0.667,0.653,0.677,0.753	0.166	GT	AG	No	No	No
359	ENSG00000143549	TPM3	chr1	-	154143124	154145454	154143124	154143187	154145383	154145454	359	620646406527	9,17,8,17	4373771043662	2,7,12,6	2270	74	0.00624125	0.163248	0.692,0.553,0.623,0.503	0.877,0.637,0.739,0.782	-0.166	GT	AG	No	No	No
519	ENSG00000205744	DENND1C	chr19	-	6475494	6475762	6475494	6475596	6475716	6475762	519	2,1,0,0	2,7,9,5	1,0,8,2	3,3,21,6	194	74	0.00631475	0.163248	0.276,0.052,0.0,0.0	0.113,0.0,0.127,0.113	-0.006	GT	AG	No	No	No
2162	ENSG00000071859	FAM50A	chrX	+	153678028	153678279	153678028	153678083	153678230	153678279	2162	37,35,18,20	110103112123	29,37,65,27	116,103,138,62	221	74	0.00629505	0.163248	0.101,0.102,0.051,0.052	0.077,0.107,0.136,0.127	-0.035	GT	AG	No	No	No
2232	ENSG00000149532	CPSF7	chr11	-	61183576	61183991	61183576	61183634	61183835	61183991	2232	7698869201154	7,4,12,4	7677621453752	5,3,2,1	275	74	0.00623672	0.163248	0.967,0.983,0.954,0.987	0.976,0.986,0.995,0.995	-0.015	GT	AG	No	No	No
4774	ENSG00000197355	UAP1L1	chr9	+	139976449	139978990	139976449	139976516	139977088	139978990	4774	57,109,52,85	48,54,62,40	38,59,60,36	54,35,71,45	646	74	0.00625008	0.163248	0.12,0.188,0.088,0.196	0.075,0.162,0.088,0.084	0.046	GT	AG	No	No	No
4775	ENSG00000198093	ZNF649	chr19	-	52403050	52403547	52403050	52403165	52403345	52403547	4775	15,15,8,7	0,0,6,1	5,13,13,12	0,0,0,1	254	74	0.00633125	0.163248	1.0,1.0,0.28,0.671	1.0,1.0,1.0,0.778	-0.207	GT	AG	No	No	No
2056	ENSG00000135341	MAP3K7	chr6	-	91260186	91261898	91260186	91260268	91261767	91261898	2056	26,38,12,27	102,107,67,138	15,11,70,47	82,67,136,71	1573	74	0.00637199	0.16332	0.012,0.016,0.008,0.009	0.009,0.008,0.024,0.03	-0.007	GT	AG	No	No	No
716	ENSG00000235954	TTC28-AS1	chr22	+	28393398	28394826	28393398	28393727	28393973	28394826	716	41,22,23,16	1,1,1,1	21,6,28,16	3,2,6,0	320	74	0.00648618	0.16333	0.905,0.836,0.842,0.787	0.618,0.41,0.519,1.0	0.206	GT	AG	No	No	No
4423	ENSG00000188130	MAPK12	chr22	-	50694043	50694628	50694043	50694123	50694513	50694628	4423	338686278561	3,7,3,17	104,108,285,81	0,0,5,0	464	74	0.00648101	0.16333	0.947,0.94,0.937,0.84	1.0,1.0,0.901,1.0	-0.059	GT	AG	Yes	Yes	Yes
4427	ENSG00000138496	PARP9	chr3	-	122255014	122255920	122255014	122255189	122255780	122255920	4427	56,52,17,19	70,55,88,98	33,26,71,54	63,81,73,39	665	74	0.0064701	0.16333	0.082,0.095,0.021,0.021	0.055,0.034,0.098,0.134	-0.026	GT	AG	No	No	No
3926	ENSG00000172932	ANKRD13D	chr11	+	67066528	67067082	67066528	67066595	67067000	67067082	3926	232225218268	82,89,82,88	166162306122	77,74,152,70	479	74	0.00653465	0.163594	0.304,0.281,0.291,0.32	0.25,0.253,0.237,0.212	0.061	GC	AG	No	No	No
176	ENSG00000139641	ESYT1	chr12	+	56524823	56525100	56524823	56524897	56525027	56525100	176	15,18,24,14	590574683808	15,27,33,32	557547830502	204	74	0.00659334	0.164109	0.009,0.011,0.013,0.006	0.01,0.018,0.014,0.023	-0.007	GT	AG	No	No	No
3171	ENSG00000011258	MBTD1	chr17	-	49269613	49270377	49269613	49269641	49270142	49270377	3171	15,14,1,11	55,76,43,51	3,1,11,13	51,57,116,95	575	74	0.00665301	0.164643	0.034,0.023,0.003,0.027	0.008,0.002,0.012,0.017	0.012	GT	AG	No	No	No
5268	ENSG00000099949	LZTR1	chr22	+	21350251	21351090	21350251	21350401	21350984	21351090	5268	50108123214	53,40,49,64	79,85,90,57	43,51,91,37	657	74	0.00669343	0.164697	0.096,0.233,0.22,0.274	0.171,0.158,0.1,0.148	0.061	GC	AG	Yes	No	Yes
4564	ENSG00000104973	MED25	chr19	+	50339482	50340236	50339482	50339663	50340103	50340236	4564	121,140,71,81	57,84,58,87	55,54,172,88	59,53,202,69	514	74	0.00673859	0.164866	0.234,0.194,0.15,0.118	0.118,0.128,0.109,0.155	0.047	GT	AG	No	No	No
546	ENSG00000166986	MARS	chr12	+	57909702	57909941	57909702	57909774	57909921	57909941	546	211256163285	7,1,3,4	126133406170	1,2,1,1	221	74	0.00702712	0.165348	0.91,0.988,0.948,0.96	0.977,0.957,0.993,0.983	-0.026	GT	AG	No	No	No
1028	ENSG00000160753	RUSC1	chr1	+	155295654	155296923	155295654	155295701	155296688	155296923	1028	309334384478	1,4,1,2	309390493218	4,5,12,0	1061	74	0.00700478	0.165348	0.956,0.853,0.964,0.943	0.843,0.845,0.741,1.0	0.072	GT	AG	No	No	No
1596	ENSG00000102225	CDK16	chrX	+	47085363	47086102	47085363	47085426	47085981	47086102	1596	452394373390	0,2,1,0	287307672342	3,4,3,1	629	74	0.0069544	0.165348	1.0,0.959,0.978,1.0	0.918,0.9,0.963,0.976	0.045	GT	AG	No	No	No
1973	ENSG00000204843	DCTN1	chr2	-	74593370	74593747	74593370	74593502	74593585	74593747	1973	33,31,36,29	359301280359	37,28,79,16	215236426184	157	74	0.00689279	0.165348	0.042,0.046,0.057,0.037	0.075,0.053,0.08,0.039	-0.016	GT	AG	No	No	No
2439	ENSG00000137942	FNBP1L	chr1	+	94016503	94020216	94016503	94016662	94017965	94020216	2439	344358311419	2,4,5,11	241249578335	1,2,0,5	1377	74	0.00689406	0.165348	0.902,0.828,0.77,0.672	0.928,0.87,1.0,0.783	-0.102	GT	AG	No	No	No
2928	ENSG00000178921	PFAS	chr17	+	8159584	8159966	8159584	8159725	8159841	8159966	2928	12,9,15,21	100120146227	17,19,32,16	152,130,173,67	190	74	0.00687007	0.165348	0.045,0.028,0.038,0.035	0.042,0.054,0.067,0.085	-0.026	GT	AG	No	No	No
3322	ENSG00000012171	SEMA3B	chr3	+	50310965	50311259	50310965	50311077	50311189	50311259	3322	4,2,1,1	0,3,0,0	0,1,7,5	1,0,2,3	186	74	0.00698995	0.165348	1.0,0.21,1.0,1.0	0.0,1.0,0.582,0.399	0.307	GT	AG	No	No	No
2435	ENSG00000176978	DPP7	chr9	-	140008694	140009028	140008694	140008830	140008914	140009028	2435	52,80,75,87	10,7,12,16	52,65,72,21	10,16,29,11	158	74	0.00706796	0.165406	0.709,0.843,0.745,0.718	0.709,0.655,0.538,0.472	0.16	GT	AG	No	No	No
102	ENSG00000090316	MAEA	chr4	+	1330648	1332405	1330648	1330782	1332209	1332405	102	281617219456	134113136166	179179509212	92,123,241,93	1501	74	0.00714713	0.165831	0.094,0.212,0.074,0.119	0.088,0.067,0.094,0.101	0.037	GT	AG	Yes	Yes	Yes
1614	ENSG00000179532	DNHD1	chr11	+	6591238	6592653	6591238	6591626	6591847	6592653	1614	5,14,1,14	0,4,0,0	5,8,29,9	2,3,4,2	295	74	0.00717015	0.165831	1.0,0.468,1.0,1.0	0.385,0.401,0.645,0.53	0.377	GT	AG	No	No	No
3702	ENSG00000147535	PPAPDC1B	chr8	-	38125414	38126508	38125414	38125478	38126399	38126508	3702	677796443474	3,4,5,4	3743441350599	14,6,12,5	995	74	0.00720167	0.165831	0.944,0.937,0.868,0.898	0.665,0.81,0.893,0.899	0.095	GT	AG	No	No	No
342	ENSG00000173171	MTX1	chr1	+	155180338	155182010	155180338	155180418	155181917	155182010	342	358446389425	111,85,115,156	288238563250	98,99,251,73	1573	74	0.00743505	0.16721	0.132,0.198,0.137,0.114	0.121,0.102,0.095,0.139	0.031	GT	AG	No	No	No
420	ENSG00000198258	UBL5	chr19	+	9939002	9939351	9939002	9939065	9939267	9939351	420	324612637906	4,9,19,28	337399559229	8,4,8,0	276	74	0.00735212	0.16721	0.956,0.948,0.9,0.897	0.919,0.964,0.949,1.0	-0.033	GC	AG	Yes	Yes	Yes
3597	ENSG00000159314	ARHGAP27	chr17	-	43481966	43482472	43481966	43482047	43482393	43482472	3597	199222238270	6,0,3,4	195265290189	7,2,13,8	420	74	0.00753336	0.16721	0.854,1.0,0.933,0.922	0.831,0.959,0.797,0.806	0.079	GT	AG	No	No	No
3794	ENSG00000170175	CHRNB1	chr17	+	7350361	7350969	7350361	7350470	7350821	7350969	3794	29,45,1,5	10,9,7,6	17,7,103,64	1,7,12,1	425	74	0.00741676	0.16721	0.336,0.465,0.024,0.127	0.747,0.148,0.599,0.918	-0.365	GT	AG	No	No	No
4975	ENSG00000168883	USP39	chr2	+	85875883	85876403	85875883	85875976	85876139	85876403	4975	893708578902	33,26,41,36	5465571227540	19,28,30,6	237	74	0.00752339	0.16721	0.894,0.895,0.815,0.887	0.9,0.861,0.927,0.966	-0.041	GT	AG	No	No	No
5135	ENSG00000197841	ZNF181	chr19	+	35230052	35230526	35230052	35230173	35230427	35230526	5135	9,5,6,5	32,14,23,25	7,9,17,5	15,11,25,12	328	74	0.00752494	0.16721	0.06,0.075,0.056,0.043	0.095,0.156,0.133,0.086	-0.059	GT	AG	No	No	No
5499	ENSG00000076706	MCAM	chr11	-	119183479	119185286	119183479	119183659	119185198	119185286	5499	3,10,8,9	10,19,62,38	18,14,19,5	31,42,32,13	1613	74	0.00751317	0.16721	0.014,0.024,0.006,0.011	0.026,0.015,0.027,0.017	-0.007	GT	AG	No	No	No
2656	ENSG00000267796	LIN37	chr19	+	36243987	36245058	36243987	36244154	36244917	36245058	2656	156160136133	43,62,23,54	98,65,244,124	33,36,124,59	837	74	0.0076753	0.169486	0.243,0.186,0.343,0.179	0.208,0.138,0.148,0.157	0.075	GT	AG	No	No	No
2116	ENSG00000180104	EXOC3	chr5	+	464404	465387	464404	464527	465225	465387	2116	231250185170	84,73,76,99	165166483218	54,70,84,46	772	74	0.00775029	0.170269	0.209,0.247,0.189,0.141	0.227,0.185,0.355,0.312	-0.073	GT	AG	No	No	No
5351	ENSG00000111012	CYP27B1	chr12	-	58158793	58159282	58158793	58158994	58159079	58159282	5351	2,17,16,13	6,3,4,1	19,17,17,4	1,3,1,0	159	74	0.00785787	0.171756	0.134,0.725,0.651,0.858	0.898,0.725,0.888,1.0	-0.286	GT	AG	No	No	No
2513	ENSG00000242612	DECR2	chr16	+	460971	461578	460971	461076	461360	461578	2513	19,15,2,16	28,31,31,18	12,3,9,2	35,21,39,15	358	74	0.00817732	0.177836	0.123,0.091,0.013,0.155	0.066,0.029,0.046,0.027	0.053	GT	AG	No	No	No
5776	ENSG00000087111	PIGS	chr17	-	26897869	26898206	26897869	26897981	26898066	26898206	5776	19,32,19,28	183183149154	38,33,65,28	136135366129	159	74	0.00827236	0.178999	0.046,0.075,0.056,0.078	0.115,0.102,0.076,0.092	-0.033	GT	AG	No	No	No
3631	ENSG00000256269	HMBS	chr11	+	118960392	118960777	118960392	118960470	118960699	118960777	3631	7,20,21,11	192194203277	15,19,54,19	205208402156	303	74	0.00832956	0.179336	0.009,0.025,0.025,0.01	0.018,0.022,0.032,0.029	-0.008	GT	AG	Yes	Yes	Yes
297	ENSG00000143369	ECM1	chr1	+	150482136	150482478	150482136	150482238	150482397	150482478	297	2,2,13,14	12,19,31,22	6,8,2,1	28,33,38,11	233	74	0.00888381	0.182204	0.05,0.032,0.118,0.168	0.064,0.071,0.016,0.028	0.047	GT	AG	No	No	No
605	ENSG00000139291	TMEM19	chr12	+	72094611	72097836	72094611	72094805	72097756	72097836	605	580491376577	1,0,0,0	300360799363	2,5,0,0	3025	74	0.00888593	0.182204	0.934,1.0,1.0,1.0	0.786,0.638,1.0,1.0	0.128	GT	AG	No	No	No
1069	ENSG00000157601	MX1	chr21	+	42793764	42794022	42793764	42793798	42793901	42794022	1069	0,2,1,1	3,2,0,0	3,2,0,5	0,0,3,1	177	74	0.00864303	0.182204	0.0,0.295,1.0,1.0	1.0,1.0,0.0,0.676	-0.095	GT	AG	No	No	No
1445	ENSG00000148399	DPH7	chr9	-	140459344	140459606	140459344	140459410	140459536	140459606	1445	16,15,20,39	106103101116	32,28,40,22	76,80,160,62	200	74	0.0088514	0.182204	0.053,0.051,0.068,0.111	0.135,0.115,0.085,0.116	-0.042	GT	AG	No	No	No
2750	ENSG00000108788	MLX	chr17	+	40721524	40722201	40721524	40721624	40721999	40722201	2750	43,67,130,86	177180288310	62,60,64,49	227238373140	449	74	0.00851207	0.182204	0.038,0.058,0.069,0.044	0.043,0.04,0.028,0.055	0.011	GT	AG	No	No	No
3575	ENSG00000103496	STX4	chr16	+	31050861	31051139	31050861	31050972	31051043	31051139	3575	15,31,21,32	143141131177	34,20,44,31	113,121,195,81	145	74	0.00883722	0.182204	0.051,0.101,0.076,0.084	0.133,0.078,0.103,0.163	-0.041	GT	AG	No	No	No
4106	ENSG00000131652	THOC6	chr16	+	3075924	3076289	3075924	3076167	3076251	3076289	4106	5,19,27,57	191178213257	14,19,18,13	151200302156	158	74	0.00857519	0.182204	0.012,0.048,0.056,0.094	0.042,0.043,0.027,0.038	0.015	GT	AG	No	No	No
5055	ENSG00000111679	PTPN6	chr12	+	7060771	7061340	7060771	7060894	7061074	7061340	5055	105144183223	2,2,8,3	167,169,170,87	8,5,19,1	254	74	0.00876557	0.182204	0.939,0.954,0.87,0.956	0.859,0.908,0.723,0.962	0.067	GT	AG	No	No	No
5239	ENSG00000101365	IDH3B	chr20	-	2641102	2641475	2641102	2641236	2641342	2641475	5239	44,48,57,61	372354333462	36,37,43,18	256242658262	180	74	0.00887135	0.182204	0.046,0.053,0.066,0.051	0.055,0.059,0.026,0.027	0.012	GT	AG	No	No	No
5621	ENSG00000205726	ITSN1	chr21	+	35201309	35202049	35201309	35201354	35201927	35202049	5621	14,32,8,18	4,1,0,1	15,6,45,25	1,1,1,0	647	74	0.00865215	0.182204	0.286,0.785,1.0,0.673	0.632,0.407,0.837,1.0	-0.033	GT	AG	No	No	No
2846	ENSG00000204351	SKIV2L	chr6	+	31937056	31937528	31937056	31937197	31937291	31937528	2846	91,76,78,103	42,54,60,54	41,56,139,56	47,53,126,40	168	74	0.00897516	0.182721	0.488,0.383,0.364,0.457	0.278,0.318,0.327,0.381	0.097	GT	AG	No	No	No
3318	ENSG00000136279	DBNL	chr7	+	44097380	44097879	44097380	44097458	44097727	44097879	3318	25,27,61,56	146133162200	34,38,16,14	126,154,223,83	343	74	0.008996	0.182721	0.036,0.042,0.075,0.057	0.055,0.051,0.015,0.035	0.013	GT	AG	No	No	No
3594	ENSG00000159314	ARHGAP27	chr17	-	43473572	43473951	43473572	43473650	43473852	43473951	3594	22,42,69,53	63,65,62,67	86,59,93,39	59,64,88,45	276	74	0.00914016	0.184777	0.086,0.148,0.23,0.175	0.281,0.198,0.221,0.189	-0.063	GT	AG	No	No	No
5098	ENSG00000166987	MBD6	chr12	+	57917811	57918199	57917811	57917875	57918062	57918199	5098	13,34,34,42	136158133168	24,15,34,15	108130265157	261	74	0.00932283	0.187589	0.026,0.058,0.068,0.066	0.059,0.032,0.035,0.026	0.017	GT	AG	No	No	No
985	ENSG00000137752	CASP1	chr11	-	104896234	104897083	104896234	104896327	104896952	104897083	985	32,43,35,32	1,7,1,0	29,38,46,26	4,10,7,3	699	74	0.00943304	0.188893	0.772,0.394,0.787,1.0	0.434,0.287,0.41,0.478	0.336	GT	AG	No	No	No
4799	ENSG00000175203	DCTN2	chr12	-	57926766	57927086	57926766	57926805	57927020	57927086	4799	46,53,21,52	212174140182	28,21,40,23	106127337129	289	74	0.00947536	0.188893	0.053,0.072,0.037,0.068	0.063,0.041,0.029,0.044	0.013	GT	AG	No	No	No
1549	ENSG00000172809	RPL38	chr17	+	72199842	72200097	72199842	72199909	72200056	72200097	1549	315227290437	8,5,4,4	236241444207	0,4,4,0	221	74	0.0096545	0.190349	0.929,0.938,0.96,0.973	1.0,0.953,0.974,1.0	-0.032	GT	AG	No	No	No
3198	ENSG00000038358	EDC4	chr16	+	67915570	67916012	67915570	67915748	67915856	67916012	3198	74,105,93,191	75,61,89,114	103,87,121,60	81,131,131,76	182	74	0.00966255	0.190349	0.286,0.412,0.298,0.405	0.341,0.213,0.273,0.243	0.083	GT	AG	No	Yes	Yes
4380	ENSG00000110888	CAPRIN2	chr12	-	30867892	30869610	30867892	30868015	30869441	30869610	4380	754720307401	5,4,2,3	3302941007645	6,5,17,4	1500	74	0.00968101	0.190349	0.882,0.899,0.883,0.868	0.731,0.744,0.745,0.888	0.106	GT	AG	No	No	No
4735	ENSG00000013573	DDX11	chr12	+	31241977	31243028	31241977	31242085	31242819	31243028	4735	240323275336	4,3,3,1	199204501186	0,0,4,0	808	74	0.0097328	0.190497	0.846,0.908,0.894,0.969	1.0,1.0,0.92,1.0	-0.076	GT	AG	No	No	No
209	ENSG00000269640	CTD-2521M24.9	chr19	+	17516632	17517105	17516632	17516804	17516885	17517105	209	2,2,4,0	5,6,7,5	4,15,4,1	5,2,5,2	155	74	0.00991913	0.193266	0.16,0.137,0.214,0.0	0.276,0.782,0.276,0.193	-0.254	GT	AG	No	No	No
918	ENSG00000089195	TRMT6	chr20	-	5921698	5922682	5921698	5921785	5922596	5922682	918	33,39,65,65	0,2,4,0	44,42,60,28	0,1,0,0	885	74	0.0100196	0.194343	1.0,0.62,0.576,1.0	1.0,0.778,1.0,1.0	-0.145	GT	AG	No	No	No
503	ENSG00000039650	PNKP	chr19	-	50364705	50365138	50364705	50364767	50364864	50365138	503	22,22,26,59	162126182175	33,23,22,7	125161265107	171	74	0.0102878	0.19787	0.056,0.07,0.058,0.127	0.103,0.058,0.035,0.028	0.022	GT	AG	No	No	No
2168	ENSG00000174483	BBS1	chr11	+	66283010	66283202	66283010	66283057	66283163	66283202	2168	1,2,5,10	18,17,19,26	1,2,0,3	17,13,20,19	180	74	0.0103318	0.19787	0.022,0.046,0.098,0.137	0.024,0.059,0.0,0.061	0.04	GT	AG	No	No	No
4748	ENSG00000159403	C1R	chr12	-	7244047	7245037	7244047	7244276	7244982	7245037	4748	7,14,2,9	55,44,14,27	2,2,5,1	17,23,72,50	780	74	0.0103425	0.19787	0.012,0.029,0.013,0.031	0.011,0.008,0.007,0.002	0.014	GT	AG	No	No	No
5481	ENSG00000163913	IFT122	chr3	+	129233231	129234442	129233231	129233397	129234330	129234442	5481	175248168299	61,43,32,53	130115348132	30,37,125,39	1007	74	0.0103852	0.19787	0.174,0.298,0.278,0.293	0.242,0.186,0.17,0.199	0.061	GT	AG	Yes	Yes	Yes
71	ENSG00000160058	BSDC1	chr1	-	32859680	32860026	32859680	32859741	32860004	32860026	71	33,52,106,100	24,41,40,38	52,66,35,33	30,49,60,25	337	74	0.010762	0.198203	0.232,0.218,0.368,0.366	0.276,0.228,0.114,0.225	0.085	GT	AG	No	No	No
976	ENSG00000065000	AP3D1	chr19	-	2112858	2113412	2112858	2112966	2113334	2113412	976	7,27,19,11	27,21,48,35	10,11,65,26	23,26,50,17	442	74	0.0106827	0.198203	0.042,0.177,0.062,0.05	0.068,0.066,0.179,0.204	-0.046	GT	AG	No	No	No
983	ENSG00000133858	ZFC3H1	chr12	-	72004837	72005667	72004837	72004877	72005565	72005667	983	25,32,9,10	64,42,52,56	10,12,47,41	44,32,67,45	762	74	0.0107162	0.198203	0.037,0.069,0.017,0.017	0.022,0.035,0.064,0.081	-0.015	GT	AG	No	Yes	Yes
1340	ENSG00000067445	TRO	chrX	+	54955035	54957464	54955035	54955143	54957173	54957464	1340	16431424557782	2,3,0,0	50153226511347	2,1,6,5	2104	74	0.0105867	0.198203	0.967,0.943,1.0,1.0	0.898,0.949,0.94,0.905	0.054	GC	AG	No	No	No
2627	ENSG00000167992	VWCE	chr11	-	61058735	61059048	61058735	61058825	61058953	61059048	2627	0,1,0,1	16,12,13,12	6,2,2,0	9,16,26,5	202	74	0.0108157	0.198203	0.0,0.03,0.0,0.03	0.196,0.044,0.027,0.0	-0.052	GT	AG	No	No	No
3461	ENSG00000179222	MAGED1	chrX	+	51644648	51645450	51644648	51645034	51645241	51645450	3461	51,48,12,11	703531307382	17,11,103,50	240277862554	281	74	0.0108169	0.198203	0.019,0.023,0.01,0.008	0.018,0.01,0.031,0.023	-0.005	GT	AG	No	No	No
3641	ENSG00000204536	CCHCR1	chr6	-	31112463	31112850	31112463	31112565	31112661	31112850	3641	36,20,18,26	49,46,39,51	16,15,28,15	33,29,139,39	170	74	0.0105673	0.198203	0.242,0.159,0.167,0.182	0.174,0.184,0.081,0.143	0.042	GT	AG	No	No	No
4732	ENSG00000162078	ZG16B	chr16	+	2880415	2880797	2880415	2880494	2880694	2880797	4732	8,9,9,2	9,18,19,34	0,7,1,3	12,18,24,16	274	74	0.0106018	0.198203	0.194,0.119,0.113,0.016	0.0,0.095,0.011,0.048	0.072	GT	AG	No	No	No
5410	ENSG00000137312	FLOT1	chr6	-	30708966	30709481	30708966	30709110	30709390	30709481	5410	428556333393	574480387542	312288828512	271303919377	354	74	0.0107847	0.198203	0.135,0.195,0.152,0.132	0.194,0.166,0.158,0.221	-0.031	GT	AG	No	No	No
875	ENSG00000168137	SETD5	chr3	+	9516132	9516840	9516132	9516266	9516751	9516840	875	94,105,38,47	159158125160	37,36,195,93	98100238104	559	74	0.0108854	0.198613	0.073,0.081,0.039,0.037	0.048,0.045,0.098,0.106	-0.017	GT	AG	No	No	No
1278	ENSG00000138750	NUP54	chr4	-	77038816	77039347	77038816	77038927	77039227	77039347	1278	25,7,12,17	129,115,83,119	8,9,22,2	102,95,197,127	374	74	0.0109713	0.199084	0.037,0.012,0.028,0.027	0.015,0.018,0.022,0.003	0.011	GT	AG	No	No	No
5710	ENSG00000204344	STK19	chr6	+	31947190	31948325	31947190	31947330	31948227	31948325	5710	167195126180	43,47,31,41	117,99,288,140	30,38,118,41	971	74	0.0110037	0.199084	0.228,0.24,0.236,0.251	0.229,0.166,0.157,0.206	0.049	GT	AG	No	No	No
794	ENSG00000077463	SIRT6	chr19	-	4175024	4175757	4175024	4175148	4175676	4175757	794	49,51,82,81	30,37,35,27	46,41,66,16	26,28,46,32	602	74	0.0111541	0.20096	0.167,0.145,0.224,0.269	0.179,0.153,0.15,0.058	0.066	GT	AG	No	No	No
4051	ENSG00000271853	RP1-178F15.5	chr1	-	153604509	153604716	153604509	153604539	153604630	153604716	4051	13,7,21,33	4,1,3,3	17,21,10,10	9,7,4,3	165	74	0.0116952	0.209832	0.593,0.758,0.758,0.831	0.459,0.574,0.529,0.599	0.195	GT	AG	No	No	No
2148	ENSG00000143418	CERS2	chr1	-	150939867	150940190	150939867	150939960	150940139	150940190	2148	23,46,26,53	355336361519	45,35,92,27	373398513202	253	74	0.0119032	0.21194	0.019,0.039,0.021,0.029	0.034,0.025,0.05,0.038	-0.01	GT	AG	No	No	No
2436	ENSG00000176978	DPP7	chr9	-	140008694	140009028	140008694	140008834	140008914	140009028	2436	44,72,59,80	240293243263	45,59,59,18	167216453205	154	74	0.0119112	0.21194	0.081,0.106,0.104,0.128	0.115,0.116,0.059,0.04	0.022	GT	AG	No	No	No
43	ENSG00000197102	DYNC1H1	chr14	+	102515776	102516219	102515776	102515919	102516050	102516219	43	34,19,12,31	115,129,73,147	12,11,21,11	67,75,210,80	205	74	0.0120225	0.212167	0.096,0.05,0.056,0.071	0.061,0.05,0.035,0.047	0.02	GT	AG	No	No	No
1752	ENSG00000152465	NMT2	chr10	-	15175051	15175362	15175051	15175143	15175243	15175362	1752	0,5,0,2	89,89,24,44	1,6,3,10	27,29,123,95	174	74	0.0119887	0.212167	0.0,0.023,0.0,0.019	0.016,0.081,0.01,0.043	-0.027	GT	AG	No	No	No
1131	ENSG00000258388	PPT2-EGFL8	chr6	+	32133914	32134397	32133914	32134009	32134274	32134397	1131	194,136,74,121	3,0,1,2	77,91,310,135	1,2,11,3	339	74	0.0125462	0.21961	0.934,1.0,0.942,0.93	0.944,0.909,0.86,0.908	0.046	GC	AG	No	No	No
4621	ENSG00000185324	CDK10	chr16	+	89759681	89760640	89759681	89759875	89760580	89760640	4621	743908605840	124126103158	5785371074476	124,111,242,91	779	74	0.0125098	0.21961	0.363,0.406,0.358,0.336	0.307,0.315,0.297,0.332	0.053	GT	AG	No	No	No
5043	ENSG00000165795	NDRG2	chr14	-	21486362	21486973	21486362	21486398	21486921	21486973	5043	7,18,11,5	0,2,3,0	13,25,17,6	1,1,0,0	597	74	0.0127652	0.22164	1.0,0.527,0.312,1.0	0.617,0.756,1.0,1.0	-0.133	GT	AG	No	No	No
5566	ENSG00000145833	DDX46	chr5	+	134152119	134153404	134152119	134152293	134153185	134153404	5566	19,4,15,7	31,19,27,27	5,5,14,6	34,25,54,25	966	74	0.012724	0.22164	0.045,0.016,0.041,0.019	0.011,0.015,0.019,0.018	0.015	GT	AG	No	No	No
427	ENSG00000072121	ZFYVE26	chr14	-	68228082	68229129	68228082	68228301	68228919	68229129	427	31,38,18,44	46,31,24,60	9,13,28,21	34,20,58,28	692	74	0.0129704	0.224299	0.067,0.116,0.074,0.073	0.028,0.065,0.049,0.074	0.028	GT	AG	No	No	No
2773	ENSG00000104886	PLEKHJ1	chr19	-	2235760	2235989	2235760	2235827	2235921	2235989	2773	0,4,1,14	103,79,44,80	1,2,1,0	49,67,124,59	168	74	0.0132466	0.22816	0.0,0.022,0.01,0.072	0.009,0.013,0.004,0.0	0.019	GT	AG	No	No	No
121	ENSG00000177595	PIDD	chr11	-	802681	803647	802681	802891	803173	803647	121	32,72,35,61	4,4,15,12	42,23,108,25	20,13,27,15	356	74	0.0134865	0.228634	0.624,0.789,0.327,0.514	0.304,0.269,0.454,0.257	0.243	GT	AG	No	No	No
2690	ENSG00000186635	ARAP1	chr11	-	72423482	72424288	72423482	72423613	72424220	72424288	2690	290304150175	193209138174	99131399289	138154391221	681	74	0.0134675	0.228634	0.14,0.136,0.106,0.099	0.072,0.085,0.1,0.124	0.025	GT	AG	No	No	No
4843	ENSG00000102901	CENPT	chr16	-	67865914	67866448	67865914	67866039	67866130	67866448	4843	3,8,5,4	4,6,2,4	14,9,6,10	1,3,4,1	165	74	0.0133862	0.228634	0.252,0.374,0.529,0.31	0.863,0.574,0.402,0.818	-0.298	GT	AG	No	No	No
5418	ENSG00000143862	ARL8A	chr1	-	202104586	202104928	202104586	202104654	202104834	202104928	5418	28,26,19,14	267227147216	14,11,26,15	146144497252	254	74	0.0134469	0.228634	0.03,0.032,0.036,0.019	0.027,0.022,0.015,0.017	0.009	GT	AG	No	No	No
4894	ENSG00000127603	MACF1	chr1	+	39950272	39952659	39950272	39950402	39951209	39952659	4894	117,148,30,64	314278146238	54,46,216,111	154113415200	881	74	0.013579	0.229298	0.03,0.043,0.017,0.022	0.029,0.033,0.042,0.045	-0.009	GT	AG	No	No	No
5701	ENSG00000132341	RAN	chr12	+	131357128	131357465	131357128	131357174	131357380	131357465	5701	58,67,134,150	2036157618612430	108,123,137,69	138216512852991	280	74	0.0137381	0.231079	0.007,0.011,0.019,0.016	0.02,0.019,0.013,0.018	-0.004	GT	AG	No	No	No
5282	ENSG00000135775	COG2	chr1	+	230805101	230807386	230805101	230805281	230807261	230807386	5282	71,60,91,130	68,66,54,93	45,60,94,35	70,57,88,47	2054	74	0.0138767	0.232503	0.036,0.032,0.057,0.048	0.023,0.037,0.037,0.026	0.012	GT	AG	No	No	No
1856	ENSG00000111364	DDX55	chr12	+	124091978	124093376	124091978	124092209	124093226	124093376	1856	83,135,49,103	147134168184	57,48,118,40	132122253102	1091	74	0.0141562	0.235353	0.037,0.064,0.019,0.037	0.028,0.026,0.031,0.026	0.012	GT	AG	No	No	No
3054	ENSG00000174652	ZNF266	chr19	-	9529437	9529975	9529437	9529571	9529726	9529975	3054	157180130165	5,8,9,19	95101227153	11,8,29,17	229	74	0.0141309	0.235353	0.91,0.879,0.824,0.737	0.736,0.803,0.717,0.744	0.088	GT	AG	No	No	No
4759	ENSG00000213465	ARL2	chr11	+	64789192	64789656	64789192	64789360	64789442	64789656	4759	133514279661147	24,25,12,17	81497827431170	7,10,23,17	156	74	0.0142826	0.236542	0.963,0.964,0.974,0.97	0.982,0.979,0.983,0.97	-0.011	GT	AG	No	Yes	Yes
5008	ENSG00000128567	PODXL	chr7	-	131193709	131194344	131193709	131193787	131194123	131194344	5008	0,3,4,3	11,9,20,16	6,7,5,6	12,14,22,10	410	74	0.0144911	0.239075	0.0,0.057,0.035,0.033	0.083,0.083,0.039,0.098	-0.045	GT	AG	No	No	No
2879	ENSG00000145247	OCIAD2	chr4	-	48894788	48896070	48894788	48894906	48896022	48896070	2879	2,10,0,5	39,38,14,35	0,1,22,12	17,15,56,12	1190	74	0.014604	0.239106	0.003,0.016,0.0,0.009	0.0,0.004,0.024,0.059	-0.015	GT	AG	No	No	No
4237	ENSG00000103168	TAF1C	chr16	-	84215351	84215664	84215351	84215469	84215547	84215664	4237	55168105122	57,47,54,53	81,57,93,28	40,47,110,56	152	74	0.0145941	0.239106	0.32,0.635,0.486,0.528	0.496,0.371,0.292,0.196	0.154	GT	AG	No	Yes	Yes
4409	ENSG00000095906	NUBP2	chr16	+	1837941	1838208	1837941	1838052	1838138	1838208	4409	8,21,8,13	258321276278	15,14,30,18	228232481160	160	74	0.0148385	0.24118	0.014,0.029,0.013,0.021	0.03,0.027,0.028,0.049	-0.014	GT	AG	No	No	No
4933	ENSG00000108963	DPH1	chr17	+	1939263	1939980	1939263	1939385	1939822	1939980	4933	37,80,46,41	86,94,78,122	47,38,106,62	75,63,140,58	511	74	0.0148427	0.24118	0.059,0.11,0.079,0.046	0.083,0.08,0.099,0.134	-0.026	GT	AG	No	No	No
1784	ENSG00000008710	PKD1	chr16	-	2155322	2156025	2155322	2155708	2155865	2156025	1784	8,33,7,29	3,0,1,0	17,5,28,15	1,1,3,5	231	74	0.0149617	0.24196	0.461,1.0,0.692,1.0	0.845,0.616,0.749,0.49	0.113	GT	AG	No	No	No
3744	ENSG00000006015	C19orf60	chr19	+	18701663	18703146	18701663	18701743	18702917	18703146	3744	290325401589	244208174216	393417388182	154185446187	1248	74	0.0150031	0.24196	0.066,0.085,0.12,0.139	0.131,0.118,0.049,0.055	0.014	GT	AG	No	No	No
3852	ENSG00000141504	SAT2	chr17	-	7530680	7531120	7530680	7530732	7530870	7531120	3852	20,24,19,19	27,19,19,14	5,7,17,15	6,13,48,15	212	74	0.0154693	0.248548	0.205,0.306,0.259,0.321	0.225,0.158,0.11,0.259	0.085	GT	AG	No	No	No
320	ENSG00000065357	DGKA	chr12	+	56345406	56345883	56345406	56345567	56345818	56345883	320	0,2,2,1	34,24,22,19	2,5,2,6	11,15,28,39	325	74	0.0155979	0.249682	0.0,0.019,0.02,0.012	0.04,0.071,0.016,0.034	-0.028	GT	AG	No	No	No
4297	ENSG00000139350	NEDD1	chr12	+	97301381	97301634	97301381	97301402	97301479	97301634	4297	113,117,79,158	0,2,1,0	78,78,142,64	0,1,9,0	151	74	0.0157169	0.250029	1.0,0.966,0.975,1.0	1.0,0.975,0.885,1.0	0.02	GT	AG	Yes	Yes	Yes
4570	ENSG00000133895	MEN1	chr11	-	64573106	64573840	64573106	64573242	64573703	64573840	4570	134195148187	215175222254	145140305153	157201286111	535	74	0.0157357	0.250029	0.079,0.134,0.084,0.092	0.113,0.088,0.129,0.16	-0.025	GT	AG	No	No	No
5638	ENSG00000198720	ANKRD13B	chr17	+	27936103	27936439	27936103	27936293	27936372	27936439	5638	5,1,4,4	22,29,25,27	1,3,1,0	15,30,28,14	153	74	0.015883	0.251442	0.099,0.016,0.072,0.067	0.031,0.046,0.017,0.0	0.04	GT	AG	No	No	No
2118	ENSG00000164941	INTS8	chr8	+	95879367	95879565	95879367	95879424	95879503	95879565	2118	12,1,5,6	66,62,39,41	5,1,3,1	30,33,85,43	153	74	0.0159979	0.252333	0.081,0.008,0.058,0.066	0.075,0.014,0.017,0.011	0.024	GT	AG	No	Yes	Yes
2496	ENSG00000196497	IPO4	chr14	-	24657757	24658003	24657757	24657844	24657924	24658003	2496	14,7,10,22	47,44,84,103	13,11,11,2	97,107,99,37	154	74	0.0162743	0.255755	0.125,0.071,0.054,0.093	0.061,0.047,0.051,0.025	0.04	GT	AG	Yes	Yes	Yes
344	ENSG00000132640	BTBD3	chr20	+	11898425	11899249	11898425	11898659	11898981	11899249	344	5,10,19,25	0,1,0,1	22,12,8,7	0,2,2,1	396	74	0.0163829	0.256266	1.0,0.651,1.0,0.824	1.0,0.529,0.428,0.567	0.238	GT	AG	No	No	No
1481	ENSG00000130717	UCK1	chr9	-	134404330	134404657	134404330	134404425	134404514	134404657	1481	11,18,45,15	66,66,76,92	8,19,20,10	70,61,151,51	163	74	0.0164258	0.256266	0.07,0.11,0.212,0.069	0.049,0.124,0.057,0.082	0.037	GT	AG	No	No	No
4100	ENSG00000126249	PDCD2L	chr19	+	34895553	34895895	34895553	34895720	34895834	34895895	4100	11,17,34,33	42,41,36,68	5,18,23,5	47,46,62,18	188	74	0.0166578	0.258369	0.093,0.14,0.271,0.16	0.04,0.133,0.127,0.099	0.066	GT	AG	No	No	No
5219	ENSG00000169738	DCXR	chr17	-	79994066	79994324	79994066	79994184	79994259	79994324	5219	7,22,45,58	388377378394	24,24,45,7	303294815303	149	74	0.0166806	0.258369	0.009,0.028,0.056,0.068	0.038,0.039,0.027,0.011	0.012	GT	AG	No	No	No
2463	ENSG00000154743	TSEN2	chr3	+	12571260	12573158	12571260	12571372	12573068	12573158	2463	37,25,43,41	21,18,36,33	66,55,70,2	27,21,30,9	1770	74	0.0170543	0.26321	0.069,0.055,0.048,0.049	0.093,0.099,0.089,0.009	-0.017	GT	AG	No	No	No
2864	ENSG00000115307	AUP1	chr2	-	74756258	74756626	74756258	74756409	74756488	74756626	2864	53,74,80,85	403462437503	46,52,92,55	429475778337	153	74	0.0171934	0.26377	0.06,0.072,0.081,0.076	0.049,0.05,0.054,0.073	0.016	GT	AG	No	No	No
3658	ENSG00000187531	SIRT7	chr17	-	79872169	79872578	79872169	79872406	79872479	79872578	3658	17,20,19,19	30,40,37,33	12,13,12,9	43,29,49,25	147	74	0.017213	0.26377	0.222,0.201,0.205,0.225	0.123,0.184,0.11,0.153	0.071	GT	AG	No	No	No
1498	ENSG00000196199	MPHOSPH8	chr13	+	20244979	20245429	20244979	20245104	20245345	20245429	1498	110,82,57,34	0,7,2,2	29,46,130,92	1,0,4,0	315	74	0.0173897	0.263994	1.0,0.733,0.87,0.8	0.872,1.0,0.884,1.0	-0.088	GC	AG	No	No	No
1550	ENSG00000111196	MAGOHB	chr12	-	10760452	10762540	10760452	10760535	10762429	10762540	1550	33,27,18,48	93,93,121,187	13,38,66,46	87,109,137,77	1968	74	0.0174116	0.263994	0.013,0.011,0.006,0.01	0.006,0.013,0.018,0.022	-0.005	GT	AG	No	No	No
2108	ENSG00000197728	RPS26	chr12	+	56436208	56437277	56436208	56436386	56437146	56437277	2108	126148165218	884107414251557	166178317152	125213171660666	834	74	0.0173499	0.263994	0.012,0.012,0.01,0.012	0.012,0.012,0.017,0.02	-0.004	GT	AG	No	No	No
2042	ENSG00000166747	AP1G1	chr16	-	71842407	71842716	71842407	71842580	71842665	71842716	2042	30,37,38,38	9,3,2,3	18,29,40,13	4,9,10,4	159	74	0.0175752	0.264612	0.608,0.852,0.898,0.855	0.677,0.6,0.651,0.602	0.171	GT	AG	No	No	No
4060	ENSG00000169718	DUS1L	chr17	-	80016216	80016694	80016216	80016292	80016656	80016694	4060	369446468607	73,52,86,110	354346557232	82,105,116,44	438	74	0.0175277	0.264612	0.461,0.592,0.479,0.482	0.422,0.358,0.448,0.471	0.079	GT	AG	No	No	No
172	ENSG00000125447	GGA3	chr17	-	73235869	73237138	73235869	73236189	73236422	73237138	172	57,41,39,38	97,87,69,84	25,19,69,26	60,80,167,74	307	74	0.0177537	0.265443	0.124,0.102,0.12,0.098	0.091,0.054,0.091,0.078	0.032	GT	AG	No	No	No
5416	ENSG00000007516	BAIAP3	chr16	+	1394022	1394318	1394022	1394147	1394227	1394318	5416	2,2,1,0	8,12,10,3	4,0,9,4	13,7,24,8	154	74	0.0177287	0.265443	0.107,0.074,0.046,0.0	0.129,0.0,0.153,0.194	-0.062	GT	AG	No	No	No
887	ENSG00000099622	CIRBP	chr19	+	1270926	1271466	1270926	1271035	1271138	1271466	887	43,39,51,40	493428477578	41,49,82,45	349411657403	177	74	0.0182999	0.26966	0.035,0.037,0.043,0.028	0.047,0.047,0.05,0.045	-0.011	GT	AG	No	No	No
2602	ENSG00000135454	B4GALNT1	chr12	-	58021400	58022045	58021400	58021641	58021904	58022045	2602	0,2,0,4	1,6,5,0	11,5,5,2	2,3,6,2	337	74	0.0181607	0.26966	0.0,0.068,0.0,1.0	0.547,0.268,0.155,0.18	-0.021	GT	AG	No	No	No
3391	ENSG00000127054	CPSF3L	chr1	-	1248414	1248972	1248414	1248504	1248888	1248972	3391	59,81,160,188	77142127135	132,138,116,42	130,139,220,95	458	74	0.0182701	0.26966	0.11,0.084,0.169,0.184	0.141,0.138,0.079,0.067	0.03	GT	AG	No	No	No
3520	ENSG00000242086	LINC00969	chr3	+	195435024	195435712	195435024	195435139	195435617	195435712	3520	27,18,8,21	0,2,3,0	10,2,35,11	0,0,2,0	552	74	0.0183041	0.26966	1.0,0.547,0.263,1.0	1.0,1.0,0.701,1.0	-0.223	GT	AG	No	No	No
4638	ENSG00000008128	CDK11A	chr1	-	1634914	1635379	1634914	1635063	1635262	1635379	4638	109106114148	137116110131	98,92,148,52	133,108,213,80	273	74	0.0183489	0.26966	0.177,0.199,0.219,0.234	0.166,0.188,0.158,0.15	0.042	GT	AG	No	No	No
3837	ENSG00000116809	ZBTB17	chr1	-	16270093	16270390	16270093	16270210	16270302	16270390	3837	49,49,27,37	72,104,66,68	25,17,77,33	59,62,209,88	166	74	0.0184819	0.270691	0.233,0.174,0.154,0.195	0.159,0.109,0.141,0.143	0.051	GT	AG	No	No	No
567	ENSG00000169660	HEXDC	chr17	+	80398872	80399142	80398872	80398951	80399040	80399142	567	62,105,62,84	33,67,66,32	48,72,94,61	64,41,122,70	163	74	0.0185811	0.27122	0.46,0.416,0.299,0.544	0.254,0.444,0.259,0.283	0.12	GC	AG	No	No	No
3462	ENSG00000166743	ACSM1	chr16	-	20648060	20648773	20648060	20648162	20648692	20648773	3462	3,8,6,2	3,5,3,2	1,0,7,7	1,5,14,14	604	74	0.0188622	0.272552	0.109,0.164,0.197,0.109	0.109,0.0,0.058,0.058	0.089	GT	AG	No	No	No
3634	ENSG00000256269	HMBS	chr11	+	118962834	118963521	118962834	118963233	118963467	118963521	3634	48,64,73,81	177121151195	62,46,70,22	147,143,285,86	308	74	0.0188583	0.272552	0.061,0.113,0.104,0.091	0.092,0.072,0.056,0.058	0.023	GT	AG	Yes	Yes	Yes
4340	ENSG00000139613	SMARCC2	chr12	-	56558086	56558515	56558086	56558152	56558431	56558515	4340	1145132910371210	10,8,7,9	8168682145864	10,17,22,7	353	74	0.0188547	0.272552	0.96,0.972,0.969,0.966	0.945,0.915,0.953,0.963	0.023	GT	AG	No	No	No
3491	ENSG00000160948	VPS28	chr8	-	145650100	145651155	145650100	145650202	145650328	145651155	3491	92,104,76,90	169192187219	73,68,129,77	175171431206	200	74	0.0189693	0.273183	0.168,0.167,0.131,0.132	0.134,0.128,0.1,0.121	0.029	GT	AG	No	No	No
4242	ENSG00000196547	MAN2A2	chr15	+	91455272	91455894	91455272	91455509	91455771	91455894	4242	232309154257	179,126,96,124	170149349137	99,83,334,126	336	74	0.0194465	0.278195	0.222,0.351,0.261,0.313	0.274,0.283,0.187,0.193	0.052	GT	AG	No	No	No
4808	ENSG00000198373	WWP2	chr16	+	69965411	69965793	69965411	69965483	69965704	69965793	4808	3,11,15,19	48,56,59,112	9,6,13,1	75,66,114,38	295	74	0.0193948	0.278195	0.015,0.047,0.06,0.041	0.029,0.022,0.028,0.007	0.019	GT	AG	No	No	No
54	ENSG00000183426	NPIPA1	chr16	+	15029016	15029254	15029016	15029133	15029201	15029254	54	48,54,74,91	6,4,2,9	48,30,97,39	0,2,5,1	142	74	0.0198525	0.283062	0.807,0.876,0.951,0.84	1.0,0.887,0.91,0.953	-0.069	GT	AG	No	No	No
79	ENSG00000149499	EML3	chr11	-	62371415	62371673	62371415	62371513	62371584	62371673	79	48,46,36,40	193158152207	22,27,41,27	143130275141	145	74	0.0207549	0.290717	0.113,0.129,0.108,0.09	0.073,0.096,0.071,0.089	0.028	GT	AG	No	Yes	Yes
1463	ENSG00000080947	CROCCP3	chr1	-	16803424	16804932	16803424	16803569	16804749	16804932	1463	6,1,1,6	19,10,6,8	1,1,16,4	1,2,10,12	1254	74	0.020862	0.290717	0.018,0.006,0.01,0.042	0.056,0.029,0.086,0.019	-0.028	GT	AG	No	No	No
4217	ENSG00000135452	TSPAN31	chr12	+	58139958	58140503	58139958	58140039	58140371	58140503	4217	30,29,50,51	28,33,26,10	22,23,25,24	23,15,35,37	406	74	0.0207337	0.290717	0.163,0.138,0.26,0.482	0.148,0.218,0.115,0.106	0.114	GT	AG	Yes	Yes	Yes
4357	ENSG00000114270	COL7A1	chr3	-	48608675	48609478	48608675	48608711	48609433	48609478	4357	4,3,1,2	0,2,1,0	4,4,13,15	0,0,7,0	796	74	0.0208096	0.290717	1.0,0.122,0.085,1.0	1.0,1.0,0.147,1.0	-0.235	GT	AG	No	No	No
4418	ENSG00000124574	ABCC10	chr6	+	43405671	43406533	43405671	43405751	43406361	43406533	4418	46,53,24,32	23,19,15,24	20,14,66,44	25,29,46,20	684	74	0.0207129	0.290717	0.178,0.232,0.148,0.126	0.08,0.05,0.134,0.192	0.057	GT	AG	No	No	No
4449	ENSG00000107331	ABCA2	chr9	-	139917153	139917504	139917153	139917317	139917392	139917504	4449	7,10,2,6	44,36,21,29	0,3,7,4	31,17,78,30	149	74	0.0207412	0.290717	0.073,0.121,0.045,0.093	0.0,0.081,0.043,0.062	0.036	GT	AG	No	No	No
5632	ENSG00000196535	MYO18A	chr17	-	27423778	27424368	27423778	27423933	27424240	27424368	5632	47,45,29,26	68,58,30,21	13,15,57,30	19,28,99,60	381	74	0.0206714	0.290717	0.118,0.131,0.158,0.194	0.117,0.094,0.101,0.089	0.05	GT	AG	No	No	No
2749	ENSG00000108788	MLX	chr17	+	40721221	40721624	40721221	40721321	40721524	40721624	2749	16,26,58,83	169149185221	69,57,74,30	179,189,232,90	277	74	0.0210507	0.292401	0.025,0.045,0.077,0.091	0.093,0.075,0.079,0.082	-0.023	GT	AG	No	No	No
987	ENSG00000168237	GLYCTK	chr3	+	52324975	52325938	52324975	52325127	52325762	52325938	987	128182136150	4,1,3,1	101105270115	7,4,6,3	709	74	0.0213391	0.295453	0.77,0.95,0.826,0.94	0.601,0.733,0.824,0.8	0.132	GT	AG	No	No	No
1279	ENSG00000102103	PQBP1	chrX	+	48755538	48755859	48755538	48755629	48755774	48755859	1279	38,31,61,61	0,0,0,3	64,63,72,19	1,2,2,3	219	74	0.0215724	0.29583	1.0,1.0,1.0,0.873	0.956,0.914,0.924,0.682	0.099	GT	AG	No	No	No
2912	ENSG00000074660	SCARF1	chr17	-	1543205	1543960	1543205	1543264	1543741	1543960	2912	318383291435	1,3,0,2	289330442273	4,0,4,6	551	74	0.0215459	0.29583	0.977,0.945,1.0,0.967	0.907,1.0,0.937,0.859	0.046	GT	AG	No	No	No
3568	ENSG00000103365	GGA2	chr16	-	23504680	23505699	23504680	23504779	23505623	23505699	3568	342508303361	81,93,84,130	219259596276	91,92,179,86	918	74	0.0215506	0.29583	0.254,0.306,0.225,0.183	0.162,0.185,0.212,0.206	0.051	GT	AG	No	No	No
416	ENSG00000188603	CLN3	chr16	-	28503034	28503363	28503034	28503156	28503340	28503363	416	59,63,89,104	59,51,60,80	69,105,112,86	51,49,74,33	258	74	0.0219448	0.298722	0.223,0.262,0.298,0.272	0.28,0.381,0.303,0.428	-0.084	GT	AG	No	No	No
2236	ENSG00000168090	COPS6	chr7	+	99688214	99688775	99688214	99688277	99688660	99688775	2236	33,39,23,29	0,0,2,1	16,25,52,32	2,1,2,1	457	74	0.0220593	0.298722	1.0,1.0,0.651,0.824	0.564,0.802,0.808,0.838	0.116	GT	AG	No	No	No
3435	ENSG00000048707	VPS13D	chr1	+	12408879	12409431	12408879	12409030	12409220	12409431	3435	0,5,1,8	31,36,22,49	0,4,18,6	20,21,62,32	264	74	0.0220428	0.298722	0.0,0.037,0.013,0.044	0.0,0.051,0.075,0.05	-0.02	GT	AG	No	No	No
4743	ENSG00000107185	RGP1	chr9	+	35750654	35750986	35750654	35750738	35750836	35750986	4743	8,3,4,2	22,20,19,29	2,0,5,0	17,13,41,12	172	74	0.0221302	0.298722	0.135,0.061,0.083,0.029	0.048,0.0,0.05,0.0	0.053	GT	AG	No	No	No
4836	ENSG00000115282	TTC31	chr2	+	74719130	74721686	74719130	74719182	74719265	74721686	4836	5,1,1,1	71,39,32,62	6,3,6,1	28,23,87,33	157	74	0.0220795	0.298722	0.032,0.012,0.015,0.008	0.092,0.058,0.031,0.014	-0.032	GT	AG	No	No	No
2968	ENSG00000182253	SYNM	chr15	+	99669571	99675770	99669571	99672018	99672954	99675770	2968	140,63,28,62	0,0,0,0	23,14,138,36	0,2,4,0	1010	74	0.0226498	0.304782	1.0,1.0,1.0,1.0	1.0,0.339,0.717,1.0	0.236	GT	AG	No	No	No
1257	ENSG00000101158	NELFCD	chr20	+	57568678	57569294	57568678	57568819	57569164	57569294	1257	197242198246	158124154220	209241399200	144134193129	419	74	0.0228532	0.306561	0.18,0.256,0.185,0.165	0.204,0.241,0.267,0.215	-0.035	GT	AG	No	No	No
753	ENSG00000198056	PRIM1	chr12	-	57140564	57140816	57140564	57140638	57140709	57140816	753	14,7,7,7	142,63,62,83	4,12,26,15	66,70,131,70	145	74	0.0233604	0.309507	0.048,0.054,0.054,0.041	0.03,0.08,0.092,0.099	-0.026	GT	AG	Yes	Yes	Yes
2337	ENSG00000175550	DRAP1	chr11	+	65687250	65687512	65687250	65687323	65687418	65687512	2337	147139112149	118711417991029	88,91,179,90	7257092098875	169	74	0.0233536	0.309507	0.051,0.051,0.058,0.06	0.05,0.053,0.036,0.043	0.01	GT	AG	Yes	Yes	Yes
4823	ENSG00000149636	DSN1	chr20	-	35399275	35399876	35399275	35399427	35399827	35399876	4823	493372193330	5,2,3,2	145207671310	0,0,1,4	474	74	0.0233328	0.309507	0.939,0.967,0.909,0.963	1.0,1.0,0.991,0.924	-0.034	GT	AG	No	No	No
5047	ENSG00000124357	NAGK	chr2	+	71302684	71303831	71302684	71302740	71303733	71303831	5047	127207153215	0,1,0,6	152199227144	0,0,4,0	1067	74	0.023274	0.309507	1.0,0.935,1.0,0.713	1.0,1.0,0.797,1.0	-0.037	GT	AG	No	No	No
2796	ENSG00000158805	ZNF276	chr16	+	89789544	89790117	89789544	89789591	89789686	89790117	2796	7,34,28,85	0,2,6,6	45,39,26,8	6,4,12,5	169	74	0.0234435	0.309656	1.0,0.882,0.671,0.861	0.767,0.81,0.487,0.412	0.234	GT	AG	No	No	No
165	ENSG00000175197	DDIT3	chr12	-	57911051	57911536	57911051	57911207	57911488	57911536	165	61,78,37,73	4,3,3,7	55,57,164,64	1,2,6,1	355	74	0.0236553	0.310721	0.761,0.844,0.72,0.685	0.92,0.856,0.851,0.93	-0.137	GT	AG	No	No	No
4795	ENSG00000183963	SMTN	chr22	+	31492983	31493324	31492983	31493046	31493254	31493324	4795	31,23,15,29	51,40,60,61	25,22,69,34	35,64,64,46	282	74	0.0236685	0.310721	0.138,0.131,0.062,0.111	0.158,0.083,0.221,0.162	-0.045	GT	AG	No	No	No
715	ENSG00000163820	FYCO1	chr3	-	45959395	45963332	45959395	45960557	45960904	45963332	715	72,55,43,102	1,1,1,1	56,45,121,94	1,1,7,2	421	74	0.0240714	0.310769	0.927,0.906,0.883,0.947	0.908,0.888,0.752,0.892	0.056	GT	AG	No	No	No
1336	ENSG00000125746	EML2	chr19	-	46136118	46136397	46136118	46136229	46136327	46136397	1336	3,6,12,9	142,114,70,88	3,5,7,5	79,81,248,128	172	74	0.0240287	0.310769	0.009,0.022,0.069,0.042	0.016,0.026,0.012,0.017	0.018	GT	AG	Yes	Yes	Yes
2054	ENSG00000114735	HEMK1	chr3	+	50617274	50617660	50617274	50617370	50617546	50617660	2054	1,10,9,20	63,57,34,53	6,5,8,4	50,45,88,37	250	74	0.024015	0.310769	0.005,0.049,0.073,0.1	0.034,0.032,0.026,0.031	0.026	GT	AG	No	No	No
3303	ENSG00000163161	ERCC3	chr2	-	128046912	128047400	128046912	128047095	128047264	128047400	3303	112,170,79,99	10,1,1,3	59,88,263,108	1,0,5,1	243	74	0.0241194	0.310769	0.773,0.981,0.96,0.909	0.947,1.0,0.941,0.97	-0.059	GT	AG	No	No	No
3680	ENSG00000026036	RTEL1-TNFRSF6B	chr20	+	62321102	62321563	62321102	62321218	62321439	62321563	3680	46,37,37,40	73,85,88,90	21,22,46,27	65,81,163,44	295	74	0.0241773	0.310769	0.136,0.098,0.095,0.1	0.075,0.064,0.066,0.133	0.023	GT	AG	No	No	No
4249	ENSG00000213930	GALT	chr9	+	34647085	34647564	34647085	34647255	34647488	34647564	4249	28,34,18,24	22,22,16,28	22,13,28,15	21,35,34,19	307	74	0.0240071	0.310769	0.235,0.271,0.213,0.171	0.202,0.082,0.166,0.16	0.07	GT	AG	No	No	No
4518	ENSG00000198912	C1orf174	chr1	-	3807132	3809560	3807132	3807621	3809446	3809560	4518	151149111143	67,83,100,144	110114324168	92,108,113,59	1899	74	0.0238269	0.310769	0.081,0.065,0.041,0.037	0.045,0.04,0.101,0.1	-0.015	GT	AG	No	No	No
3023	ENSG00000186470	BTN3A2	chr6	+	26373503	26373641	26373503	26373524	26373614	26373641	3023	18,25,14,13	68,85,93,85	9,13,26,8	80,59,170,111	164	74	0.0242859	0.311235	0.107,0.117,0.064,0.065	0.048,0.09,0.065,0.031	0.03	GT	AG	No	No	No
5398	ENSG00000011638	TMEM159	chr16	+	21172298	21172599	21172298	21172329	21172405	21172599	5398	146,118,63,49	10,0,0,0	56,65,308,144	0,0,1,0	150	74	0.0243784	0.311494	0.878,1.0,1.0,1.0	1.0,1.0,0.993,1.0	-0.029	GT	AG	No	No	No
5057	ENSG00000111679	PTPN6	chr12	+	7060771	7061340	7060771	7060894	7061179	7061340	5057	414550703768	4,1,4,6	642641815435	2,0,1,0	359	74	0.0246705	0.314293	0.955,0.991,0.973,0.963	0.985,1.0,0.994,1.0	-0.024	GT	AG	No	No	No
1639	ENSG00000169045	HNRNPH1	chr5	-	179047892	179048398	179047892	179048036	179048242	179048398	1639	155203150165	391284494751	133173234168	367425488258	280	74	0.0249131	0.315517	0.095,0.159,0.074,0.055	0.087,0.097,0.112,0.147	-0.015	GT	AG	No	No	No
3489	ENSG00000160948	VPS28	chr8	-	145648999	145649515	145648999	145649305	145649423	145649515	3489	81141119179	56,80,84,86	103,110,213,67	76,66,195,69	192	74	0.0248982	0.315517	0.358,0.405,0.353,0.445	0.343,0.391,0.296,0.272	0.065	GT	AG	No	No	No
3431	ENSG00000026950	BTN3A1	chr6	+	26410121	26410260	26410121	26410142	26410233	26410260	3431	19,24,42,47	33,58,19,18	25,26,18,4	25,21,61,54	165	74	0.0250516	0.316341	0.205,0.157,0.498,0.539	0.31,0.357,0.117,0.032	0.146	GT	AG	No	No	No
1781	ENSG00000008710	PKD1	chr16	-	2147728	2147985	2147728	2147781	2147868	2147985	1781	0,3,0,7	4,26,10,13	1,2,1,0	8,6,28,10	161	74	0.0251253	0.316344	0.0,0.05,0.0,0.198	0.054,0.133,0.016,0.0	0.011	GT	AG	No	No	No
1874	ENSG00000180879	SSR4	chrX	+	153063525	153063948	153063525	153063591	153063783	153063948	1874	42,30,27,30	715525444696	17,33,73,46	3693971143391	266	74	0.0254243	0.318247	0.016,0.016,0.017,0.012	0.013,0.023,0.017,0.032	-0.006	GT	AG	No	No	No
4294	ENSG00000213782	DDX47	chr12	+	12976136	12977611	12976136	12976950	12977473	12977611	4294	35,11,16,19	137111120168	19,29,27,26	88,129,149,87	597	74	0.0253674	0.318247	0.031,0.012,0.016,0.014	0.026,0.027,0.022,0.036	-0.009	GT	AG	No	No	No
1501	ENSG00000135469	COQ10A	chr12	+	56662842	56663345	56662842	56663035	56663243	56663345	1501	16,12,9,20	4,13,28,15	11,12,17,2	24,21,32,14	282	74	0.0255441	0.31882	0.512,0.195,0.078,0.259	0.107,0.13,0.122,0.036	0.162	GT	AG	No	No	No
3459	ENSG00000073050	XRCC1	chr19	-	44056948	44057243	44056948	44057060	44057133	44057243	3459	17,22,14,5	131115119147	11,9,14,5	120,97,218,128	147	74	0.0256973	0.319805	0.061,0.088,0.056,0.017	0.044,0.045,0.031,0.019	0.021	GT	AG	No	No	No
1691	ENSG00000141503	MINK1	chr17	+	4792941	4794030	4792941	4793058	4793516	4794030	1691	39,81,17,33	9,3,2,4	14,15,111,54	0,0,7,2	532	74	0.0258039	0.320207	0.376,0.79,0.542,0.534	1.0,1.0,0.688,0.79	-0.309	GT	AG	No	No	No
4176	ENSG00000126934	MAP2K2	chr19	-	4094450	4095447	4094450	4094496	4095385	4095447	4176	144,181,99,164	345399264335	67,90,246,125	290295637269	963	74	0.0259327	0.320359	0.031,0.034,0.028,0.036	0.017,0.023,0.029,0.034	0.006	GT	AG	No	No	No
4251	ENSG00000213930	GALT	chr9	+	34647488	34647702	34647488	34647564	34647653	34647702	4251	8,15,9,17	10,21,13,26	4,4,23,4	22,18,34,15	163	74	0.0260922	0.320359	0.266,0.245,0.239,0.229	0.076,0.092,0.235,0.108	0.117	GT	AG	No	No	No
5148	ENSG00000162300	ZFPL1	chr11	+	64851713	64852272	64851713	64851832	64852162	64852272	5148	198174165208	6,3,3,7	100143324177	1,0,7,1	404	74	0.0260305	0.320359	0.858,0.914,0.91,0.845	0.948,1.0,0.894,0.97	-0.071	GT	AG	No	No	No
5320	ENSG00000061656	SPAG4	chr20	+	34205441	34205762	34205441	34205508	34205700	34205762	5320	83,76,13,13	0,8,0,1	28,25,105,110	2,0,15,19	266	74	0.0261138	0.320359	1.0,0.725,1.0,0.783	0.796,1.0,0.661,0.617	0.109	GT	AG	No	No	No
616	ENSG00000131899	LLGL1	chr17	+	18138783	18140074	18138783	18138851	18139920	18140074	616	34,50,14,29	40,31,16,30	18,15,80,55	17,14,50,16	1143	74	0.0262632	0.321277	0.052,0.095,0.054,0.059	0.064,0.065,0.094,0.182	-0.036	GT	AG	Yes	Yes	Yes
2762	ENSG00000147454	SLC25A37	chr8	+	23423620	23425891	23423620	23424326	23425834	23425891	2762	9.06611e+16	29,25,29,42	7.04767e+17	17,16,50,34	1582	74	0.0265013	0.322357	0.936,0.954,0.921,0.899	0.951,0.951,0.938,0.956	-0.021	GT	AG	No	No	No
4300	ENSG00000130653	PNPLA7	chr9	-	140372485	140373690	140372485	140372604	140373507	140373690	4300	46,57,20,19	3,3,3,3	29,23,55,44	4,5,14,10	977	74	0.0264998	0.322357	0.537,0.59,0.336,0.324	0.354,0.258,0.229,0.25	0.174	GT	AG	No	No	No
1418	ENSG00000100425	BRD1	chr22	-	50181037	50181535	50181037	50181142	50181224	50181535	1418	75,50,79,72	2,2,3,4	52,48,115,35	6,4,8,3	156	74	0.0267385	0.323705	0.947,0.922,0.926,0.895	0.804,0.851,0.872,0.847	0.079	GT	AG	No	No	No
3278	ENSG00000160633	SAFB	chr19	+	5667363	5667897	5667363	5667461	5667830	5667897	3278	17,41,25,31	191215240250	21,12,31,13	193211310162	443	74	0.0267625	0.323705	0.015,0.031,0.017,0.02	0.018,0.009,0.016,0.013	0.007	GT	AG	No	No	No
2487	ENSG00000164930	FZD6	chr8	+	104312183	104312512	104312183	104312312	104312427	104312512	2487	62,55,77,89	2,0,2,4	67,56,63,43	1,0,0,0	189	74	0.0269244	0.324752	0.924,1.0,0.938,0.897	0.963,1.0,1.0,1.0	-0.051	GT	AG	No	No	No
4101	ENSG00000149929	HIRIP3	chr16	-	30006423	30006784	30006423	30006538	30006663	30006784	4101	11,17,24,33	102113107135	18,20,23,6	110,85,244,117	199	74	0.0270423	0.325263	0.039,0.053,0.077,0.083	0.057,0.08,0.034,0.019	0.015	GT	AG	No	No	No
104	ENSG00000090316	MAEA	chr4	+	1332209	1333924	1332209	1332405	1332861	1333924	104	47,67,17,46	182153155214	11,15,55,39	135147255119	530	74	0.0271995	0.325336	0.035,0.058,0.015,0.029	0.011,0.014,0.029,0.044	0.01	GT	AG	Yes	Yes	Yes
2842	ENSG00000213672	NCKIPSD	chr3	-	48716309	48716616	48716309	48716402	48716487	48716616	2842	11,24,12,20	53,65,49,75	22,28,32,34	51,46,104,83	159	74	0.0271806	0.325336	0.088,0.147,0.102,0.11	0.167,0.221,0.125,0.16	-0.057	GT	AG	No	No	No
292	ENSG00000197530	MIB2	chr1	+	1562216	1562587	1562216	1562379	1562453	1562587	292	0,7,9,14	34,51,42,100	3,2,8,5	49,53,93,68	148	74	0.0273589	0.326337	0.0,0.064,0.097,0.065	0.03,0.019,0.041,0.035	0.025	GT	AG	No	No	No
1045	ENSG00000261884	CTC-479C5.12	chr16	-	67968699	67969381	67968699	67968851	67969198	67969381	1045	104143141206	4,5,12,12	144,158,159,76	6,4,1,4	421	74	0.0275624	0.327856	0.82,0.834,0.674,0.751	0.808,0.874,0.965,0.77	-0.085	GT	AG	No	No	No
1485	ENSG00000182809	CRIP2	chr14	+	105945461	105945830	105945461	105945556	105945772	105945830	1485	6,12,2,10	120,108,53,71	7,2,37,10	39,46,208,95	290	74	0.0278163	0.329965	0.013,0.028,0.01,0.035	0.044,0.011,0.043,0.026	-0.009	GT	AG	No	No	No
5708	ENSG00000111642	CHD4	chr12	-	6692192	6692544	6692192	6692279	6692363	6692544	5708	95,70,102,130	467488616766	110,117,129,53	466476676289	158	74	0.0282569	0.33427	0.087,0.063,0.072,0.074	0.1,0.103,0.082,0.079	-0.017	GT	AG	Yes	Yes	Yes
3695	ENSG00000176058	TPRN	chr9	-	140086068	140086817	140086068	140086626	140086710	140086817	3695	19,6,2,6	38,76,70,93	5,1,7,4	74,60,90,45	158	74	0.0285002	0.335816	0.19,0.036,0.013,0.029	0.031,0.008,0.035,0.04	0.038	GT	AG	No	No	No
5485	ENSG00000147813	NAPRT1	chr8	-	144658247	144658742	144658247	144658332	144658601	144658742	5485	177184270275	215216222246	225,209,204,92	223222346124	343	74	0.0285436	0.335816	0.151,0.155,0.208,0.194	0.179,0.169,0.113,0.138	0.027	GT	AG	No	No	No
2652	ENSG00000108559	NUP88	chr17	-	5290705	5290990	5290705	5290786	5290924	5290990	2652	6,13,8,5	68,50,71,88	14,5,15,10	52,40,74,51	212	74	0.0288122	0.337367	0.03,0.083,0.038,0.019	0.086,0.042,0.066,0.064	-0.022	GT	AG	No	No	No
5669	ENSG00000117385	LEPRE1	chr1	-	43212045	43213083	43212045	43212523	43212942	43213083	5669	589511160288	252,167,82,111	2111781063389	71,60,366,102	493	74	0.0288321	0.337367	0.26,0.315,0.227,0.28	0.308,0.308,0.304,0.364	-0.05	GT	AG	No	No	No
3595	ENSG00000159314	ARHGAP27	chr17	-	43480984	43481462	43480984	43481075	43481394	43481462	3595	1,2,2,5	32,47,39,61	13,2,5,3	41,45,55,39	393	74	0.028917	0.337444	0.006,0.008,0.01,0.015	0.056,0.008,0.017,0.014	-0.014	GT	AG	No	No	No
1101	ENSG00000176438	SYNE3	chr14	-	95916267	95918720	95916267	95916442	95918583	95918720	1101	12,9,10,1	14,17,5,6	8,6,21,24	4,5,21,11	2215	74	0.0294764	0.340172	0.028,0.017,0.063,0.006	0.063,0.039,0.032,0.068	-0.022	GT	AG	No	No	No
1127	ENSG00000117266	CDK18	chr1	+	205498451	205499477	205498451	205498557	205498648	205499477	1127	1,6,1,7	32,20,2,5	1,0,2,3	2,3,37,11	165	74	0.0293301	0.340172	0.014,0.119,0.183,0.386	0.183,0.0,0.024,0.109	0.096	GT	AG	No	No	No
3437	ENSG00000167770	OTUB1	chr11	+	63764001	63764413	63764001	63764120	63764328	63764413	3437	140174165192	177171176184	134,124,238,92	146164335141	282	74	0.0293028	0.340172	0.172,0.211,0.197,0.215	0.194,0.166,0.157,0.146	0.033	GT	AG	No	No	No
4494	ENSG00000111445	RFC5	chr12	+	118455494	118455858	118455494	118455620	118455799	118455858	4494	53,53,15,24	4,6,0,0	17,16,91,55	0,1,3,1	253	74	0.0295458	0.340172	0.795,0.721,1.0,1.0	1.0,0.824,0.899,0.941	-0.037	GC	AG	Yes	Yes	Yes
5200	ENSG00000013306	SLC25A39	chr17	-	42397563	42397804	42397563	42397644	42397722	42397804	5200	87,89,122,172	474483390477	110,100,121,49	361369908311	152	74	0.0295012	0.340172	0.082,0.082,0.132,0.149	0.129,0.117,0.061,0.071	0.017	GT	AG	No	No	No
3378	ENSG00000204356	NELFE	chr6	-	31922331	31922873	31922331	31922669	31922835	31922873	3378	10,12,9,10	170143119146	9,16,32,6	108,103,247,94	240	74	0.0305017	0.34931	0.018,0.025,0.023,0.021	0.025,0.046,0.038,0.019	-0.01	GT	AG	No	No	No
5660	ENSG00000123329	ARHGAP9	chr12	-	57870938	57871463	57870938	57871052	57871241	57871463	5660	7,13,12,3	59,66,55,40	9,5,33,19	46,58,96,56	263	74	0.0304608	0.34931	0.032,0.053,0.058,0.021	0.052,0.024,0.088,0.087	-0.022	GT	AG	No	No	No
3992	ENSG00000123360	PDE1B	chr12	+	54964024	54966525	54964024	54964141	54966384	54966525	3992	37,46,24,58	4,4,1,5	33,27,44,32	7,4,10,5	2317	74	0.0308179	0.35146	0.228,0.269,0.434,0.27	0.131,0.177,0.123,0.17	0.15	GT	AG	No	No	No
4074	ENSG00000213339	QTRT1	chr19	+	10822836	10823304	10822836	10822975	10823228	10823304	4074	169242191359	56,44,66,72	195259269132	56,101,102,48	327	74	0.0308527	0.35146	0.406,0.554,0.396,0.53	0.441,0.367,0.374,0.384	0.08	GT	AG	No	No	No
4514	ENSG00000204713	TRIM27	chr6	-	28870778	28876617	28870778	28872442	28876584	28876617	4514	672578268517	0,0,0,1	249233901476	2,1,3,0	4216	74	0.0310348	0.352601	1.0,1.0,1.0,0.901	0.686,0.804,0.841,1.0	0.142	GT	AG	No	No	No
642	ENSG00000169764	UGP2	chr2	+	64114535	64117319	64114535	64114778	64117214	64117319	642	109,99,34,65	88,48,39,82	48,44,137,97	24,37,75,63	2510	74	0.0312435	0.354038	0.035,0.057,0.025,0.023	0.056,0.034,0.051,0.043	-0.011	GT	AG	No	No	No
3052	ENSG00000140983	RHOT2	chr16	+	722253	722825	722253	722566	722702	722825	3052	49,52,92,83	114137113142	62,57,74,26	126,121,217,82	210	74	0.0313622	0.35445	0.132,0.118,0.223,0.171	0.148,0.142,0.107,0.101	0.037	GT	AG	No	No	No
1468	ENSG00000244187	TMEM141	chr9	+	139686398	139686810	139686398	139686482	139686702	139686810	1468	21,22,13,22	228231183241	9,13,23,6	127159403189	294	74	0.0317107	0.357451	0.023,0.023,0.018,0.022	0.018,0.02,0.014,0.008	0.006	GT	AG	No	No	No
3103	ENSG00000177731	FLII	chr17	-	18148667	18148974	18148667	18148733	18148868	18148974	3103	29,15,27,22	347295260365	16,16,25,7	246222550264	209	74	0.0320541	0.359302	0.029,0.018,0.035,0.021	0.023,0.025,0.016,0.009	0.008	GT	AG	No	No	No
3972	ENSG00000111801	BTN3A3	chr6	+	26448475	26448982	26448475	26448676	26448955	26448982	3972	34,47,16,14	0,1,0,6	17,20,65,49	1,1,1,0	353	74	0.0321252	0.359302	1.0,0.908,1.0,0.328	0.781,0.807,0.932,1.0	-0.071	GT	AG	No	No	No
4663	ENSG00000114388	NPRL2	chr3	-	50387095	50387453	50387095	50387264	50387361	50387453	4663	29,19,27,21	37,49,39,45	12,16,34,10	46,36,77,36	171	74	0.0320042	0.359302	0.253,0.144,0.231,0.168	0.101,0.161,0.16,0.107	0.067	GT	AG	No	No	No
4623	ENSG00000065328	MCM10	chr10	+	13251090	13253104	13251090	13251133	13251226	13253104	4623	3,4,10,14	75,76,72,99	5,9,16,16	65,69,107,43	167	74	0.0322759	0.360052	0.017,0.023,0.058,0.059	0.033,0.055,0.062,0.142	-0.034	GT	AG	No	No	No
391	ENSG00000051523	CYBA	chr16	-	88712523	88713246	88712523	88712605	88713162	88713246	391	169317163208	106910068741116	148,99,319,133	7707271927698	631	74	0.0331033	0.361532	0.018,0.036,0.021,0.021	0.022,0.016,0.019,0.022	0.004	GT	AG	Yes	Yes	Yes
541	ENSG00000166986	MARS	chr12	+	57882801	57883128	57882801	57882892	57883049	57883128	541	8,21,11,23	280232226343	10,21,32,9	175158363116	231	74	0.0329061	0.361532	0.009,0.028,0.015,0.021	0.018,0.041,0.027,0.024	-0.009	GT	AG	No	No	No
1007	ENSG00000221968	FADS3	chr11	-	61643830	61645687	61643830	61644435	61645626	61645687	1007	521588335276	8,0,0,0	2482331057564	0,0,0,0	1265	74	0.0330295	0.361532	0.792,1.0,1.0,1.0	1.0,1.0,1.0,1.0	-0.052	GT	AG	No	No	No
1391	ENSG00000135476	ESPL1	chr12	+	53682321	53683087	53682321	53682483	53682873	53683087	1391	17,20,12,28	43,46,51,38	18,16,51,25	38,28,73,29	464	74	0.0332316	0.361532	0.059,0.065,0.036,0.105	0.07,0.084,0.1,0.121	-0.027	GT	AG	No	No	No
2531	ENSG00000172638	EFEMP2	chr11	-	65637591	65638129	65637591	65637708	65638006	65638129	2531	13,23,3,6	62,61,15,11	0,3,23,20	27,17,131,89	372	74	0.0332481	0.361532	0.04,0.07,0.038,0.098	0.0,0.034,0.034,0.043	0.034	GT	AG	No	No	No
3364	ENSG00000169189	NSMCE1	chr16	-	27252673	27253210	27252673	27252805	27253119	27253210	3364	121,98,95,133	5,2,3,2	52,82,173,72	3,0,1,1	388	74	0.0327478	0.361532	0.822,0.903,0.858,0.927	0.768,1.0,0.971,0.932	-0.04	GT	AG	No	No	No
3528	ENSG00000185684	EP400NL	chr12	+	132588541	132589849	132588541	132588715	132589111	132589849	3528	52,44,53,41	0,7,9,8	49,45,68,17	1,3,1,2	470	74	0.0329889	0.361532	1.0,0.497,0.481,0.447	0.885,0.703,0.915,0.572	-0.163	GT	AG	No	No	No
3583	ENSG00000100359	SGSM3	chr22	+	40804936	40805376	40804936	40805022	40805343	40805376	3583	228274170237	6,1,1,1	136140406186	0,0,1,1	395	74	0.0324936	0.361532	0.877,0.981,0.97,0.978	1.0,1.0,0.987,0.972	-0.038	GT	AG	No	No	No
4787	ENSG00000100823	APEX1	chr14	+	20923736	20924260	20923736	20923862	20924072	20924260	4787	88132147217	346416416567	156140248138	383415583299	284	74	0.0329315	0.361532	0.062,0.076,0.084,0.091	0.096,0.081,0.1,0.107	-0.018	GT	AG	No	No	No
5278	ENSG00000143793	C1orf35	chr1	-	228289780	228290083	228289780	228289866	228290010	228290083	5278	29,40,34,39	58,52,56,57	22,42,23,13	52,52,87,40	218	74	0.0331699	0.361532	0.145,0.207,0.171,0.188	0.126,0.215,0.082,0.099	0.047	GT	AG	No	No	No
4377	ENSG00000006047	YBX2	chr17	-	7194411	7195378	7194411	7194501	7195344	7195378	4377	266338151148	23,16,9,10	107,88,577,177	5,4,25,1	917	74	0.0335216	0.363587	0.483,0.63,0.575,0.544	0.633,0.64,0.651,0.935	-0.157	GT	AG	No	Yes	Yes
1710	ENSG00000104231	ZFAND1	chr8	-	82626152	82627130	82626152	82626274	82627038	82627130	1710	34,19,11,8	91,92,93,108	8,3,16,15	58,88,119,96	838	74	0.0336408	0.363963	0.032,0.018,0.01,0.006	0.012,0.003,0.012,0.014	0.006	GT	AG	No	No	No
2560	ENSG00000214087	ARL16	chr17	-	79649063	79650156	79649063	79649179	79650042	79650156	2560	94252258302	97,44,69,81	213190173117	73,75,148,53	937	74	0.0338692	0.365516	0.071,0.311,0.228,0.227	0.187,0.167,0.085,0.148	0.063	GT	AG	No	Yes	Yes
1774	ENSG00000175455	CCDC14	chr3	-	123674689	123674962	123674689	123674812	123674892	123674962	1774	14,30,12,25	4,5,7,7	12,16,39,29	3,3,2,4	154	74	0.0344289	0.367868	0.627,0.742,0.452,0.632	0.658,0.719,0.904,0.777	-0.151	GT	AG	No	No	No
2683	ENSG00000129667	RHBDF2	chr17	-	74468767	74469187	74468767	74468921	74469086	74469187	2683	6,2,3,2	3,14,5,5	2,0,4,0	4,7,8,8	239	74	0.0343264	0.367868	0.382,0.042,0.157,0.11	0.134,0.0,0.134,0.0	0.106	GT	AG	No	No	No
4422	ENSG00000187778	MCRS1	chr12	-	49959859	49960624	49959859	49959998	49960504	49960624	4422	141127126136	103106138160	137129298103	94,106,218,80	580	74	0.0342254	0.367868	0.149,0.133,0.104,0.098	0.157,0.134,0.149,0.141	-0.024	GT	AG	No	No	No
4841	ENSG00000102901	CENPT	chr16	-	67863667	67865261	67863667	67864451	67865118	67865261	4841	505451530572	23,44,47,37	452469679228	41,53,67,27	741	74	0.0343721	0.367868	0.687,0.506,0.53,0.607	0.524,0.469,0.503,0.457	0.094	GT	AG	No	No	No
4008	ENSG00000111684	LPCAT3	chr12	-	7086528	7087669	7086528	7086687	7087502	7087669	4008	619590646844	0,4,4,2	5976211057509	1,0,1,0	889	74	0.0345875	0.368241	1.0,0.925,0.931,0.972	0.98,1.0,0.989,1.0	-0.035	GT	AG	No	No	No
5136	ENSG00000197841	ZNF181	chr19	+	35230052	35230526	35230052	35230173	35230430	35230526	5136	14,5,6,7	38,29,23,39	7,11,18,5	18,19,32,22	331	74	0.0346348	0.368241	0.076,0.037,0.055,0.039	0.08,0.115,0.112,0.048	-0.037	GT	AG	No	No	No
393	ENSG00000125457	MIF4GD	chr17	-	73263826	73264273	73263826	73263982	73264163	73264273	393	25,47,21,20	106,81,46,67	34,27,78,16	51,54,118,60	255	74	0.0351549	0.371972	0.064,0.144,0.117,0.08	0.162,0.127,0.161,0.072	-0.029	GT	AG	No	No	No
1489	ENSG00000108591	DRG2	chr17	+	18002330	18003749	18002330	18002391	18002946	18003749	1489	65,98,55,93	107,77,60,79	54,44,121,59	61,74,182,70	629	74	0.0352439	0.371972	0.067,0.13,0.097,0.122	0.094,0.065,0.073,0.09	0.024	GT	AG	Yes	Yes	Yes
3908	ENSG00000123143	PKN1	chr19	+	14581386	14581663	14581386	14581494	14581582	14581663	3908	30,45,36,48	559666460742	41,37,96,43	3704401165563	162	74	0.0352449	0.371972	0.024,0.03,0.035,0.029	0.048,0.037,0.036,0.034	-0.009	GT	AG	No	No	No
4311	ENSG00000184163	FAM132A	chr1	-	1179333	1179655	1179333	1179485	1179570	1179655	4311	4,0,2,0	3,5,4,3	1,2,9,4	3,6,5,2	159	74	0.0353697	0.372376	0.383,0.0,0.189,0.0	0.134,0.134,0.456,0.482	-0.158	GT	AG	No	No	No
2701	ENSG00000234741	GAS5	chr1	-	173834366	173834685	173834366	173834420	173834647	173834685	2701	314249172287	222224104161	154155354166	99133309175	301	74	0.0354737	0.37256	0.258,0.215,0.289,0.305	0.277,0.223,0.22,0.189	0.039	GT	AG	No	No	No
837	ENSG00000073584	SMARCE1	chr17	-	38787843	38788619	38787843	38787945	38788446	38788619	837	45,58,44,55	462424435531	45,60,84,50	308360667358	575	74	0.0355946	0.37292	0.012,0.017,0.013,0.013	0.018,0.021,0.016,0.018	-0.004	GT	AG	No	No	No
208	ENSG00000269640	CTD-2521M24.9	chr19	+	17516632	17517105	17516632	17516796	17516885	17517105	208	6,2,7,4	9,4,5,4	6,16,5,3	2,5,5,1	163	74	0.0358746	0.374941	0.232,0.185,0.389,0.312	0.577,0.592,0.312,0.577	-0.235	GT	AG	No	No	No
4689	ENSG00000168970	JMJD7-PLA2G4B	chr15	+	42128672	42129138	42128672	42128749	42128978	42129138	4689	33,38,25,31	54,44,44,62	15,18,40,20	34,36,107,42	303	74	0.0363732	0.379232	0.13,0.174,0.122,0.109	0.097,0.109,0.084,0.104	0.035	GT	AG	No	No	No
1971	ENSG00000102032	RENBP	chrX	-	153209531	153209870	153209531	153209607	153209760	153209870	1971	27,42,15,36	104171129148	20,25,41,9	147107239123	227	74	0.0365092	0.37973	0.078,0.074,0.037,0.073	0.042,0.071,0.053,0.023	0.018	GT	AG	No	No	No
2127	ENSG00000110497	AMBRA1	chr11	-	46563494	46564948	46563494	46564531	46564801	46564948	2127	113130119153	29,39,34,56	84,77,210,81	39,42,81,26	344	74	0.0368322	0.381249	0.456,0.418,0.43,0.37	0.317,0.283,0.358,0.401	0.079	GT	AG	No	No	No
5706	ENSG00000196998	WDR45	chrX	-	48934303	48935570	48934303	48934409	48935495	48935570	5706	215305223330	6,10,7,10	186206457211	12,16,16,9	1160	74	0.0368322	0.381249	0.696,0.661,0.67,0.678	0.497,0.451,0.646,0.599	0.128	GT	AG	No	No	No
1889	ENSG00000197555	SIPA1L1	chr14	+	72171437	72172057	72171437	72171500	72171938	72172057	1889	15,23,11,13	3,1,0,0	6,4,35,14	2,2,1,1	512	74	0.0373066	0.382465	0.42,0.769,1.0,1.0	0.302,0.224,0.835,0.669	0.29	GT	AG	No	No	No
3925	ENSG00000172932	ANKRD13D	chr11	+	67058946	67059217	67058946	67058992	67059073	67059217	3925	3,3,5,6	48,55,57,61	1,9,11,14	52,59,109,37	155	74	0.0371286	0.382465	0.029,0.025,0.04,0.045	0.009,0.068,0.046,0.153	-0.034	GT	AG	No	No	No
4671	ENSG00000143093	STRIP1	chr1	+	110591733	110593031	110591733	110591860	110592964	110593031	4671	139112138132	0,1,0,0	115,113,242,96	3,1,2,0	1178	74	0.0373224	0.382465	1.0,0.876,1.0,1.0	0.707,0.877,0.884,1.0	0.102	GT	AG	No	No	No
4989	ENSG00000146247	PHIP	chr6	-	79665329	79668317	79665329	79665399	79668191	79668317	4989	177211106198	20,15,5,12	142106273252	6,8,10,7	2866	74	0.037325	0.382465	0.186,0.266,0.354,0.299	0.379,0.255,0.413,0.482	-0.106	GT	AG	No	No	No
5188	ENSG00000132781	MUTYH	chr1	-	45798434	45798842	45798434	45798506	45798768	45798842	5188	85,44,45,87	0,3,1,2	56,39,97,32	4,1,4,3	336	74	0.0373939	0.382465	1.0,0.764,0.908,0.905	0.755,0.896,0.842,0.701	0.096	GT	AG	No	No	No
4587	ENSG00000223501	VPS52	chr6	-	33232150	33232677	33232150	33232274	33232558	33232677	4587	356315173237	98,101,75,105	228215448286	46,51,168,68	358	74	0.0376111	0.383776	0.429,0.392,0.323,0.318	0.506,0.466,0.355,0.465	-0.083	GT	AG	Yes	Yes	Yes
1909	ENSG00000111653	ING4	chr12	-	6761827	6762216	6761827	6761933	6762101	6762216	1909	16,11,2,10	47,27,18,23	15,10,17,15	13,7,56,29	242	74	0.0379814	0.386638	0.094,0.111,0.033,0.117	0.261,0.304,0.085,0.137	-0.108	GT	AG	No	No	No
962	ENSG00000094631	HDAC6	chrX	+	48664037	48664871	48664037	48664078	48664774	48664871	962	53,139,32,37	181,173,87,111	41,48,117,102	92,58,240,138	770	74	0.0388959	0.390148	0.027,0.072,0.034,0.031	0.041,0.074,0.045,0.066	-0.015	GT	AG	No	No	No
1775	ENSG00000175455	CCDC14	chr3	-	123674689	123675642	123674689	123674812	123675586	123675642	1775	165206113139	0,1,2,0	96,98,267,139	5,0,2,0	848	74	0.0385065	0.390148	1.0,0.947,0.831,1.0	0.626,1.0,0.921,1.0	0.058	GT	AG	No	No	No
2164	ENSG00000248098	BCKDHA	chr19	+	41916541	41916914	41916541	41916721	41916827	41916914	2164	54,70,43,48	520575233340	25,25,100,73	2282401082693	180	74	0.0386048	0.390148	0.041,0.048,0.071,0.055	0.043,0.041,0.037,0.042	0.013	GT	AG	No	No	No
4388	ENSG00000156531	PHF6	chrX	+	133559230	133562819	133559230	133559360	133559690	133562819	4388	59,28,40,65	68,31,50,76	32,41,92,72	34,38,70,58	404	74	0.0389499	0.390148	0.137,0.142,0.128,0.135	0.147,0.165,0.194,0.185	-0.037	GT	AG	No	No	No
4431	ENSG00000159840	ZYX	chr7	+	143079340	143079778	143079340	143079540	143079685	143079778	4431	18,27,37,25	127157294348	45,44,44,7	227267248114	219	74	0.0388474	0.390148	0.046,0.055,0.041,0.024	0.063,0.053,0.057,0.02	-0.007	GT	AG	No	No	No
5395	ENSG00000118515	SGK1	chr6	-	134491963	134492316	134491963	134492053	134492160	134492316	5395	0,2,2,0	10,4,4,6	4,0,0,4	2,3,5,3	181	74	0.0389093	0.390148	0.0,0.17,0.17,0.0	0.45,0.0,0.0,0.353	-0.116	GT	AG	No	No	No
5616	ENSG00000182400	TRAPPC6B	chr14	-	39627488	39628754	39627488	39627606	39628686	39628754	5616	35,88,34,36	125,65,67,100	25,40,101,62	42,59,139,72	1154	74	0.0389605	0.390148	0.018,0.08,0.032,0.023	0.037,0.042,0.045,0.052	-0.006	GT	AG	No	No	No
815	ENSG00000177082	WDR73	chr15	-	85188701	85189579	85188701	85189067	85189414	85189579	815	94117100139	11,7,15,16	114113187103	7,6,17,3	421	74	0.0391559	0.39029	0.6,0.746,0.54,0.604	0.741,0.768,0.659,0.858	-0.134	GT	AG	No	No	No
3156	ENSG00000127328	RAB3IP	chr12	+	70206557	70206813	70206557	70206657	70206743	70206813	3156	3,2,1,1	19,7,6,9	1,1,10,2	3,9,4,3	160	74	0.0391025	0.39029	0.068,0.117,0.072,0.049	0.134,0.049,0.536,0.236	-0.162	GT	AG	No	No	No
5724	ENSG00000122678	POLM	chr7	-	44113729	44114129	44113729	44113819	44113996	44114129	5724	25,51,47,60	3,1,1,3	30,41,64,23	4,1,6,5	251	74	0.0395523	0.39333	0.711,0.938,0.933,0.855	0.689,0.924,0.759,0.576	0.122	GT	AG	No	No	No
1424	ENSG00000180891	CUEDC1	chr17	-	55943834	55944776	55943834	55943905	55944717	55944776	1424	77,127,24,35	9,7,0,3	9,12,62,3	1,3,8,2	886	74	0.0401313	0.397254	0.417,0.602,1.0,0.494	0.429,0.25,0.393,0.111	0.332	GT	AG	Yes	Yes	Yes
3988	ENSG00000099331	MYO9B	chr19	+	17313650	17314067	17313650	17313692	17313955	17314067	3988	94,161,74,81	101,136,68,152	79,87,303,161	91107200105	337	74	0.0400924	0.397254	0.17,0.206,0.193,0.105	0.16,0.151,0.25,0.252	-0.035	GT	AG	No	No	No
3598	ENSG00000106624	AEBP1	chr7	+	44150323	44150656	44150323	44150408	44150511	44150656	3598	67,65,123,102	241214192198	80,91,82,45	167177462196	177	74	0.0404523	0.39898	0.104,0.113,0.211,0.177	0.167,0.177,0.069,0.088	0.026	GT	AG	No	No	No
5507	ENSG00000244687	UBE2V1	chr20	-	48732021	48732491	48732021	48732158	48732235	48732491	5507	6,9,6,16	4,0,1,2	5,14,21,16	1,1,0,2	151	74	0.0404911	0.39898	0.424,1.0,0.746,0.797	0.71,0.873,1.0,0.797	-0.103	GT	AG	No	No	No
1506	ENSG00000197958	RPL12	chr9	-	130211888	130213684	130211888	130211987	130213559	130213684	1506	467557716836	4,4,8,6	682673803307	2,3,3,3	1646	74	0.0406681	0.39981	0.84,0.862,0.801,0.862	0.939,0.91,0.923,0.821	-0.057	GT	AG	No	No	No
1092	ENSG00000196118	C16orf93	chr16	-	30771604	30771989	30771604	30771774	30771926	30771989	1092	30,29,29,40	0,3,3,7	29,26,43,25	4,4,15,4	226	74	0.0410198	0.400869	1.0,0.76,0.76,0.652	0.704,0.68,0.484,0.672	0.158	GT	AG	No	No	No
4020	ENSG00000126768	TIMM17B	chrX	-	48751182	48751508	48751182	48751293	48751379	48751508	4020	34,30,33,42	275211172224	40,37,65,22	139131369145	160	74	0.0410314	0.400869	0.054,0.062,0.082,0.08	0.117,0.116,0.075,0.066	-0.024	GT	AG	No	No	No
5764	ENSG00000066777	ARFGEF1	chr8	-	68255398	68255912	68255398	68255571	68255744	68255912	5764	82,77,69,105	9,17,7,10	73,98,146,71	9,19,33,26	247	74	0.0410551	0.400869	0.732,0.576,0.747,0.759	0.708,0.607,0.57,0.45	0.12	GT	AG	No	No	No
3160	ENSG00000125520	SLC2A4RG	chr20	+	62373221	62373583	62373221	62373409	62373482	62373583	3160	11,8,17,9	133,160,97,157	7,8,11,4	96,93,302,110	147	74	0.0412492	0.401853	0.04,0.025,0.081,0.028	0.035,0.042,0.018,0.018	0.015	GT	AG	No	No	No
1928	ENSG00000127419	TMEM175	chr4	+	941496	941942	941496	941680	941903	941942	1928	41,45,28,54	30,28,17,34	17,21,40,12	22,10,39,22	297	74	0.0417968	0.405354	0.254,0.286,0.291,0.284	0.161,0.344,0.204,0.12	0.072	GT	AG	No	No	No
2313	ENSG00000175634	RPS6KB2	chr11	+	67196997	67200128	67196997	67197066	67200070	67200128	2313	493570479664	1,3,2,1	454422904356	1,2,5,7	3078	74	0.0417924	0.405354	0.922,0.82,0.852,0.941	0.916,0.835,0.813,0.55	0.105	GT	AG	No	No	No
1989	ENSG00000165280	VCP	chr9	-	35060309	35060920	35060309	35060522	35060797	35060920	1989	29,30,39,47	525394608719	16,17,39,22	418493917272	349	74	0.0421514	0.407874	0.012,0.016,0.013,0.014	0.008,0.007,0.009,0.017	0.003	GT	AG	No	No	No
5336	ENSG00000105325	FZR1	chr19	+	3526117	3526384	3526117	3526181	3526256	3526384	5336	8,6,5,7	27,37,31,56	1,4,5,6	26,38,84,29	149	74	0.0422651	0.408057	0.128,0.075,0.074,0.058	0.019,0.05,0.029,0.093	0.036	GT	AG	No	No	No
2647	ENSG00000100242	SUN2	chr22	-	39136271	39137055	39136271	39136437	39137011	39137055	2647	313382389518	83,93,81,106	313340522310	75,82,174,96	648	74	0.0428107	0.412401	0.301,0.319,0.354,0.358	0.323,0.321,0.255,0.269	0.041	GT	AG	No	No	No
1836	ENSG00000187091	PLCD1	chr3	-	38051394	38051766	38051394	38051544	38051621	38051766	1836	2,1,3,3	34,35,5,15	3,4,6,5	7,6,42,26	151	74	0.0430482	0.413763	0.028,0.014,0.227,0.089	0.174,0.246,0.065,0.086	-0.053	GT	AG	Yes	Yes	Yes
1080	ENSG00000172794	RAB37	chr17	+	72741146	72743473	72741146	72741223	72741444	72743473	1080	41,79,46,42	227190159142	44,42,173,67	137131361216	295	74	0.0431897	0.414198	0.043,0.094,0.068,0.069	0.075,0.074,0.107,0.072	-0.013	GT	AG	No	No	No
5539	ENSG00000143851	PTPN7	chr1	-	202116142	202117827	202116142	202117594	202117681	202117827	5539	70375213011478	7,19,24,19	88410651086531	10,29,31,14	161	74	0.043506	0.416304	0.979,0.948,0.961,0.973	0.976,0.944,0.942,0.946	0.013	GT	AG	No	No	No
5166	ENSG00000224843	LINC00240	chr6	+	26991032	26991703	26991032	26991176	26991543	26991703	5166	2,0,0,0	0,1,1,1	2,2,2,4	0,3,0,2	441	74	0.0436543	0.416797	1.0,0.0,0.0,0.0	1.0,0.101,1.0,0.251	-0.338	GT	AG	No	No	No
3991	ENSG00000179115	FARSA	chr19	-	13041242	13041563	13041242	13041341	13041425	13041563	3991	13,18,25,12	455403532645	23,21,33,17	471469750288	158	74	0.0438677	0.417907	0.013,0.02,0.022,0.009	0.022,0.021,0.02,0.027	-0.006	GT	AG	No	No	No
4544	ENSG00000166598	HSP90B1	chr12	+	104336304	104337097	104336304	104336574	104336851	104337097	4544	125,69,69,100	14629528791273	59,54,98,57	88283514551057	351	74	0.0446282	0.422349	0.018,0.015,0.016,0.016	0.014,0.013,0.014,0.011	0.003	GT	AG	No	No	No
5604	ENSG00000131697	NPHP4	chr1	-	5922870	5924093	5922870	5923465	5923949	5924093	5604	32,55,40,62	17,9,18,31	40,30,31,9	15,23,23,11	558	74	0.0446059	0.422349	0.2,0.448,0.228,0.21	0.261,0.147,0.152,0.098	0.107	GT	AG	No	No	No
5691	ENSG00000178761	FAM219B	chr15	-	75192332	75195127	75192332	75192478	75194944	75195127	5691	2780313525623240	2,5,6,5	2146219446912370	1,1,6,1	2540	74	0.0444615	0.422349	0.976,0.948,0.926,0.95	0.984,0.985,0.958,0.986	-0.028	GT	AG	No	No	No
3097	ENSG00000089685	BIRC5	chr17	+	76212046	76212862	76212046	76212147	76212744	76212862	3097	53,33,32,24	2,0,2,0	25,22,45,41	0,0,7,1	671	74	0.0449691	0.424642	0.745,1.0,0.638,1.0	1.0,1.0,0.415,0.819	0.037	GT	AG	No	No	No
2817	ENSG00000182979	MTA1	chr14	+	105935803	105936329	105935803	105935835	105936177	105936329	2817	73,118,86,129	325311251309	102,77,98,66	217209654271	416	74	0.0452731	0.424905	0.038,0.063,0.057,0.069	0.077,0.062,0.026,0.042	0.005	GT	AG	No	No	No
3638	ENSG00000135473	PAN2	chr12	-	56712871	56713271	56712871	56712965	56713091	56713271	3638	319419126184	48,52,28,38	159128640487	25,23,66,39	200	74	0.045293	0.424905	0.711,0.749,0.625,0.642	0.702,0.673,0.782,0.822	-0.063	GT	AG	No	No	No
5093	ENSG00000111665	CDCA3	chr12	-	6959630	6960173	6959630	6959760	6959996	6960173	5093	25,36,48,22	60,75,59,87	20,27,33,26	67,62,143,55	310	74	0.0452687	0.424905	0.09,0.103,0.163,0.057	0.067,0.094,0.052,0.101	0.025	GT	AG	No	No	No
1799	ENSG00000215788	TNFRSF25	chr1	-	6522922	6523187	6522922	6523016	6523131	6523187	1799	108174129182	7,2,0,1	93130176117	0,1,0,0	189	74	0.0454514	0.425464	0.858,0.971,1.0,0.986	1.0,0.981,1.0,1.0	-0.042	GT	AG	No	No	No
270	ENSG00000204482	LST1	chr6	+	31554976	31556686	31554976	31555095	31556339	31556686	270	439584441505	26,39,36,41	414405806397	25,22,33,25	1318	74	0.0458777	0.427596	0.487,0.457,0.408,0.409	0.482,0.508,0.578,0.471	-0.07	GT	AG	No	No	No
440	ENSG00000128699	ORMDL1	chr2	-	190647147	190647849	190647147	190647328	190647739	190647849	440	34,95,48,55	27,19,45,40	56,72,89,82	30,34,19,14	485	74	0.0458208	0.427596	0.161,0.433,0.14,0.173	0.222,0.244,0.417,0.472	-0.112	GT	AG	No	No	No
1010	ENSG00000177728	KIAA0195	chr17	+	73494524	73494803	73494524	73494619	73494709	73494803	1010	1,7,9,17	162157132149	4,13,28,16	107125308161	164	74	0.0460864	0.427689	0.003,0.02,0.03,0.049	0.017,0.045,0.039,0.043	-0.011	GT	AG	No	No	No
4491	ENSG00000085978	ATG16L1	chr2	+	234198499	234198999	234198499	234198620	234198893	234198999	4491	20,20,27,33	27,6,15,22	36,32,40,33	17,16,11,10	347	74	0.0460356	0.427689	0.136,0.415,0.277,0.242	0.311,0.299,0.437,0.413	-0.098	GT	AG	No	No	No
703	ENSG00000138385	SSB	chr2	+	170664986	170665412	170664986	170665063	170665369	170665412	703	6,4,5,4	100,77,83,159	14,6,10,5	74,87,131,89	380	74	0.0461931	0.427758	0.012,0.01,0.012,0.005	0.036,0.013,0.015,0.011	-0.009	GT	AG	No	No	No
1064	ENSG00000130787	HIP1R	chr12	+	123344969	123345331	123344969	123345070	123345225	123345331	1064	0,1,7,2	26,14,15,17	0,1,2,0	14,12,33,17	229	74	0.0465597	0.430227	0.0,0.023,0.131,0.037	0.0,0.026,0.019,0.0	0.037	GT	AG	No	Yes	Yes
1367	ENSG00000161939	RNASEK-C17orf49	chr17	+	6917463	6918475	6917463	6918197	6918380	6918475	1367	46,45,39,59	176169100139	17,40,68,46	124129328122	257	74	0.0471529	0.434776	0.07,0.071,0.101,0.109	0.038,0.082,0.056,0.098	0.019	GT	AG	No	No	No
148	ENSG00000113240	CLK4	chr5	-	178043882	178045779	178043882	178043949	178045556	178045779	148	26,38,7,10	11,20,11,15	10,15,41,48	9,11,17,10	1681	74	0.047419	0.435839	0.094,0.077,0.027,0.029	0.047,0.057,0.096,0.174	-0.037	GT	AG	No	No	No
5307	ENSG00000077454	LRCH4	chr7	-	100174708	100175012	100174708	100174777	100174895	100175012	5307	5,14,27,23	113,133,80,102	18,22,17,2	106124218102	192	74	0.0474706	0.435839	0.017,0.039,0.115,0.08	0.061,0.064,0.029,0.008	0.022	GT	AG	No	No	No
4001	ENSG00000184584	TMEM173	chr5	-	138860743	138861289	138860743	138860927	138861062	138861289	4001	101102138144	144177140130	118,109,112,79	128147270136	209	74	0.0477179	0.437177	0.199,0.169,0.259,0.282	0.246,0.208,0.128,0.171	0.039	GT	AG	No	No	No
4783	ENSG00000119760	SUPT7L	chr2	-	27883850	27885148	27883850	27884255	27885045	27885148	4783	186229199302	54,48,46,98	181219318289	45,44,74,32	864	74	0.0479981	0.43881	0.228,0.29,0.27,0.209	0.256,0.299,0.269,0.436	-0.066	GT	AG	No	No	No
2417	ENSG00000166140	ZFYVE19	chr15	+	41102049	41102414	41102049	41102168	41102268	41102414	2417	14,12,9,8	73,64,35,64	11,22,25,14	40,34,113,75	174	74	0.0481179	0.438974	0.075,0.074,0.099,0.05	0.105,0.216,0.086,0.074	-0.046	GT	AG	No	No	No
1679	ENSG00000258890	CEP95	chr17	+	62530702	62532866	62530702	62530855	62532719	62532866	1679	89,105,48,95	43,28,13,32	48,73,160,85	16,12,32,27	1938	74	0.0490374	0.444477	0.073,0.125,0.124,0.102	0.103,0.188,0.16,0.107	-0.033	GT	AG	No	No	No
2624	ENSG00000100429	HDAC10	chr22	-	50685107	50685395	50685107	50685164	50685303	50685395	2624	13,26,22,32	81,68,76,84	33,28,49,14	54,68,126,47	213	74	0.049134	0.444477	0.053,0.117,0.091,0.117	0.175,0.125,0.119,0.094	-0.034	GT	AG	No	No	No
2700	ENSG00000234741	GAS5	chr1	-	173834366	173834685	173834366	173834420	173834608	173834685	2700	36,49,63,96	367322138225	55,67,42,31	155154579290	262	74	0.0489417	0.444477	0.027,0.041,0.114,0.108	0.091,0.109,0.02,0.029	0.01	GT	AG	No	No	No
3185	ENSG00000206176	AC023490.1	chr22	+	20379802	20380063	20379802	20379875	20380022	20380063	3185	4,0,3,5	0,2,1,0	2,2,2,9	1,0,11,2	221	74	0.0490993	0.444477	1.0,0.0,0.501,1.0	0.401,1.0,0.057,0.601	0.11	GT	AG	No	No	No
166	ENSG00000175197	DDIT3	chr12	-	57911051	57911536	57911051	57911221	57911488	57911536	166	49,67,32,65	39,44,18,28	50,51,137,48	8,8,75,30	341	74	0.0495839	0.447607	0.214,0.248,0.278,0.335	0.576,0.58,0.284,0.258	-0.156	GT	AG	No	No	No
1457	ENSG00000022277	RTFDC1	chr20	+	55091990	55092257	55091990	55092045	55092161	55092257	1457	15,31,26,32	584503470685	27,27,61,20	423439838432	190	74	0.0498838	0.448581	0.01,0.023,0.021,0.018	0.024,0.023,0.028,0.018	-0.005	GT	AG	No	No	No
4127	ENSG00000181513	ACBD4	chr17	+	43213866	43214143	43213866	43213987	43214058	43214143	4127	6,13,4,7	21,10,4,6	6,1,6,4	4,9,28,14	145	74	0.0500044	0.448581	0.127,0.399,0.338,0.373	0.434,0.054,0.099,0.127	0.131	GT	AG	No	No	No
5241	ENSG00000105726	ATP13A1	chr19	-	19758222	19758568	19758222	19758337	19758407	19758568	5241	22,19,20,28	175161150185	7,19,25,15	162148293111	144	74	0.049988	0.448581	0.061,0.057,0.064,0.072	0.022,0.062,0.042,0.065	0.016	GT	AG	No	No	No
326	ENSG00000105443	CYTH2	chr19	+	48978094	48981402	48978094	48978206	48981325	48981402	326	313367349344	79,83,77,84	288309541333	64,46,111,57	3193	74	0.0503971	0.449644	0.084,0.093,0.095,0.087	0.094,0.135,0.101,0.119	-0.023	GT	AG	No	No	No
1522	ENSG00000156599	ZDHHC5	chr11	+	57457502	57457909	57457502	57457675	57457806	57457909	1522	16,21,18,27	178103194203	8,13,18,12	130138224116	205	74	0.0504361	0.449644	0.031,0.069,0.032,0.046	0.022,0.033,0.028,0.036	0.015	GT	AG	Yes	Yes	Yes
5322	ENSG00000100124	ANKRD54	chr22	-	38228964	38229213	38228964	38229089	38229165	38229213	5322	12,16,11,22	42,27,31,40	24,23,45,11	31,39,75,14	150	74	0.0503339	0.449644	0.124,0.226,0.149,0.213	0.276,0.225,0.228,0.279	-0.074	GT	AG	No	No	No
2497	ENSG00000204371	EHMT2	chr6	-	31852168	31852576	31852168	31852336	31852421	31852576	2497	10,22,11,20	86,110,75,93	19,13,34,21	51,49,189,67	159	74	0.051062	0.452413	0.051,0.085,0.064,0.091	0.148,0.11,0.077,0.127	-0.043	GT	AG	No	No	No
5080	ENSG00000141959	PFKL	chr21	+	45733795	45736222	45733795	45733904	45736126	45736222	5080	1491237714701850	1489178414091450	1420125127201840	1285132631451670	2296	74	0.050982	0.452413	0.031,0.041,0.033,0.04	0.034,0.03,0.027,0.034	0.005	GT	AG	No	No	No
5707	ENSG00000196998	WDR45	chrX	-	48934303	48935570	48934303	48934412	48935495	48935570	5707	212302223330	0,0,4,4	185204453207	3,0,1,0	1157	74	0.0510283	0.452413	1.0,1.0,0.781,0.841	0.798,1.0,0.967,1.0	-0.036	GT	AG	No	No	No
722	ENSG00000109113	RAB34	chr17	-	27042658	27042919	27042658	27042723	27042817	27042919	722	10,14,25,2	220217160278	11,9,10,4	162201383161	168	74	0.0513074	0.452682	0.02,0.028,0.064,0.003	0.029,0.019,0.011,0.011	0.011	GT	AG	No	No	No
1843	ENSG00000154734	ADAMTS1	chr21	-	28210757	28212081	28210757	28210933	28211905	28212081	1843	44,39,26,24	50,60,100,121	25,19,15,21	74,75,83,42	1046	74	0.0514399	0.452682	0.059,0.044,0.018,0.014	0.023,0.018,0.013,0.034	0.012	GT	AG	No	No	No
2391	ENSG00000131591	C1orf159	chr1	-	1019732	1019886	1019732	1019763	1019860	1019886	2391	16,30,15,24	240,152,72,112	11,9,35,8	81,80,317,122	171	74	0.051618	0.452682	0.028,0.079,0.083,0.085	0.056,0.046,0.046,0.028	0.025	GT	AG	No	No	No
3248	ENSG00000169733	RFNG	chr17	-	80008537	80009218	80008537	80008640	80008887	80009218	3248	84,162,68,105	4,2,1,1	74,58,217,111	1,2,0,1	321	74	0.0512949	0.452682	0.829,0.949,0.94,0.96	0.945,0.87,1.0,0.962	-0.025	GT	AG	No	No	No
5420	ENSG00000141577	AZI1	chr17	-	79163396	79163775	79163396	79163643	79163714	79163775	5420	2,1,2,18	51,49,41,41	1,4,0,4	29,40,39,31	145	74	0.0515237	0.452682	0.02,0.01,0.024,0.183	0.017,0.049,0.0,0.062	0.027	GT	AG	No	No	No
529	ENSG00000197415	VEPH1	chr3	-	157177410	157178144	157177410	157177715	157177969	157178144	529	16,16,35,47	17,7,11,18	30,67,38,18	12,11,8,7	328	74	0.0522021	0.455375	0.175,0.34,0.418,0.371	0.361,0.579,0.517,0.367	-0.13	GT	AG	No	No	No
1159	ENSG00000109111	SUPT6H	chr17	+	27027363	27028146	27027363	27027530	27027958	27028146	1159	12,14,25,37	160189248305	26,25,58,20	178211388193	502	74	0.0522146	0.455375	0.011,0.011,0.015,0.018	0.021,0.017,0.022,0.015	-0.005	GT	AG	No	No	No
1759	ENSG00000182310	SPACA6P	chr19	+	52207282	52207733	52207282	52207439	52207522	52207733	1759	2,16,3,11	3,4,3,4	9,16,12,8	2,5,1,1	157	74	0.052348	0.455375	0.239,0.653,0.32,0.564	0.68,0.601,0.85,0.79	-0.286	GT	AG	No	No	No
5511	ENSG00000084072	PPIE	chr1	+	40207566	40208969	40207566	40207703	40208887	40208969	5511	70,75,23,42	6,0,0,0	12,8,108,68	3,1,1,2	1258	74	0.0523409	0.455375	0.407,1.0,1.0,1.0	0.19,0.32,0.864,0.667	0.341	GT	AG	No	No	No
957	ENSG00000167548	KMT2D	chr12	-	49424062	49424551	49424062	49424222	49424383	49424551	957	6,12,0,3	54,113,46,81	4,0,4,1	53,54,109,69	235	74	0.0525755	0.456349	0.034,0.032,0.0,0.012	0.023,0.0,0.011,0.005	0.01	GT	AG	No	No	No
5168	ENSG00000099849	RASSF7	chr11	+	563188	563478	563188	563317	563395	563478	5168	91,104,69,71	8,2,2,3	69,61,162,81	1,4,2,1	152	74	0.0526719	0.456349	0.847,0.962,0.944,0.92	0.971,0.881,0.975,0.975	-0.032	GT	AG	No	No	No
4306	ENSG00000143621	ILF2	chr1	-	153635494	153635752	153635494	153635609	153635690	153635752	4306	168186195232	739553743910	176189316110	5515541022357	155	74	0.0528664	0.457114	0.098,0.138,0.111,0.109	0.132,0.14,0.129,0.128	-0.018	GT	AG	No	No	No
1339	ENSG00000067445	TRO	chrX	+	54953015	54953538	54953015	54953058	54953475	54953538	1339	177,114,28,22	37,33,16,22	37,27,157,122	6,4,51,25	491	74	0.05326	0.45776	0.419,0.342,0.209,0.131	0.482,0.504,0.317,0.424	-0.156	GT	AG	No	No	No
3209	ENSG00000164050	PLXNB1	chr3	-	48454477	48455227	48454477	48454578	48455078	48455227	3209	3,13,6,3	5,5,9,13	3,10,6,12	4,5,3,1	574	74	0.0531446	0.45776	0.072,0.251,0.079,0.029	0.088,0.205,0.205,0.607	-0.168	GT	AG	No	No	No
5301	ENSG00000133226	SRRM1	chr1	+	24973157	24975520	24973157	24973280	24975349	24975520	5301	165,143,40,60	74,74,74,91	48,39,192,158	57,57,78,63	2143	74	0.0531725	0.45776	0.071,0.063,0.018,0.022	0.028,0.023,0.078,0.08	-0.009	GT	AG	No	No	No
2134	ENSG00000090097	PCBP4	chr3	-	51994541	51994914	51994541	51994653	51994881	51994914	2134	3,14,5,8	0,3,1,0	4,2,7,8	3,0,14,0	302	74	0.054015	0.463324	1.0,0.533,0.551,1.0	0.246,1.0,0.109,1.0	0.182	GT	AG	No	No	No
660	ENSG00000142347	MYO1F	chr19	-	8619360	8619627	8619360	8619455	8619537	8619627	660	42,98,38,44	926876631756	29,25,106,53	5246191783961	156	74	0.0546238	0.467614	0.021,0.05,0.028,0.027	0.026,0.019,0.027,0.025	0.007	GT	AG	Yes	Yes	Yes
1959	ENSG00000128951	DUT	chr15	+	48633485	48634592	48633485	48633560	48634218	48634592	1959	190153103110	3,4,0,0	73,94,252,113	0,3,0,0	732	74	0.0551583	0.471253	0.865,0.795,1.0,1.0	1.0,0.76,1.0,1.0	-0.025	GT	AG	No	No	No
3833	ENSG00000129255	MPDU1	chr17	+	7490216	7490589	7490216	7490335	7490478	7490589	3833	42,27,45,22	242231179254	32,28,35,18	202232430158	217	74	0.0555878	0.473982	0.056,0.038,0.079,0.029	0.051,0.04,0.027,0.037	0.012	GT	AG	No	No	No
282	ENSG00000125124	BBS2	chr16	-	56536228	56536720	56536228	56536368	56536584	56536720	282	10,13,11,8	52,53,19,36	7,2,11,14	25,29,120,43	290	74	0.0558765	0.475502	0.047,0.059,0.129,0.054	0.067,0.017,0.023,0.077	0.026	GT	AG	No	No	No
845	ENSG00000130734	ATG4D	chr19	+	10662572	10662797	10662572	10662651	10662720	10662797	845	20,27,22,20	82149128146	16,8,38,14	124,122,261,96	143	74	0.0561185	0.475751	0.112,0.086,0.082,0.066	0.063,0.033,0.07,0.07	0.028	GT	AG	No	No	No
3722	ENSG00000174775	HRAS	chr11	-	532241	532755	532241	532522	532630	532755	3722	47,42,59,79	43,29,42,53	47,48,47,9	48,42,46,18	182	74	0.0561267	0.475751	0.308,0.371,0.364,0.377	0.285,0.317,0.294,0.169	0.089	GT	AG	No	No	No
159	ENSG00000143416	SELENBP1	chr1	-	151337664	151338160	151337664	151337757	151338038	151338160	159	15,12,12,14	66,37,33,48	8,6,11,8	40,44,67,29	355	74	0.0569816	0.47833	0.045,0.063,0.07,0.057	0.04,0.028,0.033,0.054	0.02	GT	AG	No	No	No
198	ENSG00000115257	PCSK4	chr19	-	1483648	1483940	1483648	1483766	1483836	1483940	198	8,5,3,1	6,7,0,1	1,0,3,3	5,2,4,3	144	74	0.057193	0.47833	0.407,0.269,1.0,0.339	0.093,0.0,0.278,0.339	0.326	GT	AG	No	No	No
438	ENSG00000131408	NR1H2	chr19	+	50879729	50880083	50879729	50879833	50879975	50880083	438	79,53,48,100	350455401513	52,50,103,44	401351782389	216	74	0.057541	0.47833	0.072,0.038,0.039,0.063	0.043,0.047,0.043,0.037	0.01	GT	AG	No	No	No
1394	ENSG00000065989	PDE4A	chr19	+	10572201	10572675	10572201	10572356	10572552	10572675	1394	21,19,32,14	78,92,86,90	9,23,23,14	77,79,159,86	270	74	0.0567294	0.47833	0.069,0.054,0.093,0.041	0.031,0.074,0.038,0.043	0.018	GT	AG	No	No	No
1697	ENSG00000181929	PRKAG1	chr12	-	49398289	49398801	49398289	49398416	49398746	49398801	1697	16,9,10,8	57,40,34,67	8,6,8,9	36,50,75,72	404	74	0.0574279	0.47833	0.049,0.04,0.051,0.021	0.039,0.022,0.019,0.022	0.015	GT	AG	No	No	No
2065	ENSG00000106327	TFR2	chr7	-	100225695	100225929	100225695	100225759	100225846	100225929	2065	46,52,38,75	246177158198	29,47,68,42	136158427188	161	74	0.0571768	0.47833	0.079,0.119,0.1,0.148	0.089,0.12,0.068,0.093	0.019	GT	AG	No	No	No
3723	ENSG00000140829	DHX38	chr16	+	72132825	72133179	72132825	72132944	72133102	72133179	3723	18,22,11,22	235225210234	18,24,31,21	179173295188	232	74	0.0567806	0.47833	0.024,0.03,0.016,0.029	0.031,0.042,0.032,0.034	-0.01	GT	AG	No	No	No
3763	ENSG00000157445	CACNA2D3	chr3	+	55107471	55107886	55107471	55107584	55107803	55107886	3763	2,5,0,0	8,5,3,4	3,5,1,8	4,7,10,7	293	74	0.0568919	0.47833	0.059,0.202,0.0,0.0	0.159,0.153,0.025,0.224	-0.075	AT	AC	Yes	Yes	Yes
4745	ENSG00000167799	NUDT8	chr11	-	67395409	67395871	67395409	67395722	67395793	67395871	4745	18,22,14,8	7,20,12,15	6,10,19,12	18,15,31,13	145	74	0.0573027	0.47833	0.568,0.36,0.373,0.214	0.145,0.254,0.238,0.32	0.139	GT	AG	No	No	No
4785	ENSG00000100823	APEX1	chr14	+	20923384	20923862	20923384	20923487	20923736	20923862	4785	7217478131155	35,22,24,17	7577961161605	6,11,30,22	323	74	0.0575418	0.47833	0.825,0.886,0.886,0.94	0.967,0.943,0.899,0.863	-0.034	GC	AG	No	No	No
3465	ENSG00000116580	GON4L	chr1	-	155785595	155786053	155785595	155785691	155786002	155786053	3465	5,5,5,6	22,21,24,30	0,5,1,5	16,18,41,22	385	74	0.0580631	0.481734	0.042,0.044,0.039,0.037	0.0,0.051,0.005,0.042	0.016	GT	AG	No	No	No
4643	ENSG00000079819	EPB41L2	chr6	-	131190991	131191266	131190991	131191084	131191178	131191266	4643	140312157961031	17,19,3,6	68073722681140	3,2,13,13	168	74	0.0583069	0.482826	0.973,0.966,0.992,0.987	0.99,0.994,0.987,0.975	-0.007	GT	AG	No	No	No
3682	ENSG00000026036	RTEL1-TNFRSF6B	chr20	+	62327130	62328544	62327130	62327207	62328112	62328544	3682	286398297425	3,4,6,9	269267553207	2,4,3,2	979	74	0.0586514	0.484746	0.878,0.883,0.789,0.781	0.91,0.835,0.933,0.887	-0.058	GT	AG	No	No	No
2393	ENSG00000099330	OCEL1	chr19	+	17337501	17338008	17337501	17337678	17337783	17338008	2393	44,45,67,86	4,0,0,0	66,51,75,38	2,0,4,2	179	74	0.059284	0.489036	0.82,1.0,1.0,1.0	0.932,1.0,0.886,0.887	0.029	GT	AG	No	No	No
846	ENSG00000197622	CDC42SE1	chr1	-	151027491	151028469	151027491	151027602	151028152	151028469	846	851845597600	597482591658	5225071394805	468449852398	624	74	0.0594178	0.489113	0.145,0.172,0.107,0.098	0.117,0.118,0.163,0.193	-0.017	GT	AG	No	No	No
2151	ENSG00000037280	FLT4	chr5	-	180035967	180037025	180035967	180036053	180036904	180037025	2151	4,4,0,1	20,8,2,4	2,0,13,4	3,4,22,6	925	74	0.0597477	0.489113	0.016,0.038,0.0,0.02	0.051,0.0,0.045,0.051	-0.018	GT	AG	No	No	No
3790	ENSG00000105677	TMEM147	chr19	+	36037573	36037931	36037573	36037710	36037846	36037931	3790	28,36,64,68	440364434486	57,79,94,23	351407743275	210	74	0.0597206	0.489113	0.022,0.034,0.049,0.047	0.054,0.064,0.043,0.029	-0.009	GT	AG	No	No	No
3996	ENSG00000147687	TATDN1	chr8	-	125506073	125507783	125506073	125506200	125507712	125507783	3996	7,8,12,13	39,28,15,14	6,2,11,3	15,14,40,21	1586	74	0.0597215	0.489113	0.008,0.013,0.036,0.042	0.018,0.007,0.013,0.007	0.014	GT	AG	No	No	No
1032	ENSG00000054356	PTPRN	chr2	-	220159696	220161067	220159696	220159863	220160947	220161067	1032	3,2,13,6	0,0,0,0	8,5,11,1	0,1,1,1	1158	74	0.0599642	0.489775	1.0,1.0,1.0,1.0	1.0,0.242,0.413,0.06	0.571	GT	AG	No	No	No
1925	ENSG00000225485	ARHGAP23	chr17	+	36633819	36634137	36633819	36633946	36634068	36634137	1925	29,38,39,33	0,5,1,4	24,37,31,15	0,1,4,0	196	74	0.060056	0.489775	1.0,0.742,0.936,0.757	1.0,0.933,0.745,1.0	-0.061	GT	AG	No	No	No
2401	ENSG00000181038	METTL23	chr17	+	74729059	74729459	74729059	74729297	74729374	74729459	2401	13,7,1,1	44,47,29,57	2,4,7,1	49,27,79,59	151	74	0.0603102	0.490918	0.126,0.068,0.017,0.009	0.02,0.068,0.042,0.008	0.021	GT	AG	No	No	No
5380	ENSG00000121310	ECHDC2	chr1	-	53370705	53372283	53370705	53370762	53372190	53372283	5380	13041561375469	16,6,4,10	31032722231185	2,2,12,8	1502	74	0.0604463	0.491098	0.801,0.928,0.822,0.698	0.884,0.89,0.901,0.879	-0.076	GT	AG	No	No	No
524	ENSG00000129460	NGDN	chr14	+	23946408	23946769	23946408	23946565	23946711	23946769	524	39,32,37,46	173,78,134,153	36,34,64,40	104,103,172,80	220	74	0.0608042	0.49129	0.07,0.121,0.085,0.092	0.104,0.1,0.111,0.144	-0.023	GT	AG	No	No	No
4826	ENSG00000135740	SLC9A5	chr16	+	67289295	67289833	67289295	67289374	67289655	67289833	4826	15,17,9,13	6,7,2,3	20,13,20,12	0,0,6,5	355	74	0.0607172	0.49129	0.343,0.336,0.484,0.475	1.0,1.0,0.41,0.333	-0.276	GT	AG	No	No	No
5463	ENSG00000137841	PLCB2	chr15	-	40583465	40584125	40583465	40583688	40584049	40584125	5463	338551449617	29,26,56,48	345380531259	50,62,41,25	435	74	0.0608123	0.49129	0.665,0.783,0.577,0.686	0.54,0.51,0.688,0.638	0.084	GT	AG	Yes	Yes	Yes
1033	ENSG00000159348	CYB5R1	chr1	-	202935014	202935728	202935014	202935121	202935655	202935728	1033	50,65,44,36	120109120104	42,38,59,39	101,97,232,121	608	74	0.0615362	0.496208	0.048,0.068,0.043,0.04	0.048,0.046,0.03,0.038	0.009	GT	AG	No	No	No
249	ENSG00000163050	ADCK3	chr1	+	227171461	227171936	227171461	227171555	227171794	227171936	249	38,29,12,18	81,83,39,49	21,21,78,39	35,39,168,67	313	74	0.061826	0.497247	0.1,0.076,0.068,0.08	0.124,0.113,0.099,0.121	-0.033	GT	AG	No	No	No
1871	ENSG00000163516	ANKZF1	chr2	+	220098854	220100597	220098854	220100034	220100429	220100597	1871	336454169287	2,3,7,3	199192553435	3,1,1,3	469	74	0.061896	0.497247	0.964,0.96,0.792,0.938	0.913,0.968,0.989,0.958	-0.044	GT	AG	No	No	No
127	ENSG00000167716	WDR81	chr17	+	1638865	1639512	1638865	1639011	1639332	1639512	127	87,40,72,54	31,17,13,42	44,33,73,30	20,21,50,22	395	74	0.0637975	0.499178	0.345,0.306,0.509,0.194	0.292,0.227,0.215,0.203	0.104	GT	AG	No	No	No
707	ENSG00000141524	TMC6	chr17	-	76121806	76122447	76121806	76121965	76122357	76122447	707	126274168246	225339262319	170149256120	280297475159	466	74	0.0637702	0.499178	0.082,0.114,0.092,0.109	0.088,0.074,0.079,0.107	0.012	GT	AG	No	No	No
2619	ENSG00000254986	DPP3	chr11	+	66262676	66262960	66262676	66262739	66262835	66262960	2619	26,20,29,61	150163159156	26,28,34,9	136,143,246,87	170	74	0.0628388	0.499178	0.07,0.051,0.074,0.145	0.077,0.079,0.057,0.043	0.021	GT	AG	No	No	No
2642	ENSG00000213199	ASIC3	chr7	+	150749252	150749561	150749252	150749324	150749502	150749561	2642	0,5,3,2	7,4,7,9	5,0,11,4	3,1,11,8	252	74	0.0627683	0.499178	0.0,0.269,0.112,0.061	0.329,0.0,0.227,0.128	-0.061	GT	AG	No	No	No
2812	ENSG00000130822	PNCK	chrX	-	152938020	152938533	152938020	152938239	152938463	152938533	2812	47,76,1,5	16,1,0,0	8,2,119,159	0,0,5,1	298	74	0.0631427	0.499178	0.422,0.95,1.0,1.0	1.0,1.0,0.855,0.975	-0.115	GT	AG	No	No	No
3362	ENSG00000237441	RGL2	chr6	-	33261571	33261843	33261571	33261693	33261810	33261843	3362	68,76,66,105	70,70,56,73	57,59,121,68	53,60,149,78	191	74	0.0635018	0.499178	0.273,0.296,0.313,0.358	0.294,0.276,0.239,0.252	0.045	GT	AG	No	No	No
3590	ENSG00000073067	CYP2W1	chr7	+	1027912	1029276	1027912	1028054	1028270	1029276	3590	12,9,5,7	0,2,5,1	10,9,9,0	5,4,5,3	290	74	0.0639768	0.499178	1.0,0.535,0.203,0.641	0.338,0.365,0.315,0.0	0.34	GT	AG	No	No	No
3624	ENSG00000127507	EMR2	chr19	-	14876469	14877193	14876469	14876616	14877046	14877193	3624	27,38,68,84	0,1,4,0	47,49,34,22	2,2,3,1	504	74	0.0638842	0.499178	1.0,0.848,0.714,1.0	0.775,0.782,0.625,0.764	0.154	GT	AG	No	No	No
4018	ENSG00000261408	TEN1-CDK3	chr17	+	73998591	73999479	73998591	73998693	73999275	73999479	4018	62,51,66,128	8,17,8,6	70,39,76,34	10,10,31,7	656	74	0.06232	0.499178	0.466,0.253,0.482,0.706	0.441,0.306,0.217,0.354	0.147	GT	AG	No	No	No
4088	ENSG00000120885	CLU	chr8	-	27462440	27462852	27462440	27462586	27462688	27462852	4088	6143636544605790	26,28,38,21	3.72237e+16	19,33,74,44	176	74	0.0640694	0.499178	0.99,0.99,0.98,0.991	0.988,0.979,0.986,0.984	0.003	GT	AG	No	No	No
4299	ENSG00000130653	PNPLA7	chr9	-	140358577	140358908	140358577	140358647	140358791	140358908	4299	0,3,1,4	10,15,7,16	1,0,12,4	5,6,21,18	218	74	0.0640424	0.499178	0.0,0.064,0.046,0.078	0.064,0.0,0.162,0.07	-0.027	GT	AG	No	No	No
4396	ENSG00000221946	FXYD7	chr19	+	35642156	35642385	35642156	35642231	35642342	35642385	4396	7,2,1,8	3,3,2,2	3,0,1,2	0,1,5,4	185	74	0.0629733	0.499178	0.483,0.211,0.167,0.615	1.0,0.0,0.074,0.167	0.059	GT	AG	No	No	No
4447	ENSG00000107331	ABCA2	chr9	-	139905858	139906201	139905858	139906006	139906085	139906201	4447	14,13,4,8	83,112,54,73	3,3,14,12	47,68,216,99	153	74	0.0641072	0.499178	0.075,0.053,0.035,0.05	0.03,0.021,0.03,0.055	0.019	GT	AG	No	No	No
4768	ENSG00000197948	FCHSD1	chr5	-	141025653	141026289	141025653	141025758	141026169	141026289	4768	93,96,64,44	10,28,12,8	31,39,132,71	17,12,34,17	485	74	0.0640544	0.499178	0.587,0.343,0.449,0.456	0.218,0.331,0.372,0.389	0.131	GT	AG	No	No	No
4875	ENSG00000099797	TECR	chr19	+	14674469	14674715	14674469	14674514	14674582	14674715	4875	4,6,5,15	0,1,3,0	5,6,14,3	4,0,3,0	142	74	0.062682	0.499178	1.0,0.758,0.465,1.0	0.394,1.0,0.709,1.0	0.03	GT	AG	No	No	No
5023	ENSG00000162882	HAAO	chr2	-	42997282	42997722	42997282	42997326	42997632	42997722	5023	14,17,4,22	18,17,16,17	10,8,37,18	3,7,30,12	380	74	0.0638397	0.499178	0.132,0.163,0.046,0.201	0.394,0.182,0.194,0.226	-0.113	GT	AG	No	No	No
5226	ENSG00000169738	DCXR	chr17	-	79994734	79995423	79994734	79994889	79995325	79995423	5226	135137156158	190177170185	143,139,231,67	161197417115	510	74	0.0628714	0.499178	0.093,0.101,0.118,0.11	0.114,0.093,0.074,0.078	0.016	GT	AG	No	No	No
2278	ENSG00000165282	PIGO	chr9	-	35091236	35092764	35091236	35091288	35092539	35092764	2278	384368273324	2,3,5,1	241241541256	4,9,5,2	1325	74	0.0645884	0.502018	0.915,0.873,0.753,0.948	0.771,0.599,0.858,0.877	0.096	GT	AG	No	No	No
1758	ENSG00000198276	UCKL1	chr20	-	62577157	62577620	62577157	62577328	62577513	62577620	1758	59,91,44,75	96,96,124,143	40,37,94,58	106,129,189,83	259	74	0.0648532	0.503167	0.149,0.213,0.092,0.13	0.097,0.076,0.124,0.166	0.03	GT	AG	No	No	No
409	ENSG00000111144	LTA4H	chr12	-	96402871	96407036	96402871	96402926	96406965	96407036	409	307341145314	88,136,61,93	146130496300	57,94,164,118	4113	74	0.0662523	0.505052	0.059,0.043,0.041,0.057	0.044,0.024,0.052,0.044	0.009	GT	AG	No	No	No
1262	ENSG00000213658	LAT	chr16	+	28997860	28998035	28997860	28997890	28997977	28998035	1262	77,88,91,98	292300230255	105,88,142,50	261266652286	161	74	0.0663163	0.505052	0.108,0.119,0.154,0.15	0.156,0.132,0.091,0.074	0.02	GT	AG	No	No	No
1721	ENSG00000129968	ABHD17A	chr19	-	1877506	1880114	1877506	1877686	1879919	1880114	1721	441519679877	127109106111	592606783371	119,103,213,99	2307	74	0.0657695	0.505052	0.1,0.132,0.17,0.202	0.138,0.159,0.105,0.107	0.024	GT	AG	No	No	No
2115	ENSG00000137822	TUBGCP4	chr15	+	43693913	43695997	43693913	43694048	43695880	43695997	2115	136161156195	25,54,26,55	124103197103	40,34,62,32	1906	74	0.0659419	0.505052	0.174,0.104,0.189,0.121	0.107,0.105,0.11,0.111	0.039	GT	AG	No	No	No
2425	ENSG00000108592	FTSJ3	chr17	-	61903617	61904032	61903617	61903664	61903926	61904032	2425	6,7,9,11	29,29,42,57	13,13,11,16	48,39,55,21	336	74	0.0665036	0.505052	0.044,0.05,0.045,0.041	0.056,0.068,0.042,0.144	-0.032	GT	AG	No	No	No
3246	ENSG00000169733	RFNG	chr17	-	80007552	80007882	80007552	80007718	80007793	80007882	3246	46,129,65,78	53,57,55,60	49,34,83,51	28,47,122,64	149	74	0.0655429	0.505052	0.301,0.529,0.37,0.392	0.465,0.264,0.253,0.284	0.082	GT	AG	No	No	No
3405	ENSG00000168701	TMEM208	chr16	+	67262699	67263181	67262699	67262784	67262878	67263181	3405	6,9,11,11	69,56,32,72	6,2,8,3	42,38,78,31	168	74	0.0664641	0.505052	0.037,0.066,0.132,0.063	0.059,0.023,0.043,0.041	0.033	GT	AG	No	No	No
4505	ENSG00000179889	PDXDC1	chr16	+	15125591	15126836	15125591	15125763	15126717	15126836	4505	163,151,87,108	155133105119	94,64,302,144	87,88,214,90	1028	74	0.0659979	0.505052	0.07,0.076,0.056,0.061	0.072,0.05,0.092,0.103	-0.013	GT	AG	No	No	No
4625	ENSG00000142733	MAP3K6	chr1	-	27683080	27683605	27683080	27683240	27683499	27683605	4625	2,10,4,7	26,4,8,6	6,5,1,2	10,7,20,15	333	74	0.0661368	0.505052	0.017,0.357,0.1,0.206	0.118,0.137,0.011,0.029	0.096	GT	AG	No	No	No
4908	ENSG00000115286	NDUFS7	chr19	+	1388523	1388937	1388523	1388592	1388831	1388937	4908	22,22,14,27	161197124146	16,16,27,12	122139341143	313	74	0.0656546	0.505052	0.031,0.026,0.026,0.042	0.03,0.026,0.018,0.019	0.008	GT	AG	No	No	No
4928	ENSG00000177685	EFCAB4A	chr11	+	830249	830713	830249	830337	830620	830713	4928	66191170181	34,34,34,34	134,136,221,71	19,22,35,13	357	74	0.0664857	0.505052	0.287,0.538,0.509,0.525	0.594,0.562,0.567,0.531	-0.099	GT	AG	No	No	No
5526	ENSG00000140474	ULK3	chr15	-	75134620	75135017	75134620	75134761	75134879	75135017	5526	9,38,45,48	25,20,14,14	27,40,71,31	13,18,7,7	192	74	0.066035	0.505052	0.122,0.423,0.553,0.569	0.445,0.461,0.796,0.631	-0.167	GT	AG	No	No	No
3619	ENSG00000092929	UNC13D	chr17	-	73835919	73836410	73835919	73836023	73836305	73836410	3619	228295328384	3,3,6,9	278333440222	4,7,0,1	356	74	0.0666475	0.505254	0.94,0.953,0.919,0.899	0.935,0.908,1.0,0.979	-0.028	GT	AG	No	No	No
3158	ENSG00000131037	EPS8L1	chr19	+	55593459	55593717	55593459	55593548	55593642	55593717	3158	8,13,8,16	46,42,25,31	8,5,13,0	23,21,65,25	168	74	0.0670125	0.506871	0.071,0.12,0.124,0.185	0.133,0.095,0.081,0.0	0.048	GT	AG	No	No	No
3551	ENSG00000132275	RRP8	chr11	-	6622155	6622832	6622155	6622285	6622378	6622832	3551	9,15,13,7	51,48,37,74	16,11,15,15	47,36,70,24	167	74	0.0672139	0.506871	0.073,0.122,0.135,0.04	0.131,0.119,0.087,0.217	-0.046	GT	AG	No	No	No
3628	ENSG00000256269	HMBS	chr11	+	118959344	118959841	118959344	118959417	118959791	118959841	3628	64,34,36,58	168159162208	29,35,86,21	168176322121	448	74	0.0671608	0.506871	0.059,0.034,0.035,0.044	0.028,0.032,0.042,0.028	0.01	GT	AG	Yes	Yes	Yes
2489	ENSG00000173531	MST1	chr3	-	49724581	49724911	49724581	49724718	49724796	49724911	2489	1,7,12,23	6,5,0,2	5,4,10,6	4,2,11,12	152	74	0.0676943	0.508712	0.075,0.405,1.0,0.848	0.378,0.493,0.307,0.196	0.238	GT	AG	No	No	No
2973	ENSG00000076382	SPAG5	chr17	-	26905027	26905310	26905027	26905108	26905235	26905310	2973	10,13,11,5	117,106,88,101	5,5,14,5	68,88,179,156	201	74	0.0675798	0.508712	0.031,0.043,0.044,0.018	0.026,0.02,0.028,0.012	0.012	GT	AG	No	No	No
821	ENSG00000126749	EMG1	chr12	+	7083713	7084310	7083713	7083855	7084251	7084310	821	25,29,33,45	154126215236	17,31,24,13	167,171,211,81	470	74	0.0685936	0.510705	0.025,0.035,0.024,0.029	0.016,0.028,0.018,0.025	0.007	GT	AG	No	No	No
1910	ENSG00000111653	ING4	chr12	-	6761827	6762216	6761827	6761936	6762101	6762216	1910	14,8,1,9	24,14,5,15	14,9,17,14	6,5,26,23	239	74	0.06859	0.510705	0.153,0.15,0.058,0.157	0.419,0.358,0.168,0.159	-0.146	GT	AG	No	No	No
2088	ENSG00000131042	LILRB2	chr19	-	54780660	54781454	54780660	54780783	54781403	54781454	2088	4,9,6,4	0,1,2,2	2,0,5,1	0,4,3,0	694	74	0.068518	0.510705	1.0,0.49,0.242,0.176	1.0,0.0,0.151,1.0	-0.061	GT	AG	No	No	No
3778	ENSG00000148334	PTGES2	chr9	-	130884640	130885413	130884640	130884758	130885212	130885413	3778	292252284354	86124151161	267276313161	136,128,204,85	528	74	0.0681959	0.510705	0.322,0.222,0.209,0.236	0.216,0.232,0.177,0.21	0.039	GC	AG	No	No	No
4580	ENSG00000039523	FAM65A	chr16	+	67574360	67574607	67574360	67574404	67574454	67574607	4580	6,8,9,9	0,0,4,2	6,1,16,4	1,1,1,0	124	74	0.0685028	0.510705	1.0,1.0,0.573,0.729	0.782,0.374,0.905,1.0	0.06	GT	AG	No	No	No
5087	ENSG00000242372	EIF6	chr20	-	33871978	33872295	33871978	33872064	33872183	33872295	5087	114104142173	360330513624	119,116,149,42	417434615257	193	74	0.0686712	0.510705	0.108,0.108,0.096,0.096	0.099,0.093,0.085,0.059	0.018	GT	AG	No	No	No
4160	ENSG00000188878	FBF1	chr17	-	73909993	73910379	73909993	73910131	73910202	73910379	4160	0,2,1,4	2,6,4,8	5,3,8,2	4,7,9,8	145	74	0.0698874	0.518854	0.0,0.145,0.113,0.203	0.389,0.179,0.312,0.113	-0.133	GT	AG	No	No	No
2882	ENSG00000010318	PHF7	chr3	+	52455663	52456897	52455663	52455770	52456775	52456897	2882	41,41,41,48	0,6,4,1	40,46,25,33	3,7,3,7	1079	74	0.070363	0.520791	1.0,0.319,0.413,0.767	0.478,0.311,0.364,0.244	0.276	GT	AG	No	No	No
3866	ENSG00000142546	NOSIP	chr19	-	50060346	50062235	50060346	50061456	50062153	50062235	3866	134,131,96,123	3,2,0,1	90101196103	0,0,1,0	771	74	0.0703902	0.520791	0.811,0.863,1.0,0.922	1.0,1.0,0.95,1.0	-0.089	GT	AG	No	No	No
3043	ENSG00000140983	RHOT2	chr16	+	718655	720175	718655	718699	720122	720175	3043	262254212287	31,11,12,12	176186367107	16,19,30,14	1497	74	0.0706455	0.52089	0.295,0.533,0.466,0.542	0.352,0.326,0.377,0.274	0.127	GT	AG	No	No	No
4605	ENSG00000156675	RAB11FIP1	chr8	-	37727937	37730796	37727937	37728046	37728795	37730796	4605	13,6,2,4	22,10,7,7	5,0,3,6	5,6,28,10	823	74	0.0705412	0.52089	0.05,0.051,0.025,0.049	0.082,0.0,0.01,0.051	0.008	GT	AG	No	No	No
3998	ENSG00000085998	POMGNT1	chr1	-	46658976	46659597	46658976	46659060	46659526	46659597	3998	169247105132	0,1,0,0	88,88,334,131	0,0,5,2	540	74	0.0714432	0.525871	1.0,0.971,1.0,1.0	1.0,1.0,0.902,0.9	0.042	GT	AG	No	No	No
3098	ENSG00000187838	TMEM256-PLSCR3	chr17	-	7296462	7296828	7296462	7296683	7296785	7296828	3098	16,22,20,37	66,78,63,95	21,17,21,9	55,52,136,67	176	74	0.0720105	0.529142	0.092,0.106,0.118,0.141	0.138,0.121,0.061,0.053	0.021	GT	AG	No	No	No
1250	ENSG00000171793	CTPS1	chr1	+	41474330	41474562	41474330	41474386	41474465	41474562	1250	106,44,65,127	326155201336	56,58,113,32	189206436134	153	74	0.0724817	0.531697	0.136,0.121,0.135,0.155	0.125,0.12,0.111,0.104	0.022	GT	AG	No	No	No
108	ENSG00000182944	EWSR1	chr22	+	29694722	29695841	29694722	29695270	29695588	29695841	108	7747949491088	14,2,16,15	8778201332551	13,6,9,3	392	74	0.0731139	0.533506	0.913,0.987,0.918,0.932	0.927,0.963,0.965,0.972	-0.019	GT	AG	No	No	No
118	ENSG00000177595	PIDD	chr11	-	800761	801120	800761	800912	801001	801120	118	18,23,9,22	1,0,0,0	12,6,32,11	2,0,4,0	163	74	0.073678	0.533506	0.891,1.0,1.0,1.0	0.731,1.0,0.784,1.0	0.094	GT	AG	No	No	No
579	ENSG00000160714	UBE2Q1	chr1	-	154524879	154525296	154524879	154524940	154525211	154525296	579	91100112145	253239238333	60,76,153,66	199201416203	345	74	0.0736535	0.533506	0.072,0.082,0.092,0.085	0.061,0.075,0.073,0.065	0.014	GT	AG	No	No	No
1544	ENSG00000161618	ALDH16A1	chr19	+	49964875	49965293	49964875	49965057	49965140	49965293	1544	47,58,40,68	317193231241	36,36,61,32	186196416173	157	74	0.0733473	0.533506	0.065,0.124,0.075,0.117	0.084,0.08,0.065,0.08	0.018	GT	AG	No	No	No
1580	ENSG00000178035	IMPDH2	chr3	-	49064119	49064480	49064119	49064319	49064392	49064480	1580	114,78,103,148	589606577723	113,96,137,82	5146251229637	147	74	0.0731627	0.533506	0.089,0.061,0.082,0.093	0.1,0.072,0.053,0.061	0.01	GT	AG	No	No	No
2339	ENSG00000104894	CD37	chr19	+	49838970	49840290	49838970	49839043	49840165	49840290	2339	286345139191	491511284383	186146522311	238212808518	1196	74	0.0730314	0.533506	0.035,0.04,0.029,0.03	0.046,0.041,0.038,0.036	-0.007	GT	AG	No	No	No
3214	ENSG00000090447	TFAP4	chr16	-	4310090	4310596	4310090	4310246	4310455	4310596	3214	0,5,8,1	34,37,33,32	6,7,9,1	29,30,45,18	283	74	0.0736343	0.533506	0.0,0.034,0.06,0.008	0.051,0.058,0.05,0.014	-0.018	GT	AG	No	No	No
4903	ENSG00000187147	RNF220	chr1	+	45115554	45117395	45115554	45115629	45116375	45117395	4903	124150108126	409349232356	66,99,232,74	209239823262	820	74	0.0737195	0.533506	0.027,0.037,0.04,0.031	0.028,0.036,0.025,0.025	0.005	GT	AG	No	Yes	Yes
5039	ENSG00000241370	RPP21	chr6	+	30313074	30313350	30313074	30313175	30313267	30313350	5039	44,58,40,37	119,120,99,142	54,39,110,38	107,98,227,73	166	74	0.0738989	0.533907	0.142,0.177,0.153,0.104	0.184,0.151,0.178,0.188	-0.031	GT	AG	No	No	No
3215	ENSG00000090447	TFAP4	chr16	-	4311779	4312423	4311779	4311950	4312324	4312423	3215	33,29,38,67	137103123126	46,53,68,40	71112185113	448	74	0.0745297	0.536664	0.038,0.044,0.049,0.081	0.097,0.072,0.057,0.055	-0.017	GT	AG	No	No	No
5650	ENSG00000072778	ACADVL	chr17	+	7123440	7123995	7123440	7123516	7123922	7123995	5650	100,94,112,148	7,4,10,4	129,122,218,73	3,13,0,1	480	74	0.0744842	0.536664	0.688,0.784,0.633,0.851	0.869,0.591,1.0,0.918	-0.106	GT	AG	No	No	No
1078	ENSG00000099992	TBC1D10A	chr22	-	30689639	30690099	30689639	30689794	30689909	30690099	1078	7,6,6,3	40,42,20,15	2,2,12,1	21,27,80,40	189	74	0.0749384	0.537006	0.064,0.053,0.105,0.073	0.036,0.028,0.055,0.01	0.041	GT	AG	No	No	No
2885	ENSG00000187994	RINL	chr19	-	39361717	39362510	39361717	39361867	39362437	39362510	2885	28,42,28,39	1,1,3,0	27,30,45,36	2,0,0,0	644	74	0.0751764	0.537006	0.763,0.828,0.517,1.0	0.608,1.0,1.0,1.0	-0.125	GT	AG	No	No	No
2925	ENSG00000137802	MAPKBP1	chr15	+	42104713	42105979	42104713	42105299	42105818	42105979	2925	9,2,3,15	13,11,14,5	3,2,10,2	9,10,23,9	593	74	0.0755458	0.537006	0.08,0.022,0.026,0.272	0.04,0.024,0.051,0.027	0.065	GT	AG	No	No	No
3332	ENSG00000072694	FCGR2B	chr1	+	161643749	161647155	161643749	161643863	161647117	161647155	3332	35,77,67,63	0,1,6,3	86,67,87,44	1,3,0,0	3328	74	0.0750175	0.537006	1.0,0.631,0.199,0.318	0.657,0.332,1.0,1.0	-0.21	GT	AG	No	No	No
3485	ENSG00000115271	GCA	chr2	+	163215553	163216062	163215553	163215667	163216003	163216062	3485	4,3,1,2	18,24,15,18	5,0,12,5	13,14,35,31	410	74	0.0753646	0.537006	0.039,0.022,0.012,0.02	0.065,0.0,0.058,0.028	-0.014	GT	AG	No	Yes	Yes
4056	ENSG00000188283	ZNF383	chr19	+	37726450	37726976	37726450	37726577	37726880	37726976	4056	44,38,20,20	56,27,37,38	16,22,50,47	23,19,53,25	377	74	0.0756431	0.537006	0.134,0.216,0.096,0.094	0.12,0.185,0.156,0.27	-0.048	GT	AG	No	No	No
4519	ENSG00000124177	CHD6	chr20	-	40125448	40126866	40125448	40126141	40126807	40126866	4519	20,7,4,11	56,88,39,75	2,1,6,12	35,33,137,89	740	74	0.0755275	0.537006	0.034,0.008,0.01,0.014	0.006,0.003,0.004,0.013	0.01	GT	AG	No	No	No
4924	ENSG00000115211	EIF2B4	chr2	-	27592280	27592786	27592280	27592416	27592742	27592786	4924	19,19,16,26	139,77,164,185	27,14,31,15	101,134,139,65	400	74	0.0756996	0.537006	0.025,0.044,0.018,0.025	0.047,0.019,0.04,0.041	-0.009	GT	AG	No	No	No
5559	ENSG00000138002	IFT172	chr2	-	27699507	27700187	27699507	27699593	27700083	27700187	5559	11,14,11,9	16,34,28,27	3,6,39,13	13,14,23,31	564	74	0.0752651	0.537006	0.083,0.051,0.049,0.042	0.029,0.053,0.182,0.052	-0.023	GT	AG	No	No	No
810	ENSG00000110697	PITPNM1	chr11	-	67263648	67264907	67263648	67263816	67264701	67264907	810	33,64,23,22	11,18,15,12	46,38,135,43	13,11,35,13	959	74	0.0759422	0.537066	0.188,0.215,0.106,0.124	0.214,0.21,0.229,0.203	-0.056	GT	AG	No	No	No
2418	ENSG00000166140	ZFYVE19	chr15	+	41105535	41106009	41105535	41105615	41105910	41106009	2418	45,56,28,54	27,41,23,59	27,18,86,39	23,32,87,44	369	74	0.076207	0.537066	0.251,0.215,0.196,0.155	0.191,0.101,0.165,0.151	0.052	GT	AG	No	No	No
4813	ENSG00000160766	GBAP1	chr1	-	155185353	155185578	155185353	155185442	155185552	155185578	4813	23,35,65,76	14,4,3,11	65,48,72,53	5,3,8,3	184	74	0.0761536	0.537066	0.398,0.779,0.897,0.735	0.839,0.865,0.784,0.877	-0.139	GT	AG	No	No	No
5378	ENSG00000196378	ZNF34	chr8	-	146003422	146003910	146003422	146003549	146003823	146003910	5378	9,4,3,0	18,12,11,20	4,0,2,0	3,8,15,10	348	74	0.0759685	0.537066	0.096,0.066,0.055,0.0	0.221,0.0,0.028,0.0	-0.008	GT	AG	No	No	No
62	ENSG00000204469	PRRC2A	chr6	+	31603358	31603826	31603358	31603526	31603743	31603826	62	74,83,48,55	959915627799	38,68,149,73	5345401669698	291	74	0.0767883	0.53871	0.019,0.023,0.019,0.017	0.018,0.031,0.022,0.026	-0.005	GT	AG	No	No	No
1104	ENSG00000068438	FTSJ1	chrX	+	48339813	48340103	48339813	48339916	48340019	48340103	1104	4,19,33,48	99,97,136,146	23,34,24,10	123,170,204,91	177	74	0.0770037	0.53871	0.017,0.076,0.092,0.121	0.073,0.077,0.047,0.044	0.016	GT	AG	No	No	No
3141	ENSG00000006025	OSBPL7	chr17	-	45893472	45893848	45893472	45893568	45893753	45893848	3141	10,11,16,34	2,9,12,37	14,23,12,6	18,17,26,14	259	74	0.0771698	0.53871	0.588,0.259,0.276,0.208	0.182,0.279,0.117,0.109	0.161	GT	AG	No	No	No
4649	ENSG00000041357	PSMA4	chr15	+	78834518	78834987	78834518	78834561	78834824	78834987	4649	26,28,15,12	482401326448	13,21,39,30	263327604345	337	74	0.0768549	0.53871	0.012,0.015,0.01,0.006	0.011,0.014,0.014,0.019	-0.004	GT	AG	No	No	No
5053	ENSG00000167526	RPL13	chr16	+	89627634	89628159	89627634	89627776	89627985	89628159	5053	563762688912	7203745164098960	6537171228584	5.57758e+16	283	74	0.0767868	0.53871	0.02,0.026,0.027,0.026	0.03,0.031,0.025,0.028	-0.004	GT	AG	No	No	No
5353	ENSG00000162298	SYVN1	chr11	-	64897473	64897851	64897473	64897647	64897722	64897851	5353	8,21,13,9	45,60,30,53	10,14,22,10	30,25,55,25	149	74	0.077191	0.53871	0.081,0.148,0.177,0.078	0.142,0.218,0.166,0.166	-0.052	GT	AG	No	No	No
3729	ENSG00000182004	SNRPE	chr1	+	203830730	203831350	203830730	203830871	203831309	203831350	3729	129243256313	20,47,16,41	124,143,212,97	12,11,22,3	512	74	0.0778509	0.542437	0.482,0.428,0.698,0.525	0.599,0.653,0.582,0.824	-0.131	GT	AG	No	Yes	Yes
3799	ENSG00000187922	LCN10	chr9	-	139634401	139635395	139634401	139634500	139635287	139635395	3799	32,35,41,45	4,7,7,6	37,51,15,34	9,8,14,6	861	74	0.0780368	0.542854	0.407,0.301,0.335,0.392	0.261,0.354,0.084,0.328	0.102	GT	AG	No	No	No
5346	ENSG00000137411	VARS2	chr6	+	30891129	30892337	30891129	30891282	30892130	30892337	5346	32,24,50,45	80,106,70,80	32,37,44,18	62,71,194,69	922	74	0.0788108	0.547354	0.031,0.018,0.054,0.043	0.04,0.04,0.018,0.021	0.007	GT	AG	No	No	No
4267	ENSG00000143575	HAX1	chr1	+	154245811	154246437	154245811	154246074	154246249	154246437	4267	56,46,33,52	385296342450	27,55,88,52	248292629239	249	74	0.0795339	0.551486	0.041,0.044,0.028,0.033	0.031,0.053,0.04,0.061	-0.01	GT	AG	No	No	No
220	ENSG00000103034	NDRG4	chr16	+	58537701	58538178	58537701	58537807	58538057	58538178	220	0,4,2,0	21,9,2,9	1,2,4,5	4,6,18,14	324	74	0.0797829	0.552324	0.0,0.092,0.186,0.0	0.054,0.071,0.048,0.075	0.008	GT	AG	No	No	No
252	ENSG00000173137	ADCK5	chr8	+	145616779	145617066	145616779	145616911	145616982	145617066	252	22,11,6,3	12,6,15,12	20,7,21,10	9,9,8,6	145	74	0.0802977	0.554923	0.483,0.483,0.17,0.113	0.531,0.284,0.573,0.46	-0.15	GT	AG	No	No	No
2583	ENSG00000165802	NSMF	chr9	-	140347187	140347632	140347187	140347271	140347507	140347632	2583	35,79,68,87	343316282367	61,92,125,63	256284609242	310	74	0.0808966	0.554923	0.024,0.056,0.054,0.054	0.054,0.072,0.047,0.059	-0.011	GT	AG	No	No	No
3872	ENSG00000134222	PSRC1	chr1	-	109825139	109825353	109825139	109825197	109825301	109825353	3872	3,3,1,0	48,26,14,24	3,6,4,2	18,25,57,34	178	74	0.0808101	0.554923	0.025,0.046,0.029,0.0	0.065,0.091,0.028,0.024	-0.027	GT	AG	No	No	No
3892	ENSG00000135124	P2RX4	chr12	+	121659896	121660846	121659896	121659969	121660749	121660846	3892	28,33,40,58	74,62,65,50	29,19,43,24	27,41,120,60	854	74	0.080801	0.554923	0.032,0.044,0.051,0.091	0.085,0.039,0.03,0.033	0.008	GT	AG	No	No	No
4492	ENSG00000215252	GOLGA8B	chr15	-	34825046	34826374	34825046	34825163	34826254	34826374	4492	18,24,8,22	2,1,1,1	12,15,38,30	0,1,3,0	1165	74	0.0809316	0.554923	0.364,0.604,0.337,0.583	1.0,0.488,0.446,1.0	-0.262	GT	AG	No	No	No
5156	ENSG00000130159	ECSIT	chr19	-	11618516	11618863	11618516	11618665	11618805	11618863	5156	23,38,38,56	142144116160	36,34,48,20	117142283119	214	74	0.0806622	0.554923	0.053,0.084,0.102,0.108	0.096,0.076,0.055,0.055	0.016	GT	AG	No	No	No
1243	ENSG00000029364	SLC39A9	chr14	+	69925079	69929098	69925079	69925446	69928413	69929098	1243	3463274417992750	4,2,5,2	1686170045133090	1,1,5,0	3041	74	0.0812894	0.55637	0.955,0.971,0.897,0.971	0.976,0.976,0.956,1.0	-0.028	GT	AG	No	No	No
2420	ENSG00000168256	NKIRAS2	chr17	+	40174416	40174658	40174416	40174490	40174582	40174658	2420	280315318409	12,15,9,6	232260520241	15,4,26,13	166	74	0.0814459	0.55637	0.912,0.903,0.94,0.968	0.873,0.967,0.899,0.892	0.023	GT	AG	No	No	No
5067	ENSG00000100316	RPL3	chr22	-	39708888	39709315	39708888	39708989	39709195	39709315	5067	187223159267	3685402431004030	139110287171	2526270868353090	280	74	0.0815303	0.55637	0.013,0.014,0.013,0.017	0.014,0.011,0.011,0.014	0.002	GT	AG	No	No	No
708	ENSG00000138709	LARP1B	chr4	+	129028293	129030056	129028293	129028468	129029037	129030056	708	11,9,15,10	11,17,20,13	11,6,13,4	12,17,30,17	643	74	0.0819232	0.558166	0.103,0.057,0.079,0.081	0.095,0.039,0.048,0.026	0.028	GT	AG	No	No	No
5037	ENSG00000241370	RPP21	chr6	+	30312935	30313175	30312935	30313005	30313074	30313175	5037	96,81,104,122	363260229302	76,77,169,47	186229618255	143	74	0.0823047	0.55988	0.12,0.139,0.19,0.173	0.175,0.148,0.124,0.087	0.022	GT	AG	No	No	No
665	ENSG00000104518	GSDMD	chr8	+	144644128	144644520	144644128	144644301	144644378	144644520	665	15,20,14,26	36,47,30,44	15,22,23,6	47,38,79,39	151	74	0.0828282	0.562552	0.17,0.173,0.186,0.225	0.135,0.221,0.125,0.07	0.051	GT	AG	No	No	No
1869	ENSG00000163516	ANKZF1	chr2	+	220097800	220098155	220097800	220097913	220098007	220098155	1869	21,24,17,7	71,130,43,70	6,7,28,23	53,63,164,131	168	74	0.0832406	0.563576	0.115,0.075,0.148,0.042	0.047,0.047,0.07,0.072	0.036	GT	AG	No	No	No
3147	ENSG00000064607	SUGP2	chr19	-	19105174	19106089	19105174	19105295	19105952	19106089	3147	1059115610361090	210184118192	84710001879956	94111317121	731	74	0.0831851	0.563576	0.338,0.389,0.471,0.366	0.477,0.477,0.375,0.444	-0.052	GT	AG	No	No	No
5658	ENSG00000123329	ARHGAP9	chr12	-	57869853	57870237	57869853	57869949	57870146	57870237	5658	14,30,9,9	54,72,61,65	16,9,42,34	69,56,125,42	271	74	0.0833854	0.56367	0.066,0.102,0.039,0.036	0.06,0.042,0.084,0.181	-0.031	GT	AG	No	No	No
995	ENSG00000128596	CCDC136	chr7	+	128446290	128446912	128446290	128446449	128446741	128446912	995	13,20,8,26	10,10,1,5	3,7,28,8	4,9,13,7	366	74	0.0838889	0.564415	0.208,0.288,0.618,0.513	0.132,0.136,0.303,0.188	0.217	GT	AG	No	No	No
1698	ENSG00000181929	PRKAG1	chr12	-	49399088	49399326	49399088	49399147	49399244	49399326	1698	7,5,4,13	59,68,48,70	1,7,1,9	47,54,82,69	171	74	0.0836876	0.564415	0.049,0.031,0.035,0.074	0.009,0.053,0.005,0.053	0.017	GT	AG	No	No	No
3331	ENSG00000072694	FCGR2B	chr1	+	161641181	161643019	161641181	161641439	161642764	161643019	3331	6,10,15,11	0,0,1,3	24,25,11,5	0,2,0,0	1399	74	0.0838261	0.564415	1.0,1.0,0.442,0.162	1.0,0.398,1.0,1.0	-0.199	GT	AG	No	No	No
1360	ENSG00000149923	PPP4C	chr16	+	30094066	30094888	30094066	30094168	30094714	30094888	1360	91110185147	231252202288	171156190104	196210435150	620	74	0.0842894	0.566225	0.045,0.05,0.099,0.057	0.094,0.081,0.05,0.076	-0.012	GT	AG	No	No	No
153	ENSG00000196975	ANXA4	chr2	+	70035037	70037805	70035037	70035128	70037725	70037805	153	65,66,23,33	79,69,86,79	33,35,100,61	60,59,105,71	2671	74	0.085095	0.567115	0.022,0.026,0.007,0.011	0.015,0.016,0.026,0.023	-0.003	GT	AG	No	No	No
1237	ENSG00000089094	KDM2B	chr12	-	121882252	121883221	121882252	121882339	121883077	121883221	1237	3,12,12,19	45,57,79,77	10,6,11,5	57,69,114,52	812	74	0.0847035	0.567115	0.006,0.019,0.014,0.022	0.016,0.008,0.009,0.009	0.005	GT	AG	No	No	No
1847	ENSG00000171777	RASGRP4	chr19	-	38903570	38903937	38903570	38903689	38903832	38903937	1847	9,19,21,36	61,71,46,64	14,21,19,5	38,44,100,64	217	74	0.0851852	0.567115	0.048,0.084,0.135,0.161	0.112,0.14,0.061,0.026	0.022	GT	AG	No	Yes	Yes
2288	ENSG00000174744	BRMS1	chr11	-	66108244	66108804	66108244	66108517	66108676	66108804	2288	6,29,38,31	104129131162	28,29,55,20	138,142,157,72	233	74	0.0848295	0.567115	0.018,0.067,0.084,0.057	0.061,0.061,0.1,0.081	-0.019	GT	AG	Yes	Yes	Yes
4133	ENSG00000105221	AKT2	chr19	-	40742163	40743998	40742163	40742292	40743875	40743998	4133	213298159200	325304249333	172157433197	191206528220	1657	74	0.0850038	0.567115	0.028,0.042,0.028,0.026	0.039,0.033,0.035,0.038	-0.005	GT	AG	No	No	No
4371	ENSG00000227372	TP73-AS1	chr1	-	3652547	3656951	3652547	3654418	3656796	3656951	4371	108812249731577	2,2,2,0	105993418041089	3,1,2,6	2452	74	0.0852121	0.567115	0.943,0.949,0.936,1.0	0.914,0.966,0.965,0.846	0.034	GT	AG	No	No	No
4309	ENSG00000173821	RNF213	chr17	+	78362411	78363167	78362411	78362489	78362972	78363167	4309	45,89,11,38	74,65,60,69	14,19,113,44	33,42,96,25	557	74	0.0854698	0.567952	0.075,0.154,0.024,0.068	0.053,0.057,0.135,0.19	-0.028	GT	AG	No	No	No
64	ENSG00000204469	PRRC2A	chr6	+	31605010	31605548	31605010	31605101	31605222	31605548	64	68,94,96,92	988932665831	86,77,183,56	4955111666655	195	74	0.0868946	0.571623	0.025,0.037,0.052,0.04	0.062,0.054,0.04,0.031	-0.008	GT	AG	No	No	No
1656	ENSG00000241973	PI4KA	chr22	-	21066980	21067678	21066980	21067085	21067568	21067678	1656	69,125,51,75	87,64,80,108	54,38,176,102	48,61,137,46	557	74	0.0869514	0.571623	0.095,0.206,0.078,0.084	0.13,0.076,0.146,0.228	-0.029	GT	AG	No	No	No
2566	ENSG00000198736	MSRB1	chr16	-	1990778	1991406	1990778	1990893	1991257	1991406	2566	11,8,7,13	95,52,73,99	15,6,20,8	65,83,76,41	438	74	0.0863438	0.571623	0.019,0.025,0.016,0.022	0.038,0.012,0.043,0.032	-0.011	GT	AG	No	No	No
3402	ENSG00000168701	TMEM208	chr16	+	67262397	67262784	67262397	67262534	67262699	67262784	3402	27,36,12,37	73,86,57,119	17,36,25,7	73,54,165,69	239	74	0.086671	0.571623	0.103,0.115,0.061,0.088	0.067,0.171,0.045,0.03	0.013	GT	AG	No	No	No
4592	ENSG00000004660	CAMKK1	chr17	-	3784920	3785858	3784920	3784942	3785821	3785858	4592	34,11,26,20	0,3,5,8	12,15,24,9	6,9,9,3	953	74	0.0869394	0.571623	1.0,0.222,0.288,0.163	0.134,0.115,0.172,0.189	0.266	GT	AG	No	No	No
4626	ENSG00000089639	GMIP	chr19	-	19746223	19746530	19746223	19746378	19746452	19746530	4626	2,5,4,1	43,49,20,18	4,10,8,3	31,36,64,32	148	74	0.086625	0.571623	0.023,0.049,0.091,0.027	0.061,0.122,0.059,0.045	-0.024	GT	AG	No	No	No
4788	ENSG00000100823	APEX1	chr14	+	20923736	20924260	20923736	20923932	20924072	20924260	4788	63102109160	11,2,9,11	112101208110	6,11,5,1	214	74	0.0865514	0.571623	0.664,0.946,0.807,0.834	0.866,0.76,0.935,0.974	-0.071	GT	AG	No	No	No
3197	ENSG00000038358	EDC4	chr16	+	67915167	67915436	67915167	67915320	67915399	67915436	3197	17,28,33,16	89,92,161,128	35,16,56,24	82,120,203,87	153	74	0.0872275	0.572531	0.085,0.128,0.09,0.057	0.171,0.061,0.118,0.118	-0.027	GT	AG	No	Yes	Yes
3696	ENSG00000052749	RRP12	chr10	-	99118293	99118767	99118293	99118376	99118699	99118767	3696	3,3,8,12	88,79,137,163	12,4,20,1	116,104,132,49	397	74	0.0874885	0.572531	0.006,0.007,0.011,0.014	0.019,0.007,0.027,0.004	-0.005	GT	AG	No	No	No
5099	ENSG00000130713	EXOSC2	chr9	+	133572968	133573638	133572968	133573014	133573548	133573638	5099	73,113,71,77	110,132,99,155	57,66,108,53	105,119,228,78	608	74	0.0874281	0.572531	0.075,0.094,0.08,0.057	0.062,0.063,0.055,0.076	0.012	GT	AG	Yes	Yes	Yes
1289	ENSG00000130304	SLC27A1	chr19	+	17597371	17598144	17597371	17597766	17597982	17598144	1289	16,20,13,20	32,34,17,30	12,14,36,38	10,14,45,46	290	74	0.0879766	0.574851	0.113,0.131,0.163,0.145	0.234,0.203,0.17,0.174	-0.057	GT	AG	No	No	No
569	ENSG00000126088	UROD	chr1	+	45479580	45480508	45479580	45479742	45480407	45480508	569	2380208317682820	9,6,4,0	1677177344211730	1,2,5,1	739	74	0.0881592	0.575172	0.964,0.972,0.978,1.0	0.994,0.989,0.989,0.994	-0.013	GT	AG	No	No	No
84	ENSG00000123349	PFDN5	chr12	+	53690213	53691708	53690213	53690335	53691633	53691708	84	347546496772	25,18,17,20	339381475315	3,10,18,7	1372	74	0.0894984	0.578649	0.428,0.621,0.611,0.676	0.859,0.673,0.587,0.708	-0.123	GT	AG	Yes	Yes	Yes
970	ENSG00000161999	JMJD8	chr16	-	733684	734155	733684	733781	733909	734155	970	22,26,27,28	2,3,1,8	26,16,29,7	3,3,8,7	202	74	0.0891695	0.578649	0.801,0.76,0.908,0.562	0.76,0.661,0.57,0.268	0.193	GT	AG	No	No	No
1368	ENSG00000007392	LUC7L	chr16	-	238967	240134	238967	239338	239966	240134	1368	119136157184	296326291274	130,127,180,88	227255558244	702	74	0.0894723	0.578649	0.041,0.042,0.054,0.066	0.057,0.05,0.033,0.037	0.006	GT	AG	No	No	No
2357	ENSG00000131748	STARD3	chr17	+	37818503	37819737	37818503	37818620	37819056	37819737	2357	34,59,33,30	4,0,4,3	40,42,58,30	0,2,3,1	510	74	0.0889309	0.578649	0.552,1.0,0.545,0.592	1.0,0.753,0.737,0.813	-0.153	GT	AG	No	No	No
3772	ENSG00000120217	CD274	chr9	+	5462833	5463121	5462833	5462968	5463074	5463121	3772	71,126,122,97	0,0,1,2	111,112,112,58	0,2,4,2	180	74	0.0893536	0.578649	1.0,1.0,0.98,0.952	1.0,0.958,0.92,0.923	0.033	GT	AG	No	No	No
4483	ENSG00000158793	NIT1	chr1	+	161088923	161089402	161088923	161089178	161089298	161089402	4483	33,24,16,22	77,65,70,92	25,8,30,10	56,65,141,60	194	74	0.0894894	0.578649	0.141,0.123,0.08,0.084	0.146,0.045,0.075,0.06	0.026	GT	AG	No	No	No
103	ENSG00000090316	MAEA	chr4	+	1330648	1332405	1330648	1330782	1332213	1332405	103	285620221459	3,1,0,1	182184521219	1,4,2,1	1505	74	0.0900157	0.580251	0.824,0.968,1.0,0.958	0.899,0.693,0.928,0.915	0.079	GT	AG	Yes	Yes	Yes
1552	ENSG00000189077	TMEM120A	chr7	-	75617400	75617659	75617400	75617466	75617569	75617659	1552	13,12,17,27	51,38,26,27	12,7,36,3	29,41,71,32	177	74	0.0900044	0.580251	0.096,0.117,0.215,0.295	0.147,0.067,0.175,0.038	0.074	GT	AG	No	No	No
749	ENSG00000110172	CHORDC1	chr11	-	89943703	89947343	89943703	89943762	89947185	89947343	749	120128131129	5,0,0,0	116,83,168,116	1,0,0,0	3497	74	0.0903444	0.580631	0.337,1.0,1.0,1.0	0.711,1.0,1.0,1.0	-0.094	GT	AG	No	No	No
1312	ENSG00000112511	PHF1	chr6	+	33382501	33382921	33382501	33382606	33382731	33382921	1312	79,46,36,28	66,45,28,40	27,25,74,56	34,28,102,70	199	74	0.0902494	0.580631	0.308,0.275,0.323,0.207	0.228,0.249,0.212,0.229	0.049	GT	AG	No	No	No
2121	ENSG00000185513	L3MBTL1	chr20	+	42169392	42170534	42169392	42169455	42169573	42170534	2121	8,10,8,8	0,6,2,3	6,6,19,8	0,0,8,0	192	74	0.0906408	0.581666	1.0,0.391,0.607,0.507	1.0,1.0,0.478,1.0	-0.243	GT	AG	No	No	No
2302	ENSG00000160326	SLC2A6	chr9	-	136338536	136339210	136338536	136338722	136339101	136339210	2302	38,21,18,7	20,14,12,10	11,6,38,8	7,15,35,9	453	74	0.0907756	0.581666	0.237,0.197,0.197,0.103	0.204,0.061,0.151,0.127	0.048	GT	AG	No	No	No
1648	ENSG00000130158	DOCK6	chr19	-	11313069	11313391	11313069	11313159	11313259	11313391	1648	26,21,10,17	94,131,82,99	14,6,18,18	64,72,173,123	174	74	0.0914508	0.585122	0.105,0.064,0.049,0.068	0.085,0.034,0.042,0.059	0.016	GC	AG	No	No	No
2036	ENSG00000144635	DYNC1LI1	chr3	-	32611837	32612350	32611837	32611911	32612116	32612350	2036	63,53,57,74	189164149225	46,58,81,29	126176345143	279	74	0.0916715	0.585664	0.081,0.079,0.092,0.08	0.088,0.08,0.059,0.051	0.014	GT	AG	Yes	Yes	Yes
3026	ENSG00000106009	BRAT1	chr7	-	2581753	2583596	2581753	2581845	2582837	2583596	3026	167201159165	95112100142	135177393161	79,90,194,96	1066	74	0.0918938	0.585834	0.109,0.111,0.099,0.075	0.106,0.12,0.123,0.104	-0.015	GT	AG	No	No	No
3659	ENSG00000187531	SIRT7	chr17	-	79872169	79873388	79872169	79872406	79873315	79873388	3659	75160194173	4,1,1,0	131,142,188,95	0,1,0,0	983	74	0.0919702	0.585834	0.585,0.923,0.936,1.0	1.0,0.914,1.0,1.0	-0.118	GT	AG	No	No	No
65	ENSG00000106397	PLOD3	chr7	-	100855126	100855655	100855126	100855231	100855533	100855655	65	4,12,12,9	64,44,39,54	14,18,17,11	44,38,97,47	376	74	0.0922984	0.58619	0.012,0.051,0.057,0.032	0.059,0.085,0.033,0.044	-0.017	GT	AG	No	No	No
2510	ENSG00000162852	CNST	chr1	+	246797225	246797889	246797225	246797312	246797774	246797889	2510	3,12,1,6	30,41,35,43	2,1,3,1	25,36,63,62	536	74	0.0922287	0.58619	0.014,0.039,0.004,0.019	0.011,0.004,0.007,0.002	0.013	GT	AG	No	Yes	Yes
3421	ENSG00000214078	CPNE1	chr20	-	34213965	34214725	34213965	34214303	34214488	34214725	3421	118,189,91,132	305357220333	55,80,267,117	197260658274	259	74	0.0926166	0.586879	0.1,0.131,0.106,0.102	0.074,0.081,0.104,0.109	0.018	GT	AG	No	No	No
4760	ENSG00000100241	SBF1	chr22	-	50885750	50886038	50885750	50885882	50885950	50886038	4760	12,7,9,18	191193190249	14,7,24,6	116136268101	142	74	0.0926795	0.586879	0.032,0.019,0.024,0.036	0.059,0.026,0.045,0.03	-0.012	GT	AG	No	No	No
3516	ENSG00000129951	LPPR3	chr19	-	821484	821967	821484	821585	821914	821967	3516	67,69,31,99	35,37,15,22	35,50,169,77	18,9,42,18	403	74	0.0940833	0.594083	0.26,0.255,0.275,0.452	0.263,0.505,0.425,0.44	-0.098	GT	AG	No	No	No
5097	ENSG00000213780	GTF2H4	chr6	+	30880886	30881164	30880886	30880934	30881085	30881164	5097	37,51,30,54	123140150173	22,17,83,26	133132250107	225	74	0.094093	0.594083	0.09,0.107,0.062,0.093	0.052,0.041,0.098,0.074	0.022	GT	AG	No	No	No
3632	ENSG00000256269	HMBS	chr11	+	118962834	118963233	118962834	118962873	118963113	118963233	3632	157206167196	79,52,81,120	163,110,235,80	84,64,157,44	314	74	0.0946193	0.596531	0.319,0.483,0.327,0.278	0.314,0.288,0.261,0.3	0.061	GT	AG	Yes	Yes	Yes
3746	ENSG00000169714	CNBP	chr3	-	128889921	128890381	128889921	128890120	128890288	128890381	3746	66,74,78,93	1295134711631420	78,77,155,71	960100324631018	242	74	0.0951031	0.598705	0.015,0.017,0.02,0.02	0.024,0.023,0.019,0.021	-0.004	GT	AG	No	No	No
2138	ENSG00000141294	LRRC46	chr17	+	45911790	45912765	45911790	45911899	45912718	45912765	2138	23,31,10,30	1,3,3,3	13,7,11,10	4,2,3,1	893	74	0.0954969	0.599726	0.656,0.461,0.216,0.453	0.212,0.225,0.233,0.453	0.166	GT	AG	No	No	No
2403	ENSG00000188917	TRMT2B	chrX	-	100306239	100306722	100306239	100306355	100306632	100306722	2403	104,103,71,97	4,2,1,8	60,55,190,73	0,4,1,3	351	74	0.0956832	0.599726	0.846,0.916,0.937,0.719	1.0,0.744,0.976,0.837	-0.035	GT	AG	No	No	No
3773	ENSG00000139428	MMAB	chr12	-	109998844	109999134	109998844	109998909	109999047	109999134	3773	4,2,4,6	43,25,14,33	3,0,4,2	15,16,71,17	212	74	0.0955913	0.599726	0.031,0.027,0.091,0.06	0.065,0.0,0.019,0.039	0.021	GT	AG	No	No	No
3045	ENSG00000140983	RHOT2	chr16	+	720122	720357	720122	720175	720248	720357	3045	20,27,41,17	123123134168	33,37,53,15	126,129,207,90	147	74	0.095867	0.600005	0.076,0.1,0.133,0.048	0.116,0.126,0.114,0.077	-0.019	GT	AG	No	No	No
4525	ENSG00000156345	CDK20	chr9	-	90584108	90585812	90584108	90584264	90585690	90585812	4525	6,17,6,9	0,0,1,0	8,17,19,6	0,0,3,1	1500	74	0.0961648	0.600995	1.0,1.0,0.228,1.0	1.0,1.0,0.238,0.228	0.191	GT	AG	No	No	No
1197	ENSG00000117228	GBP1	chr1	-	89520364	89520898	89520364	89520558	89520795	89520898	1197	7,22,36,22	151134256302	31,35,24,17	218231222113	311	74	0.0968582	0.603576	0.011,0.038,0.032,0.017	0.033,0.035,0.025,0.035	-0.007	GT	AG	Yes	Yes	Yes
4275	ENSG00000172534	HCFC1	chrX	-	153225252	153225612	153225252	153225346	153225553	153225612	4275	917103212911716	6,10,4,4	110410871723854	3,1,4,3	281	74	0.0967694	0.603576	0.976,0.965,0.988,0.991	0.99,0.997,0.991,0.987	-0.011	GT	AG	No	No	No
1208	ENSG00000136271	DDX56	chr7	-	44613181	44613524	44613181	44613343	44613434	44613524	1208	16,5,14,19	196154228230	13,10,6,5	172174265129	165	74	0.0974874	0.604001	0.035,0.014,0.027,0.036	0.033,0.025,0.01,0.017	0.007	GT	AG	No	No	No
3375	ENSG00000204356	NELFE	chr6	-	31921505	31921911	31921505	31921608	31921856	31921911	3375	101,113,47,103	349303248398	45,65,217,98	205210552261	322	74	0.0973733	0.604001	0.062,0.079,0.042,0.056	0.048,0.066,0.083,0.079	-0.009	GT	AG	No	No	No
4482	ENSG00000158793	NIT1	chr1	+	161088923	161089402	161088923	161089178	161089282	161089402	4482	21,16,13,15	1,1,0,0	24,8,17,10	1,1,1,1	178	74	0.0974769	0.604001	0.897,0.869,1.0,1.0	0.909,0.769,0.876,0.806	0.102	GT	AG	No	No	No
5742	ENSG00000112096	SOD2	chr6	-	160100095	160103670	160100095	160100330	160103505	160103670	5742	4094366549815980	19,6,22,29	4017420555093200	17,14,8,10	3249	74	0.0973572	0.604001	0.831,0.933,0.838,0.824	0.843,0.872,0.94,0.879	-0.027	GT	AG	No	No	No
625	ENSG00000101203	COL20A1	chr20	+	61959430	61959850	61959430	61959497	61959682	61959850	625	0,13,0,8	36,40,23,26	0,2,8,1	16,25,39,29	259	74	0.0983855	0.607375	0.0,0.085,0.0,0.081	0.0,0.022,0.055,0.01	0.02	GT	AG	No	No	No
2322	ENSG00000135218	CD36	chr7	+	80299268	80300480	80299268	80299338	80300292	80300480	2322	105,144,92,140	218208380411	102138149143	290311285222	1028	74	0.0985962	0.607375	0.034,0.047,0.017,0.024	0.025,0.031,0.036,0.044	-0.004	GT	AG	No	No	No
3109	ENSG00000215845	TSTD1	chr1	-	161007420	161007865	161007420	161007616	161007702	161007865	3109	13,13,7,15	130,114,88,90	2,3,20,16	62,63,273,131	160	74	0.098495	0.607375	0.044,0.05,0.035,0.072	0.015,0.022,0.033,0.053	0.02	GT	AG	No	No	No
5498	ENSG00000076706	MCAM	chr11	-	119181465	119182131	119181465	119181895	119181989	119182131	5498	6,8,11,24	57,53,182,179	8,16,6,2	170,144,86,49	168	74	0.0982907	0.607375	0.044,0.062,0.026,0.056	0.02,0.047,0.03,0.018	0.018	GT	AG	No	No	No
360	ENSG00000157873	TNFRSF14	chr1	+	2489781	2491417	2489781	2489907	2491261	2491417	360	47711019641100	35,51,58,64	8198821029633	48,53,25,20	1428	74	0.0991973	0.608782	0.414,0.528,0.463,0.471	0.469,0.463,0.681,0.621	-0.09	GT	AG	No	No	No
2155	ENSG00000160072	ATAD3B	chr1	+	1421161	1421615	1421161	1421218	1421489	1421615	2155	0,13,21,9	25,53,103,140	12,7,4,4	97,103,79,26	345	74	0.0990973	0.608782	0.0,0.05,0.042,0.014	0.026,0.014,0.011,0.032	0.006	GT	AG	No	No	No
2573	ENSG00000042493	CAPG	chr2	-	85628907	85629281	85628907	85629080	85629245	85629281	2573	8,7,7,3	94,80,76,54	5,14,15,12	50,67,186,82	239	74	0.0992486	0.608782	0.026,0.026,0.028,0.017	0.03,0.061,0.024,0.043	-0.015	GT	AG	No	No	No
3074	ENSG00000073331	ALPK1	chr4	+	113346820	113347699	113346820	113346907	113347622	113347699	3074	46,56,0,11	20,23,16,20	3,8,48,23	12,19,53,20	789	74	0.0998589	0.609474	0.177,0.186,0.0,0.049	0.023,0.038,0.078,0.097	0.044	GT	AG	No	No	No
5064	ENSG00000185246	PRPF39	chr14	+	45565305	45566208	45565305	45565431	45566089	45566208	5064	152188116139	78,43,32,72	108114269193	31,32,71,60	732	74	0.0997077	0.609474	0.165,0.307,0.268,0.163	0.26,0.265,0.277,0.245	-0.036	GT	AG	No	No	No
5304	ENSG00000079616	KIF22	chr16	+	29809913	29810505	29809913	29810068	29810295	29810505	5304	40,21,22,19	374365252328	24,30,65,28	234263654338	301	74	0.0995919	0.609474	0.026,0.014,0.021,0.014	0.025,0.027,0.024,0.02	-0.005	GT	AG	No	No	No
5723	ENSG00000122678	POLM	chr7	-	44113381	44114129	44113381	44113624	44113996	44114129	5723	53,72,74,89	0,2,2,2	48,63,99,52	2,1,8,0	446	74	0.0999277	0.609474	1.0,0.857,0.86,0.881	0.799,0.913,0.672,1.0	0.053	GT	AG	No	No	No
1103	ENSG00000068438	FTSJ1	chrX	+	48336348	48336906	48336348	48336556	48336836	48336906	1103	34,58,101,92	159113149195	76,75,112,38	139,136,170,85	354	74	0.10032	0.611001	0.043,0.097,0.124,0.09	0.103,0.103,0.121,0.085	-0.014	GT	AG	No	No	No
751	ENSG00000156239	N6AMT1	chr21	-	30244512	30248813	30244512	30245061	30248633	30248813	751	393378368416	6,3,5,4	259221621285	5,2,0,1	3646	74	0.100852	0.611643	0.571,0.719,0.599,0.679	0.513,0.692,1.0,0.853	-0.122	GT	AG	No	No	No
4973	ENSG00000164620	RELL2	chr5	+	141016516	141017976	141016516	141017308	141017736	141017976	4973	99,89,180,130	11,3,2,14	107,155,127,58	2,5,4,3	502	74	0.100756	0.611643	0.57,0.814,0.93,0.578	0.887,0.82,0.824,0.74	-0.095	GT	AG	No	No	No
5117	ENSG00000168488	ATXN2L	chr16	+	28846598	28847079	28846598	28846720	28846869	28847079	5117	25,97,65,91	444444314391	48,36,116,36	297259758334	223	74	0.100783	0.611643	0.018,0.068,0.064,0.072	0.051,0.044,0.048,0.035	0.011	GT	AG	No	No	No
2954	ENSG00000241106	HLA-DOB	chr6	-	32781499	32782378	32781499	32781610	32782096	32782378	2954	25,28,14,27	7,4,9,10	12,11,29,15	8,14,15,3	560	74	0.101072	0.612116	0.321,0.481,0.171,0.263	0.165,0.094,0.203,0.398	0.094	GT	AG	No	No	No
2171	ENSG00000090061	CCNK	chr14	+	99967102	99968713	99967102	99967208	99968543	99968713	2171	88,117,80,146	0,1,1,2	62,53,147,109	0,1,7,0	1409	74	0.101589	0.612662	1.0,0.86,0.808,0.793	1.0,0.736,0.524,1.0	0.05	GT	AG	No	Yes	Yes
4751	ENSG00000161996	WDR90	chr16	+	703745	705147	703745	703803	705028	705147	4751	95187104144	7,11,9,16	101,98,230,114	10,14,24,16	1299	74	0.10142	0.612662	0.436,0.492,0.397,0.339	0.365,0.285,0.353,0.289	0.093	GT	AG	No	No	No
4765	ENSG00000082898	XPO1	chr2	-	61711071	61713097	61711071	61711240	61712902	61713097	4765	78,61,35,63	70,73,53,68	28,58,76,53	62,74,105,64	1736	74	0.101543	0.612662	0.045,0.034,0.027,0.038	0.019,0.032,0.03,0.034	0.007	GT	AG	No	No	No
2956	ENSG00000159479	MED8	chr1	-	43851648	43852341	43851648	43851897	43852259	43852341	2956	43,57,28,44	362320170297	35,27,108,58	143134706284	436	74	0.101821	0.613204	0.02,0.029,0.027,0.025	0.04,0.033,0.025,0.034	-0.008	GT	AG	No	No	No
836	ENSG00000123146	CD97	chr19	+	14508544	14508747	14508544	14508616	14508700	14508747	836	7,6,6,3	52,70,69,64	3,2,6,2	64,52,92,44	158	74	0.10265	0.614301	0.059,0.039,0.039,0.021	0.021,0.018,0.03,0.021	0.017	GT	AG	No	No	No
1168	ENSG00000123136	DDX39A	chr19	-	14523362	14524036	14523362	14523490	14523824	14524036	1168	105,92,125,152	213238363444	110,101,220,87	324342307156	408	74	0.102716	0.614301	0.082,0.066,0.059,0.058	0.058,0.051,0.115,0.092	-0.013	GT	AG	No	No	No
1504	ENSG00000130244	FAM98C	chr19	+	38896158	38897717	38896158	38896275	38897549	38897717	1504	125142109119	26,25,18,16	90,69,143,97	17,16,40,19	1348	74	0.102539	0.614301	0.209,0.238,0.249,0.29	0.225,0.191,0.164,0.219	0.047	GT	AG	No	No	No
2482	ENSG00000141551	CSNK1D	chr17	-	80203851	80206890	80203851	80203915	80206750	80206890	2482	554598442533	178184231330	4784491050470	186226326146	2909	74	0.102457	0.614301	0.073,0.076,0.046,0.039	0.061,0.048,0.076,0.076	-0.007	GT	AG	No	No	No
3620	ENSG00000147162	OGT	chrX	+	70764416	70767873	70764416	70764485	70767756	70767873	3620	5667769838585520	102104104148	3979373491196380	75,71,147,70	3345	74	0.102207	0.614301	0.551,0.621,0.451,0.452	0.54,0.538,0.578,0.669	-0.063	GT	AG	No	No	No
341	ENSG00000167962	ZNF598	chr16	-	2052521	2053729	2052521	2052733	2053616	2053729	341	116115132141	2,0,0,5	143,110,167,78	0,5,0,0	957	74	0.103791	0.618154	0.818,1.0,1.0,0.686	1.0,0.63,1.0,1.0	-0.031	GT	AG	No	No	No
730	ENSG00000160961	ZNF333	chr19	+	14827805	14828545	14827805	14827901	14828468	14828545	730	8,10,11,3	46,62,37,34	11,7,14,13	21,29,93,27	641	74	0.103552	0.618154	0.02,0.018,0.033,0.01	0.057,0.027,0.017,0.053	-0.018	GT	AG	No	No	No
2028	ENSG00000102125	TAZ	chrX	+	153647881	153648433	153647881	153647962	153648370	153648433	2028	149,199,94,129	14,7,12,9	90,98,279,152	14,8,31,18	482	74	0.103789	0.618154	0.62,0.814,0.546,0.688	0.497,0.653,0.58,0.565	0.093	GT	AG	No	No	No
95	ENSG00000251022	THAP9-AS1	chr4	-	83821229	83821719	83821229	83821376	83821486	83821719	95	2,5,8,7	145,138,91,149	12,5,13,6	104,96,249,114	184	74	0.104247	0.620011	0.006,0.014,0.034,0.019	0.044,0.021,0.021,0.021	-0.009	GT	AG	No	No	No
2332	ENSG00000212694	AC084018.1	chr12	-	122233172	122234148	122233172	122233632	122234096	122234148	2332	242382253371	5,1,4,1	249250535252	4,1,1,0	538	74	0.104546	0.620075	0.869,0.981,0.897,0.981	0.895,0.972,0.987,1.0	-0.032	GT	AG	No	No	No
2703	ENSG00000234741	GAS5	chr1	-	173835665	173835934	173835665	173835705	173835898	173835934	2703	152119165200	758816444585	207190214105	3363891451583	267	74	0.104506	0.620075	0.053,0.039,0.093,0.087	0.146,0.119,0.039,0.048	-0.02	GT	AG	No	No	No
942	ENSG00000090581	GNPTG	chr16	+	1402102	1402307	1402102	1402160	1402239	1402307	942	12,22,24,11	78,97,95,85	17,17,13,14	96,104,179,66	153	74	0.104744	0.620397	0.069,0.099,0.109,0.059	0.079,0.073,0.034,0.093	0.014	GT	AG	No	No	No
5529	ENSG00000105409	ATP1A3	chr19	-	42470733	42471492	42470733	42471117	42471400	42471492	5529	68,62,10,27	47,44,7,16	17,18,140,44	4,7,70,26	357	74	0.105137	0.621013	0.231,0.226,0.228,0.259	0.468,0.348,0.293,0.26	-0.106	GT	AG	No	No	No
5718	ENSG00000115355	CCDC88A	chr2	-	55522732	55523192	55522732	55522863	55523085	55523192	5718	803742513615	19,7,15,4	4934451164689	8,3,9,12	296	74	0.105097	0.621013	0.914,0.964,0.895,0.975	0.939,0.974,0.97,0.935	-0.017	GT	AG	No	No	No
1375	ENSG00000070761	C16orf80	chr16	-	58148713	58149361	58148713	58148824	58149172	58149361	1375	36,43,27,70	219161142228	36,45,75,46	143148273133	422	74	0.105341	0.621118	0.028,0.045,0.032,0.051	0.042,0.051,0.046,0.057	-0.01	GT	AG	No	No	No
2335	ENSG00000179954	SSC5D	chr19	+	56000372	56001029	56000372	56000399	56000720	56001029	2335	6,19,11,3	11,5,4,9	11,16,15,19	4,2,10,9	395	74	0.105443	0.621118	0.093,0.416,0.34,0.059	0.34,0.6,0.219,0.283	-0.134	GT	AG	No	No	No
2937	ENSG00000105607	GCDH	chr19	+	13008116	13008677	13008116	13008242	13008516	13008677	2937	6,19,40,48	86,88,87,103	28,51,45,18	66,91,144,59	348	74	0.105813	0.622449	0.015,0.044,0.089,0.09	0.083,0.106,0.062,0.061	-0.019	GT	AG	No	No	No
1102	ENSG00000136003	ISCU	chr12	+	108957835	108958168	108957835	108957931	108958054	108958168	1102	36,45,26,33	16,13,4,12	26,27,61,33	5,4,13,7	197	74	0.106249	0.624158	0.458,0.565,0.709,0.508	0.661,0.717,0.638,0.639	-0.104	GT	AG	No	No	No
4049	ENSG00000150776	C11orf57	chr11	+	111945039	111945640	111945039	111945082	111945610	111945640	4049	436392348535	0,0,1,0	299342662207	3,1,3,1	602	74	0.106454	0.624509	1.0,1.0,0.977,1.0	0.925,0.977,0.964,0.962	0.037	GT	AG	No	No	No
1735	ENSG00000213619	NDUFS3	chr11	+	47602076	47602536	47602076	47602174	47602386	47602536	1735	79,78,80,131	249217229311	88,109,120,72	181231345149	286	74	0.107157	0.627288	0.076,0.085,0.083,0.098	0.112,0.109,0.083,0.111	-0.018	GT	AG	No	No	No
2203	ENSG00000221983	UBA52	chr19	+	18685679	18686051	18685679	18685782	18685866	18686051	2203	204318279318	3961463039105080	242286547239	3488361079243240	158	74	0.107219	0.627288	0.024,0.031,0.032,0.028	0.031,0.036,0.031,0.033	-0.004	GT	AG	No	No	No
4874	ENSG00000186364	NUDT17	chr1	-	145588377	145588635	145588377	145588470	145588609	145588635	4874	25,29,21,49	6,5,2,0	24,23,62,28	5,2,9,12	213	74	0.107368	0.627306	0.591,0.668,0.785,1.0	0.625,0.8,0.705,0.448	0.117	GT	AG	No	No	No
2841	ENSG00000146556	WASH2P	chr2	+	114353269	114353780	114353269	114353406	114353644	114353780	2841	56,95,96,118	31,29,16,31	106,79,145,73	20,18,27,17	312	74	0.108235	0.630128	0.3,0.437,0.587,0.474	0.557,0.51,0.56,0.505	-0.084	GT	AG	No	No	No
5359	ENSG00000105655	ISYNA1	chr19	-	18548408	18548798	18548408	18548570	18548669	18548798	5359	164190135122	624661366479	96,83,266,125	3713821150433	173	74	0.10803	0.630128	0.101,0.109,0.136,0.098	0.1,0.085,0.09,0.11	0.015	GT	AG	No	No	No
5581	ENSG00000139625	MAP3K12	chr12	-	53880730	53881212	53880730	53880939	53881038	53881212	5581	32,54,40,63	9,7,4,0	23,32,85,20	1,5,18,12	173	74	0.108289	0.630128	0.603,0.767,0.811,1.0	0.908,0.732,0.669,0.416	0.114	GT	AG	No	No	No
411	ENSG00000188603	CLN3	chr16	-	28493425	28493703	28493425	28493519	28493647	28493703	411	15,25,28,32	104109118140	28,46,42,22	95103201111	202	74	0.108795	0.632213	0.05,0.078,0.08,0.077	0.097,0.141,0.071,0.068	-0.023	GT	AG	No	No	No
3070	ENSG00000089820	ARHGAP4	chrX	-	153175624	153176065	153175624	153175858	153175959	153176065	3070	30,72,44,67	137175154178	56,57,51,21	155151263136	175	74	0.109012	0.632623	0.085,0.148,0.108,0.137	0.133,0.138,0.076,0.061	0.017	GT	AG	No	No	No
400	ENSG00000204396	VWA7	chr6	-	31734021	31734541	31734021	31734161	31734239	31734541	400	0,1,0,0	4,3,1,3	1,0,5,0	1,3,3,3	152	74	0.109317	0.633116	0.0,0.14,0.0,0.0	0.327,0.0,0.448,0.0	-0.159	GT	AG	No	No	No
1990	ENSG00000165280	VCP	chr9	-	35061999	35062347	35061999	35062135	35062213	35062347	1990	12,21,22,28	659452583754	15,20,13,10	429519984396	152	74	0.109538	0.633116	0.009,0.022,0.018,0.018	0.017,0.018,0.006,0.012	0.003	GT	AG	No	No	No
3177	ENSG00000006744	ELAC2	chr17	-	12899256	12900002	12899256	12899295	12899863	12900002	3177	53,74,61,108	173182278270	81,81,152,29	190225334100	642	74	0.109486	0.633116	0.034,0.045,0.025,0.044	0.047,0.04,0.05,0.032	-0.005	GT	AG	No	No	No
4945	ENSG00000130600	H19	chr11	-	2016405	2017228	2016405	2017024	2017105	2017228	4945	8,10,1,0	164,138,3,12	1,0,33,28	16,10,331,389	155	74	0.110057	0.63526	0.023,0.033,0.137,0.0	0.029,0.0,0.045,0.033	0.022	GT	AG	No	No	No
3208	ENSG00000164050	PLXNB1	chr3	-	48453271	48453713	48453271	48453418	48453646	48453713	3208	3,9,6,4	2,13,5,8	8,0,4,2	11,6,10,6	302	74	0.110337	0.636024	0.269,0.145,0.227,0.109	0.151,0.0,0.089,0.076	0.108	GT	AG	No	No	No
1249	ENSG00000127824	TUBA4A	chr2	-	220115915	220116435	220115915	220116045	220116286	220116435	1249	74,123,40,81	329358404514	73,53,145,98	375340596256	315	74	0.110581	0.636178	0.05,0.075,0.023,0.036	0.044,0.035,0.054,0.083	-0.008	GT	AG	No	No	No
3874	ENSG00000150990	DHX37	chr12	-	125434958	125435350	125434958	125435096	125435235	125435350	3874	28,22,27,21	87,92,126,143	24,23,20,7	116,145,119,65	213	74	0.110659	0.636178	0.101,0.077,0.069,0.049	0.067,0.052,0.055,0.036	0.021	GT	AG	No	No	No
5441	ENSG00000114867	EIF4G1	chr3	+	184049053	184049394	184049053	184049152	184049259	184049394	5441	59,83,112,113	530494668750	84,114,154,52	494599855318	181	74	0.110926	0.636866	0.044,0.064,0.064,0.058	0.065,0.072,0.069,0.063	-0.01	GT	AG	No	No	No
5488	ENSG00000125503	PPP1R12C	chr19	-	55604383	55604601	55604383	55604444	55604520	55604601	5488	73,66,135,125	250199247289	131,107,102,63	162162370145	150	74	0.11135	0.638444	0.126,0.141,0.212,0.176	0.285,0.246,0.12,0.177	-0.043	GT	AG	No	No	No
540	ENSG00000010327	STAB1	chr3	+	52557442	52557772	52557442	52557592	52557667	52557772	540	9,21,55,52	124147509393	36,56,15,3	433384185172	149	74	0.111633	0.638672	0.035,0.066,0.051,0.062	0.04,0.068,0.039,0.009	0.014	GT	AG	No	No	No
2154	ENSG00000133606	MKRN1	chr7	-	140154894	140155700	140154894	140155033	140155589	140155700	2154	15,19,8,19	144,110,91,108	16,12,36,19	68,57,188,143	630	74	0.111686	0.638672	0.012,0.02,0.01,0.02	0.027,0.024,0.022,0.015	-0.007	GT	AG	No	No	No
2268	ENSG00000213983	AP1G2	chr14	-	24032792	24033065	24032792	24032847	24032924	24033065	2268	8,23,25,25	133191122125	8,16,18,16	92111213138	151	74	0.112005	0.639646	0.029,0.056,0.091,0.089	0.041,0.066,0.04,0.054	0.016	GT	AG	No	No	No
5340	ENSG00000132463	GRSF1	chr4	-	71691012	71691962	71691012	71691148	71691840	71691962	5340	71143113103	289209272353	76,64,120,67	203235353222	766	74	0.112379	0.640932	0.023,0.062,0.039,0.027	0.035,0.026,0.032,0.028	0.007	GT	AG	No	No	No
4080	ENSG00000183258	DDX41	chr5	-	176942929	176943194	176942929	176942990	176943119	176943194	4080	34,34,25,29	185196151230	34,27,67,42	121154382197	203	74	0.112546	0.641034	0.063,0.059,0.057,0.044	0.093,0.06,0.06,0.072	-0.015	GT	AG	No	No	No
3030	ENSG00000185920	PTCH1	chr9	-	98212122	98215902	98212122	98212222	98215759	98215902	3030	4,3,4,5	0,0,2,1	5,1,0,2	3,3,2,1	3611	74	0.112821	0.641756	1.0,1.0,0.039,0.093	0.033,0.007,0.0,0.039	0.513	GT	AG	No	No	No
4302	ENSG00000139133	ALG10	chr12	+	34175407	34177094	34175407	34175679	34176896	34177094	4302	40,41,39,32	0,5,0,2	43,37,54,40	0,2,2,0	1291	74	0.112985	0.641837	1.0,0.32,1.0,0.478	1.0,0.515,0.607,1.0	-0.081	GT	AG	No	No	No
3819	ENSG00000178904	DPY19L3	chr19	+	32958379	32959719	32958379	32958532	32959636	32959719	3819	103,97,71,103	0,2,3,0	59,66,122,89	0,1,0,0	1178	74	0.11333	0.642102	1.0,0.753,0.598,1.0	1.0,0.806,1.0,1.0	-0.114	GT	AG	No	No	No
4192	ENSG00000085719	CPNE3	chr8	+	87563273	87563462	87563273	87563328	87563410	87563462	4192	7,8,2,1	33,48,25,45	4,3,14,5	14,16,53,48	156	74	0.11332	0.642102	0.091,0.073,0.037,0.01	0.119,0.082,0.111,0.047	-0.037	GT	AG	No	No	No
83	ENSG00000123349	PFDN5	chr12	+	53690213	53691708	53690213	53690251	53691633	53691708	83	381618536839	2,1,2,1	365406539370	0,2,0,0	1456	74	0.113705	0.642405	0.906,0.969,0.932,0.977	1.0,0.912,1.0,1.0	-0.032	GT	AG	Yes	Yes	Yes
1153	ENSG00000009830	POMT2	chr14	-	77745071	77746271	77745071	77745212	77746165	77746271	1153	66,92,78,114	3,9,4,7	90,57,115,58	6,8,14,6	1027	74	0.11357	0.642405	0.613,0.424,0.584,0.54	0.519,0.339,0.372,0.411	0.13	GT	AG	No	No	No
2031	ENSG00000156983	BRPF1	chr3	+	9787256	9787614	9787256	9787393	9787495	9787614	2031	13,2,45,36	41,37,39,63	47,34,26,15	56,46,52,28	176	74	0.11398	0.642405	0.118,0.022,0.327,0.194	0.261,0.237,0.174,0.184	-0.049	GT	AG	No	No	No
2176	ENSG00000100038	TOP3B	chr22	-	22316800	22317265	22316800	22316974	22317118	22317265	2176	16,30,25,26	67,84,53,63	17,21,25,16	38,58,154,50	218	74	0.113979	0.642405	0.075,0.108,0.138,0.123	0.132,0.109,0.052,0.098	0.013	GT	AG	No	No	No
545	ENSG00000166986	MARS	chr12	+	57905790	57906136	57905790	57905886	57906085	57906136	545	392324333388	7,10,6,10	271328594171	1,2,16,2	273	74	0.114313	0.643438	0.938,0.898,0.938,0.913	0.987,0.978,0.91,0.959	-0.037	GT	AG	No	No	No
3401	ENSG00000099901	RANBP1	chr22	+	20113825	20114704	20113825	20113891	20114474	20114704	3401	409483407446	518497562674	399384725215	377436731336	657	74	0.114868	0.64488	0.082,0.099,0.075,0.069	0.107,0.09,0.1,0.067	-0.01	GT	AG	No	No	No
5432	ENSG00000185189	NRBP2	chr8	-	144921680	144922202	144921680	144921997	144922100	144922202	5432	14,13,11,2	16,20,9,12	8,1,5,5	7,6,17,18	177	74	0.114852	0.64488	0.268,0.214,0.338,0.065	0.323,0.065,0.109,0.104	0.071	GT	AG	No	No	No
3039	ENSG00000140983	RHOT2	chr16	+	718352	718699	718352	718411	718655	718699	3039	78110124131	0,3,11,21	96104145109	4,11,1,0	318	74	0.115514	0.647659	1.0,0.895,0.724,0.592	0.848,0.688,0.971,1.0	-0.074	GT	AG	No	No	No
525	ENSG00000148362	C9orf142	chr9	+	139887091	139887426	139887091	139887152	139887376	139887426	525	155195217293	36,36,49,41	163,211,289,98	26,48,84,40	298	74	0.116227	0.650813	0.517,0.574,0.524,0.64	0.609,0.522,0.461,0.378	0.071	GT	AG	No	No	No
505	ENSG00000039650	PNKP	chr19	-	50364864	50365138	50364864	50364952	50365028	50365138	505	28,54,41,83	145140176228	40,44,61,28	154136322125	150	74	0.116461	0.651275	0.087,0.16,0.103,0.152	0.114,0.138,0.085,0.1	0.016	GT	AG	No	No	No
4650	ENSG00000041357	PSMA4	chr15	+	78834518	78834987	78834518	78834561	78834917	78834987	4650	907738582800	4,9,1,0	580555953636	3,2,11,5	430	74	0.116656	0.651517	0.975,0.934,0.99,1.0	0.971,0.979,0.937,0.956	0.014	GT	AG	No	No	No
371	ENSG00000112139	MDGA1	chr6	-	37622575	37623672	37622575	37622708	37623475	37623672	371	13,15,4,8	5,11,13,18	7,9,12,3	15,20,19,7	841	74	0.118105	0.656829	0.186,0.107,0.026,0.038	0.039,0.038,0.053,0.036	0.048	GT	AG	No	No	No
1303	ENSG00000106263	EIF3B	chr7	+	2419028	2420375	2419028	2419146	2419838	2420375	1303	363323454564	175201230242	404444549188	218195359145	766	74	0.118005	0.656829	0.167,0.134,0.16,0.184	0.152,0.18,0.129,0.111	0.018	GT	AG	No	No	No
3065	ENSG00000211451	GNRHR2	chr1	-	145515188	145515745	145515188	145515409	145515669	145515745	3065	8,16,9,16	0,0,0,0	7,3,17,11	0,0,5,0	334	74	0.118202	0.656829	1.0,1.0,1.0,1.0	1.0,1.0,0.43,1.0	0.142	GT	AG	No	No	No
4404	ENSG00000185627	PSMD13	chr11	+	244040	244469	244040	244216	244425	244469	4404	21,19,2,6	466197198296	9,9,26,13	180203380196	283	74	0.118217	0.656829	0.012,0.025,0.003,0.005	0.013,0.011,0.018,0.017	-0.003	GT	AG	No	No	No
5243	ENSG00000105726	ATP13A1	chr19	-	19766124	19766463	19766124	19766262	19766336	19766463	5243	23,22,17,18	121124160191	14,14,22,11	122124246116	148	74	0.118501	0.657558	0.087,0.081,0.05,0.045	0.054,0.053,0.043,0.045	0.017	GT	AG	No	No	No
5732	ENSG00000172660	TAF15	chr17	+	34147027	34147441	34147027	34147079	34147335	34147441	5732	171121124188	0,0,1,1	103,130,161,82	1,4,2,0	330	74	0.118713	0.657886	1.0,1.0,0.965,0.977	0.959,0.879,0.948,1.0	0.039	GT	AG	No	No	No
3036	ENSG00000197114	ZGPAT	chr20	+	62364938	62366176	62364938	62365064	62366056	62366176	3036	281299403446	5,8,11,10	356344395192	9,9,19,8	1066	74	0.119054	0.658254	0.796,0.722,0.718,0.756	0.733,0.726,0.591,0.625	0.079	GT	AG	No	No	No
5755	ENSG00000223705	NSUN5P1	chr7	+	75044869	75045469	75044869	75045056	75045258	75045469	5755	159,98,147,158	22,6,11,9	125,132,178,76	6,11,10,2	276	74	0.119085	0.658254	0.66,0.814,0.782,0.825	0.848,0.763,0.827,0.911	-0.067	GT	AG	No	No	No
1484	ENSG00000182809	CRIP2	chr14	+	105944786	105945208	105944786	105944844	105945067	105945208	1484	15,16,3,5	73,78,42,38	6,8,40,15	34,35,157,69	297	74	0.119271	0.658369	0.049,0.049,0.017,0.032	0.042,0.054,0.06,0.051	-0.015	GT	AG	No	No	No
2218	ENSG00000117335	CD46	chr1	+	207932983	207934791	207932983	207933069	207934593	207934791	2218	83,172,64,97	114,132,66,87	59,67,217,196	63,61,177,125	1598	74	0.119412	0.658369	0.033,0.057,0.043,0.049	0.042,0.048,0.054,0.068	-0.007	GT	AG	No	No	No
3495	ENSG00000160948	VPS28	chr8	-	145651065	145651591	145651065	145651155	145651408	145651591	3495	105114115124	276272230293	86,55,184,92	172179503301	327	74	0.119989	0.660708	0.079,0.087,0.102,0.087	0.102,0.065,0.076,0.065	0.012	GT	AG	No	No	No
27	ENSG00000103174	NAGPA	chr16	-	5077135	5077380	5077135	5077199	5077278	5077380	27	13,16,13,34	33,60,53,74	16,8,14,7	29,45,77,35	153	74	0.121841	0.662433	0.16,0.114,0.106,0.182	0.211,0.079,0.081,0.088	0.026	GT	AG	No	No	No
1612	ENSG00000179532	DNHD1	chr11	+	6591238	6591626	6591238	6591330	6591476	6591626	1612	4,10,8,10	2,2,1,0	5,5,27,4	3,0,12,2	220	74	0.120843	0.662433	0.402,0.627,0.729,1.0	0.359,1.0,0.431,0.402	0.141	GT	AG	No	No	No
1974	ENSG00000204843	DCTN1	chr2	-	74593585	74594059	74593585	74593747	74593909	74594059	1974	77,51,58,73	201222205267	55,37,88,42	175192381185	236	74	0.121688	0.662433	0.107,0.067,0.081,0.079	0.09,0.057,0.068,0.066	0.013	GT	AG	No	No	No
2076	ENSG00000196712	NF1	chr17	+	29556042	29556992	29556042	29556483	29556852	29556992	2076	2,3,0,1	17,16,6,14	1,0,2,8	12,7,18,8	443	74	0.12161	0.662433	0.019,0.03,0.0,0.012	0.014,0.0,0.018,0.143	-0.028	GT	AG	No	No	No
3258	ENSG00000171163	ZNF692	chr1	-	249149756	249150145	249149756	249149834	249149923	249150145	3258	99173177238	122,140,62,79	132,147,209,71	83,84,249,99	163	74	0.121437	0.662433	0.269,0.359,0.564,0.578	0.419,0.443,0.276,0.246	0.097	GT	AG	No	No	No
4231	ENSG00000137343	ATAT1	chr6	+	30610544	30612456	30610544	30610788	30611305	30612456	4231	100,67,56,69	4,14,13,4	53,50,145,82	1,1,13,7	591	74	0.121743	0.662433	0.758,0.375,0.35,0.684	0.869,0.862,0.583,0.595	-0.185	GT	AG	No	No	No
4521	ENSG00000146918	NCAPG2	chr7	-	158447809	158448147	158447809	158447950	158448030	158448147	4521	0,4,1,6	43,40,27,44	1,3,1,0	17,14,50,33	154	74	0.121763	0.662433	0.0,0.046,0.017,0.061	0.027,0.093,0.01,0.0	-0.002	GT	AG	No	No	No
5342	ENSG00000170581	STAT2	chr12	-	56743880	56744216	56743880	56743974	56744195	56744216	5342	82,84,86,65	120,104,82,130	47,67,84,61	69,95,178,98	295	74	0.121824	0.662433	0.146,0.168,0.208,0.111	0.146,0.15,0.106,0.135	0.024	GT	AG	No	No	No
5627	ENSG00000255717	SNHG1	chr11	-	62621272	62621536	62621272	62621305	62621489	62621536	5627	155180163198	125106147223	162169289112	115,131,170,90	258	74	0.121444	0.662433	0.262,0.328,0.241,0.203	0.288,0.27,0.328,0.263	-0.029	GT	AG	No	No	No
5652	ENSG00000072778	ACADVL	chr17	+	7124084	7124377	7124084	7124149	7124242	7124377	5652	105,129,96,119	1071958802922	72,81,157,98	6606852044794	167	74	0.121132	0.662433	0.042,0.056,0.05,0.054	0.046,0.05,0.033,0.052	0.005	GT	AG	No	No	No
1475	ENSG00000179583	CIITA	chr16	+	11000355	11003044	11000355	11002006	11002885	11003044	1475	86,76,121,120	56,57,54,75	118,105,158,69	30,41,108,44	953	74	0.122253	0.663723	0.107,0.094,0.148,0.111	0.234,0.166,0.102,0.109	-0.038	GT	AG	No	No	No
4948	ENSG00000168906	MAT2A	chr2	+	85769277	85769870	85769277	85769496	85769687	85769870	4948	271268314303	5845509081245	243228424249	693727896417	265	74	0.122386	0.663723	0.115,0.12,0.088,0.064	0.089,0.081,0.117,0.143	-0.011	GT	AG	No	No	No
5737	ENSG00000115459	ELMOD3	chr2	+	85617260	85618871	85617260	85617388	85617882	85618871	5737	18,28,22,46	14,13,15,25	38,19,42,27	8,4,28,12	568	74	0.122778	0.665007	0.143,0.219,0.16,0.193	0.382,0.382,0.163,0.227	-0.11	GT	AG	No	No	No
613	ENSG00000167110	GOLGA2	chr9	-	131024841	131025371	131024841	131024983	131025312	131025371	613	25,14,5,7	103,111,68,77	6,4,44,22	44,54,173,116	403	74	0.123344	0.665198	0.043,0.023,0.013,0.016	0.024,0.013,0.045,0.034	-0.005	GT	AG	No	No	No
1557	ENSG00000178971	CTC1	chr17	-	8132459	8132764	8132459	8132524	8132619	8132764	1557	16,22,14,21	27,11,5,21	16,22,45,16	8,9,16,13	169	74	0.123192	0.665198	0.206,0.467,0.551,0.305	0.467,0.517,0.552,0.35	-0.089	GT	AG	No	No	No
1941	ENSG00000161904	LEMD2	chr6	-	33746018	33747956	33746018	33746164	33747876	33747956	1941	32,73,24,31	156,66,51,90	20,17,114,46	51,43,181,65	1786	74	0.123894	0.665198	0.008,0.044,0.019,0.014	0.016,0.016,0.025,0.028	0	GT	AG	No	No	No
2181	ENSG00000165671	NSD1	chr5	+	176562087	176563031	176562087	176562201	176562941	176563031	2181	120148131194	23,25,13,35	121,96,178,99	21,20,43,22	814	74	0.123497	0.665198	0.322,0.35,0.478,0.335	0.344,0.304,0.273,0.29	0.069	GT	AG	No	No	No
3313	ENSG00000188002	RP11-43F13.1	chr5	-	1632758	1633021	1632758	1632866	1632959	1633021	3313	40,8,7,21	2,2,0,2	4,10,30,28	0,0,3,0	167	74	0.123344	0.665198	0.899,0.639,1.0,0.823	1.0,1.0,0.816,1.0	-0.114	GT	AG	No	No	No
4134	ENSG00000130755	GMFG	chr19	-	39818998	39819713	39818998	39819188	39819639	39819713	4134	409465430557	726729921965	463502702480	7508511353546	525	74	0.12383	0.665198	0.074,0.082,0.062,0.075	0.08,0.077,0.068,0.11	-0.011	GT	AG	No	No	No
5721	ENSG00000126012	KDM5C	chrX	-	53227671	53228070	53227671	53227819	53227945	53228070	5721	106,123,96,115	343341286314	99,88,191,108	190227539273	200	74	0.12378	0.665198	0.103,0.118,0.11,0.119	0.162,0.125,0.116,0.128	-0.02	GT	AG	No	No	No
1228	ENSG00000175061	FAM211A-AS1	chr17	+	16342640	16343017	16342640	16342728	16342973	16343017	1228	10749408571170	143121112144	7177611543770	70,71,183,100	319	74	0.124308	0.666586	0.635,0.643,0.64,0.653	0.704,0.713,0.662,0.641	-0.037	GT	AG	No	No	No
3200	ENSG00000197223	C1D	chr2	-	68273119	68273542	68273119	68273175	68273475	68273542	3200	5,3,5,7	63,38,46,41	3,2,2,4	34,39,54,54	374	74	0.124507	0.666824	0.015,0.015,0.021,0.033	0.017,0.01,0.007,0.014	0.009	GT	AG	No	No	No
1787	ENSG00000173020	ADRBK1	chr11	+	67049741	67050013	67049741	67049836	67049905	67050013	1787	62,117,60,86	702678434565	76,66,161,93	3794151181556	143	74	0.126152	0.674795	0.044,0.082,0.067,0.073	0.094,0.076,0.066,0.08	-0.012	GT	AG	No	No	No
2479	ENSG00000064961	HMG20B	chr19	+	3576258	3576623	3576258	3576305	3576550	3576623	2479	8,10,13,2	136,107,96,129	12,12,21,10	101104193160	319	74	0.126865	0.677768	0.013,0.021,0.03,0.004	0.027,0.026,0.025,0.014	-0.006	GT	AG	No	No	No
4692	ENSG00000168970	JMJD7-PLA2G4B	chr15	+	42134390	42134789	42134390	42134474	42134751	42134789	4692	18,25,17,25	3,7,6,19	9,13,29,7	11,5,19,3	351	74	0.127177	0.678593	0.558,0.43,0.374,0.217	0.147,0.354,0.243,0.33	0.126	GT	AG	No	No	No
578	ENSG00000076604	TRAF4	chr17	+	27074860	27075196	27074860	27074965	27075034	27075196	578	21,22,34,37	138108110135	23,25,36,15	113,117,241,84	143	74	0.12749	0.679423	0.073,0.095,0.138,0.124	0.095,0.1,0.072,0.085	0.019	GT	AG	No	No	No
5478	ENSG00000115275	MOGS	chr2	-	74692022	74692537	74692022	74692114	74692440	74692537	5478	107511069531033	5,9,5,8	8288571978879	4,2,9,4	400	74	0.127658	0.679473	0.975,0.958,0.972,0.96	0.975,0.988,0.976,0.976	-0.013	GT	AG	No	No	No
1839	ENSG00000130816	DNMT1	chr19	-	10270693	10271094	10270693	10270739	10271059	10271094	1839	42,34,12,30	347278273337	13,16,56,12	217279513260	394	74	0.127822	0.679509	0.022,0.022,0.008,0.016	0.011,0.011,0.02,0.009	0.004	GT	AG	No	No	No
1204	ENSG00000249115	HAUS5	chr19	+	36110514	36111025	36110514	36110660	36110913	36111025	1204	202235162181	43,55,29,69	159161396235	37,35,74,31	327	74	0.12822	0.679945	0.515,0.492,0.558,0.373	0.493,0.51,0.548,0.632	-0.061	GT	AG	No	No	No
2950	ENSG00000006534	ALDH3B1	chr11	+	67782766	67786106	67782766	67782929	67785996	67786106	2950	125,241,36,42	53,65,11,26	54,72,407,250	16,12,142,66	3141	74	0.128094	0.679945	0.053,0.08,0.072,0.037	0.074,0.124,0.063,0.082	-0.025	GT	AG	No	No	No
348	ENSG00000173276	ZBTB21	chr21	-	43406939	43414217	43406939	43411998	43412601	43414217	348	335326190331	13,4,8,5	159178431221	9,5,12,12	677	74	0.129244	0.681655	0.738,0.899,0.722,0.879	0.659,0.796,0.797,0.668	0.079	GT	AG	No	No	No
657	ENSG00000161981	SNRNP25	chr16	+	105776	106613	105776	105882	106538	106613	657	24,49,31,54	187164219300	35,58,78,36	203222360142	730	74	0.129656	0.681655	0.013,0.029,0.014,0.018	0.017,0.026,0.021,0.025	-0.004	GT	AG	No	No	No
1286	ENSG00000161010	C5orf45	chr5	-	179264275	179267959	179264275	179264885	179267871	179267959	1286	222342259282	5,15,10,9	196239420259	8,1,9,5	3060	74	0.12991	0.681655	0.518,0.355,0.385,0.431	0.372,0.853,0.53,0.556	-0.155	GT	AG	No	No	No
1480	ENSG00000113971	NPHP3	chr3	-	132403397	132405231	132403397	132403638	132405103	132405231	1480	70,97,54,79	29,17,10,13	46,22,94,65	10,10,30,21	1539	74	0.130299	0.681655	0.104,0.215,0.206,0.226	0.181,0.096,0.131,0.13	0.053	GT	AG	No	No	No
1661	ENSG00000128272	ATF4	chr22	+	39916568	39917676	39916568	39916756	39917358	39917676	1661	1175100710471360	112810519721367	9128981808946	6578211860792	676	74	0.129941	0.681655	0.102,0.095,0.105,0.099	0.132,0.107,0.096,0.116	-0.012	GT	AG	No	No	No
1692	ENSG00000141503	MINK1	chr17	+	4792941	4794030	4792941	4793058	4793811	4794030	1692	124,153,45,57	49,60,19,35	41,46,226,104	45,37,75,51	827	74	0.130759	0.681655	0.185,0.186,0.175,0.127	0.075,0.1,0.212,0.154	0.033	GT	AG	No	No	No
2070	ENSG00000166165	CKB	chr14	-	103988359	103988842	103988359	103988514	103988637	103988842	2070	306349211223	2008242213341570	157198435288	1227129635892290	197	74	0.128703	0.681655	0.054,0.051,0.056,0.051	0.046,0.054,0.044,0.045	0.006	GT	AG	No	No	No
2174	ENSG00000100038	TOP3B	chr22	-	22311398	22313065	22311398	22311967	22312863	22313065	2174	311405186268	11,28,18,25	163193616274	26,15,62,22	970	74	0.129662	0.681655	0.683,0.525,0.441,0.45	0.324,0.495,0.431,0.487	0.091	GT	AG	No	No	No
2249	ENSG00000138074	SLC5A6	chr2	-	27425680	27426213	27425680	27425748	27426100	27426213	2249	23,40,51,64	68,64,165,187	45,49,68,16	126,132,100,25	426	74	0.130707	0.681655	0.055,0.098,0.051,0.056	0.058,0.061,0.106,0.1	-0.016	GT	AG	No	No	No
2375	ENSG00000062524	LTK	chr15	-	41796539	41796838	41796539	41796630	41796703	41796838	2375	7,10,3,16	19,61,42,61	7,5,8,7	37,37,102,37	147	74	0.130672	0.681655	0.156,0.076,0.035,0.117	0.087,0.064,0.038,0.087	0.027	GT	AG	No	No	No
2515	ENSG00000120699	EXOSC8	chr13	+	37577070	37578698	37577070	37577144	37578652	37578698	2515	367490268301	278222157252	223261633335	143170266197	1582	74	0.130597	0.681655	0.058,0.094,0.074,0.053	0.068,0.067,0.1,0.074	-0.008	GT	AG	No	No	No
3608	ENSG00000178038	ALS2CL	chr3	-	46718131	46718512	46718131	46718228	46718338	46718512	3608	3,1,1,2	3,3,4,0	0,1,2,1	1,2,4,1	184	74	0.129144	0.681655	0.287,0.118,0.091,1.0	0.0,0.167,0.167,0.287	0.219	GT	AG	No	No	No
3716	ENSG00000215021	PHB2	chr12	-	7079358	7079808	7079358	7079443	7079579	7079808	3716	51,21,62,53	575506655677	48,48,56,34	5977021217505	210	74	0.130707	0.681655	0.03,0.014,0.032,0.027	0.028,0.024,0.016,0.023	0.003	GT	AG	No	Yes	Yes
4132	ENSG00000105221	AKT2	chr19	-	40741796	40742292	40741796	40742011	40742163	40742292	4132	20,40,20,22	236225180225	34,27,54,19	160152416184	226	74	0.128885	0.681655	0.027,0.055,0.035,0.031	0.065,0.055,0.041,0.033	-0.011	GT	AG	No	No	No
742	ENSG00000206503	HLA-A	chr6	+	29910533	29911320	29910533	29910803	29911044	29911320	742	188916268401073	1.10579e+16	65969829581280	4.9055e+16	315	74	0.131566	0.683379	0.039,0.039,0.034,0.034	0.031,0.032,0.032,0.036	0.004	GT	AG	No	No	No
4779	ENSG00000144591	GMPPA	chr2	+	220370179	220370483	220370179	220370277	220370436	220370483	4779	90,101,38,66	88,101,84,82	41,48,213,103	67,45,188,83	233	74	0.131374	0.683379	0.245,0.241,0.126,0.204	0.163,0.253,0.265,0.283	-0.037	GT	AG	No	No	No
5323	ENSG00000121851	POLR3GL	chr1	-	145456990	145457309	145456990	145457104	145457235	145457309	5323	42,32,12,35	218167141216	16,5,52,27	121116343192	205	74	0.131419	0.683379	0.065,0.065,0.03,0.055	0.046,0.015,0.052,0.048	0.014	GT	AG	No	No	No
955	ENSG00000076924	XAB2	chr19	-	7690765	7691156	7690765	7690930	7691021	7691156	955	36,80,84,78	485466377370	46,35,94,81	265316907432	165	74	0.132085	0.685249	0.032,0.071,0.091,0.086	0.072,0.047,0.044,0.078	0.01	GT	AG	No	No	No
1748	ENSG00000001631	KRIT1	chr7	-	91864716	91865856	91864716	91864960	91865726	91865856	1748	6,6,0,11	14,16,13,23	0,5,11,18	5,21,23,12	840	74	0.13237	0.685903	0.036,0.032,0.0,0.04	0.0,0.021,0.04,0.117	-0.017	GT	AG	No	No	No
563	ENSG00000149091	DGKZ	chr11	+	46400752	46401118	46400752	46400786	46401018	46401118	563	103133153158	225234169234	103,124,188,83	171192367194	306	74	0.132546	0.685989	0.1,0.121,0.18,0.14	0.127,0.135,0.11,0.094	0.019	GT	AG	No	No	No
248	ENSG00000163050	ADCK3	chr1	+	227169727	227170464	227169727	227169850	227170378	227170464	248	45,61,27,38	77,121,58,74	42,26,128,70	42,52,226,104	602	74	0.13348	0.686992	0.067,0.058,0.054,0.059	0.109,0.058,0.065,0.076	-0.018	GT	AG	No	No	No
479	ENSG00000173846	PLK3	chr1	+	45269271	45269696	45269271	45269363	45269602	45269696	479	25,17,17,34	35,41,77,70	22,26,52,31	45,65,97,34	313	74	0.133067	0.686992	0.144,0.089,0.05,0.103	0.104,0.086,0.112,0.177	-0.023	GT	AG	No	No	No
1867	ENSG00000103549	RNF40	chr16	+	30780506	30780921	30780506	30780719	30780795	30780921	1867	7,9,30,11	116120174224	11,17,21,17	125118191109	150	74	0.13306	0.686992	0.029,0.036,0.078,0.024	0.042,0.066,0.051,0.071	-0.016	GT	AG	No	No	No
2349	ENSG00000110455	ACCS	chr11	+	44099394	44100334	44099394	44099472	44100233	44100334	2349	437559221351	0,5,3,1	230218845613	7,2,5,3	835	74	0.133537	0.686992	1.0,0.908,0.867,0.969	0.744,0.906,0.937,0.948	0.052	GT	AG	No	No	No
5383	ENSG00000148719	DNAJB12	chr10	-	74092587	74095689	74092587	74094375	74095537	74095689	5383	226226296467	39,52,72,72	299309381141	42,39,77,24	1236	74	0.133292	0.686992	0.258,0.206,0.198,0.28	0.299,0.322,0.229,0.26	-0.042	GT	AG	No	No	No
883	ENSG00000124593	PRICKLE4	chr6	+	41751199	41751976	41751199	41751343	41751471	41751976	883	39,54,23,25	1,1,3,3	10,24,90,42	2,2,5,7	202	74	0.133929	0.688186	0.935,0.952,0.737,0.753	0.647,0.815,0.868,0.687	0.09	GT	AG	No	No	No
3245	ENSG00000169733	RFNG	chr17	-	80005777	80006992	80005777	80006683	80006906	80006992	3245	14,10,6,6	116,136,110,68	5,10,7,10	78127238136	297	74	0.134431	0.68912	0.029,0.018,0.013,0.022	0.016,0.019,0.007,0.018	0.005	GT	AG	No	No	No
5594	ENSG00000100918	REC8	chr14	+	24647811	24648122	24647811	24647878	24647982	24648122	5594	6,7,12,24	17,27,31,46	12,13,14,4	35,38,53,30	178	74	0.134369	0.68912	0.128,0.097,0.139,0.178	0.125,0.125,0.099,0.053	0.035	GT	AG	No	No	No
858	ENSG00000159352	PSMD4	chr1	+	151238479	151238915	151238479	151238597	151238783	151238915	858	26,48,26,40	12,17,40,40	42,28,62,40	20,24,28,8	260	74	0.134745	0.689908	0.381,0.446,0.156,0.222	0.374,0.249,0.387,0.587	-0.098	GT	AG	No	No	No
1999	ENSG00000143224	PPOX	chr1	+	161136889	161137276	161136889	161137024	161137128	161137276	1999	122,101,83,140	2,7,1,0	72,75,186,82	0,0,3,2	178	74	0.135109	0.690949	0.962,0.857,0.972,1.0	1.0,1.0,0.963,0.945	-0.029	GT	AG	No	No	No
395	ENSG00000172613	RAD9A	chr11	+	67163382	67163646	67163382	67163492	67163581	67163646	395	11,8,6,3	48,58,49,50	3,16,14,8	39,32,112,28	163	74	0.135827	0.693795	0.094,0.059,0.053,0.027	0.034,0.185,0.054,0.115	-0.039	GT	AG	No	No	No
264	ENSG00000105135	ILVBL	chr19	-	15233503	15233841	15233503	15233615	15233702	15233841	264	7,20,17,49	106,140,96,113	14,17,40,15	103,92,258,127	161	74	0.136497	0.693925	0.029,0.062,0.075,0.166	0.059,0.078,0.067,0.051	0.019	GT	AG	No	No	No
2927	ENSG00000137802	MAPKBP1	chr15	+	42111443	42111848	42111443	42111577	42111792	42111848	2927	22,4,3,4	4,10,3,16	2,1,6,6	5,5,16,9	289	74	0.136372	0.693925	0.585,0.093,0.204,0.06	0.093,0.049,0.088,0.146	0.141	GT	AG	No	No	No
3085	ENSG00000204348	DXO	chr6	-	31938382	31938924	31938382	31938602	31938688	31938924	3085	23,45,29,35	40,20,14,30	33,30,68,28	9,23,41,9	160	74	0.136069	0.693925	0.21,0.51,0.489,0.35	0.629,0.376,0.434,0.59	-0.117	GT	AG	No	No	No
3427	ENSG00000103266	STUB1	chr16	+	731792	732076	731792	731880	732058	732076	3427	744762761840	6,4,6,4	6415991257523	4,2,2,4	252	74	0.136348	0.693925	0.973,0.982,0.974,0.984	0.979,0.989,0.995,0.975	-0.006	GT	AG	No	No	No
2569	ENSG00000197858	GPAA1	chr8	+	145140191	145140646	145140191	145140382	145140475	145140646	2569	37,31,34,40	107114141116	36,33,57,42	140124331131	167	74	0.136793	0.694613	0.133,0.108,0.097,0.133	0.102,0.105,0.071,0.124	0.017	GT	AG	Yes	Yes	Yes
3355	ENSG00000100897	DCAF11	chr14	+	24584590	24584935	24584590	24584601	24584751	24584935	3355	462423384487	17,28,29,17	338367761374	25,24,41,30	224	74	0.137101	0.695357	0.9,0.833,0.814,0.904	0.817,0.835,0.86,0.805	0.033	GT	AG	No	No	No
15	ENSG00000129219	PLD2	chr17	+	4711278	4711711	4711278	4711409	4711568	4711711	15	7,1,2,0	18,15,9,8	3,5,11,2	3,7,39,21	233	74	0.137813	0.697096	0.11,0.021,0.066,0.0	0.241,0.185,0.082,0.029	-0.085	GT	AG	No	No	No
57	ENSG00000103507	BCKDK	chr16	+	31120993	31121445	31120993	31121104	31121397	31121445	57	14,30,10,16	183234178186	18,3,33,14	165168429256	367	74	0.139063	0.697096	0.015,0.025,0.011,0.017	0.022,0.004,0.015,0.011	0.004	GT	AG	No	No	No
610	ENSG00000146830	GIGYF1	chr7	-	100283596	100284056	100283596	100283702	100283802	100284056	610	8,18,11,8	76,51,35,43	14,19,22,13	53,33,106,37	174	74	0.138926	0.697096	0.043,0.131,0.118,0.073	0.101,0.197,0.081,0.13	-0.036	GT	AG	No	No	No
1441	ENSG00000186517	ARHGAP30	chr1	-	161022075	161022333	161022075	161022153	161022229	161022333	1441	5,2,1,10	72106102109	4,5,1,3	96,90,183,118	150	74	0.138824	0.697096	0.033,0.009,0.005,0.043	0.02,0.027,0.003,0.012	0.007	GT	AG	No	No	No
1494	ENSG00000108591	DRG2	chr17	+	18002946	18003749	18002946	18003037	18003676	18003749	1494	263240203253	108,80,77,95	198194382131	82,68,184,70	713	74	0.138747	0.697096	0.202,0.237,0.215,0.217	0.2,0.228,0.177,0.163	0.026	GT	AG	Yes	Yes	Yes
1835	ENSG00000187091	PLCD1	chr3	-	38050762	38051302	38050762	38050922	38051143	38051302	1835	0,2,3,0	28,24,8,10	0,4,1,4	2,13,19,22	295	74	0.138873	0.697096	0.0,0.02,0.086,0.0	0.0,0.072,0.013,0.044	-0.006	GT	AG	Yes	Yes	Yes
2559	ENSG00000214087	ARL16	chr17	-	79649063	79649705	79649063	79649179	79649520	79649705	2559	67181184205	5,5,6,7	146,121,123,77	1,3,5,2	415	74	0.138327	0.697096	0.705,0.866,0.845,0.839	0.963,0.878,0.814,0.873	-0.068	GT	AG	No	Yes	Yes
3411	ENSG00000088970	PLK1S1	chr20	+	21224882	21227260	21224882	21224926	21227116	21227260	3411	411,413,90,87	17,13,13,14	75,53,730,422	3,8,10,12	2264	74	0.137651	0.697096	0.441,0.509,0.185,0.169	0.45,0.178,0.705,0.535	-0.141	GT	AG	No	No	No
5305	ENSG00000079616	KIF22	chr16	+	29810584	29811102	29810584	29810815	29810948	29811102	5305	50,43,43,36	344412342420	25,26,84,23	274279772349	207	74	0.138505	0.697096	0.049,0.036,0.043,0.03	0.032,0.032,0.037,0.023	0.009	GT	AG	No	No	No
5332	ENSG00000182199	SHMT2	chr12	+	57625993	57626358	57625993	57626075	57626207	57626358	5332	18,17,14,4	11,4,7,4	11,5,26,8	5,11,17,10	206	74	0.138958	0.697096	0.37,0.604,0.418,0.264	0.441,0.14,0.355,0.223	0.124	GT	AG	No	No	No
1745	ENSG00000187325	TAF9B	chrX	-	77393245	77393595	77393245	77393380	77393458	77393595	1745	0,1,2,1	35,28,33,54	7,0,2,1	38,42,45,24	152	74	0.139561	0.697561	0.0,0.017,0.029,0.009	0.082,0.0,0.021,0.02	-0.017	GT	AG	No	No	No
2665	ENSG00000169715	MT1E	chr16	+	56660377	56661024	56660377	56660443	56660791	56661024	2665	17,15,5,5	121107105119	9,10,12,11	118137284133	422	74	0.139804	0.697561	0.024,0.024,0.008,0.007	0.013,0.013,0.007,0.014	0.004	GT	AG	No	No	No
4426	ENSG00000197774	EME2	chr16	+	1825041	1825409	1825041	1825133	1825315	1825409	4426	19,22,44,61	2,3,17,20	27,37,31,10	7,4,2,2	256	74	0.139774	0.697561	0.733,0.679,0.428,0.469	0.527,0.728,0.818,0.591	-0.089	GT	AG	No	No	No
4707	ENSG00000115155	OTOF	chr2	-	26700516	26700910	26700516	26700617	26700711	26700910	4707	0,11,4,1	7,4,8,10	8,2,6,2	7,2,4,5	168	74	0.139431	0.697561	0.0,0.548,0.18,0.042	0.335,0.306,0.398,0.15	-0.105	GT	AG	No	No	No
3067	ENSG00000163346	PBXIP1	chr1	-	154923946	154924397	154923946	154924011	154924270	154924397	3067	12,32,3,10	138,147,60,84	6,4,27,14	58,56,241,181	333	74	0.140829	0.701865	0.019,0.046,0.011,0.026	0.022,0.016,0.024,0.017	0.006	GT	AG	No	No	No
3346	ENSG00000152291	TGOLN2	chr2	-	85553630	85554808	85553630	85553927	85554101	85554808	3346	7608788541091	40,61,40,65	8187901389746	29,25,81,46	248	74	0.141133	0.702083	0.85,0.811,0.864,0.834	0.894,0.904,0.837,0.829	-0.026	GT	AG	No	No	No
4929	ENSG00000177685	EFCAB4A	chr11	+	830620	831295	830620	830713	831223	831295	4929	182339182231	1,0,1,5	170144280112	1,0,1,0	584	74	0.141362	0.702083	0.958,1.0,0.958,0.854	0.956,1.0,0.973,1.0	-0.04	GT	AG	No	No	No
5740	ENSG00000116691	MIIP	chr1	+	12089279	12090181	12089279	12089951	12090084	12090181	5740	253276133145	273196151161	109109444122	141160441127	207	74	0.141231	0.702083	0.249,0.335,0.239,0.244	0.217,0.196,0.265,0.256	0.033	GT	AG	No	No	No
1358	ENSG00000165609	NUDT5	chr10	-	12212715	12212907	12212715	12212769	12212898	12212907	1358	22,17,32,21	142119138169	19,9,41,6	132,150,221,87	203	74	0.141544	0.702175	0.053,0.049,0.078,0.043	0.05,0.021,0.063,0.025	0.016	GT	AG	No	No	No
1369	ENSG00000007392	LUC7L	chr16	-	277240	278401	277240	277335	278331	278401	1369	909769324435	22,15,16,8	3833321329852	6,8,26,13	1070	74	0.142921	0.708191	0.741,0.78,0.583,0.79	0.815,0.742,0.779,0.819	-0.065	GT	AG	No	No	No
4802	ENSG00000112759	SLC29A1	chr6	+	44197643	44198218	44197643	44197783	44198083	44198218	4802	171200148180	123,103,78,126	118141245104	73,83,186,100	374	74	0.143269	0.7091	0.216,0.278,0.273,0.22	0.242,0.252,0.207,0.171	0.029	GT	AG	No	No	No
752	ENSG00000112787	FBRSL1	chr12	+	133150904	133151150	133150904	133150934	133151078	133151150	752	17,11,14,16	115171129139	22,21,27,6	113,129,218,84	218	74	0.143442	0.709143	0.048,0.021,0.036,0.038	0.062,0.052,0.04,0.024	-0.009	GT	AG	No	No	No
4818	ENSG00000214063	TSPAN4	chr11	+	865512	865825	865512	865614	865693	865825	4818	41,103,92,89	329329249281	63,61,153,87	165238480250	153	74	0.143624	0.709224	0.057,0.132,0.152,0.133	0.156,0.11,0.134,0.144	-0.018	GT	AG	No	No	No
643	ENSG00000140853	NLRC5	chr16	+	57061983	57062297	57061983	57062067	57062213	57062297	643	38,78,52,105	117,87,93,95	84,72,95,44	78,82,146,46	220	74	0.145854	0.712988	0.098,0.232,0.158,0.271	0.266,0.228,0.18,0.243	-0.039	GT	AG	No	No	No
1129	ENSG00000117266	CDK18	chr1	+	205498648	205499477	205498648	205498691	205499386	205499477	1129	4,17,0,5	35,31,5,16	2,4,18,9	4,3,40,23	769	74	0.145269	0.712988	0.011,0.05,0.0,0.029	0.046,0.114,0.042,0.036	-0.037	GT	AG	No	No	No
1634	ENSG00000169045	HNRNPH1	chr5	-	179043126	179044111	179043126	179043219	179043869	179044111	1634	180188210238	85193611351420	192148240169	101711921570799	724	74	0.145835	0.712988	0.021,0.02,0.019,0.017	0.019,0.013,0.015,0.021	0.002	GT	AG	No	No	No
2606	ENSG00000178950	GAK	chr4	-	844723	845762	844723	844872	845537	845762	2606	160,220,58,105	75,79,46,89	81,83,303,189	59,48,118,45	739	74	0.145482	0.712988	0.176,0.218,0.112,0.106	0.121,0.148,0.205,0.296	-0.04	GT	AG	Yes	Yes	Yes
3712	ENSG00000184702	2005-09-01	chr22	+	19709344	19709862	19709344	19709480	19709759	19709862	3712	2,21,8,15	24,49,27,28	11,8,32,12	28,17,52,28	353	74	0.144588	0.712988	0.017,0.082,0.058,0.101	0.076,0.09,0.114,0.082	-0.026	GT	AG	No	No	No
3960	ENSG00000117226	GBP3	chr1	-	89478867	89479962	89478867	89479110	89479765	89479962	3960	13,13,16,19	56,74,64,67	0,14,13,17	51,58,91,58	729	74	0.14521	0.712988	0.023,0.018,0.025,0.028	0.0,0.024,0.014,0.029	0.007	GT	AG	Yes	Yes	Yes
5327	ENSG00000137497	NUMA1	chr11	-	71718234	71719891	71718234	71718481	71719733	71719891	5327	8761130627901	148225131195	6075551600884	136160322186	1326	74	0.145876	0.712988	0.248,0.219,0.211,0.205	0.199,0.162,0.217,0.21	0.024	GT	AG	No	No	No
5377	ENSG00000132950	ZMYM5	chr13	-	20425494	20426330	20425494	20425588	20425828	20426330	5377	7,10,3,15	5,13,10,15	4,2,9,8	7,9,17,13	314	74	0.145636	0.712988	0.248,0.153,0.066,0.191	0.119,0.05,0.111,0.127	0.063	GT	AG	No	No	No
5642	ENSG00000160789	LMNA	chr1	+	156107444	156108548	156107444	156107534	156108278	156108548	5642	370457520513	149196261224	550526839328	225242263128	818	74	0.144957	0.712988	0.183,0.174,0.153,0.172	0.181,0.164,0.224,0.188	-0.019	GT	AG	No	No	No
5354	ENSG00000162298	SYVN1	chr11	-	64898744	64899067	64898744	64898844	64898940	64899067	5354	25,37,22,34	191155131199	23,34,47,33	114109256154	170	74	0.146829	0.71683	0.054,0.094,0.068,0.069	0.081,0.12,0.074,0.085	-0.019	GT	AG	No	No	No
706	ENSG00000141524	TMC6	chr17	-	76116257	76117245	76116257	76116913	76117093	76117245	706	60101100112	207214184265	94,102,104,57	138170277130	254	74	0.147596	0.717714	0.078,0.121,0.137,0.11	0.166,0.149,0.099,0.113	-0.02	GT	AG	No	No	No
1780	ENSG00000008710	PKD1	chr16	-	2147728	2147985	2147728	2147778	2147868	2147985	1780	0,5,3,8	3,9,7,7	1,2,8,0	7,8,11,10	164	74	0.147843	0.717714	0.0,0.2,0.162,0.34	0.061,0.101,0.247,0.0	0.073	GT	AG	No	No	No
2811	ENSG00000130822	PNCK	chrX	-	152938020	152938533	152938020	152938152	152938463	152938533	2811	64,104,3,7	117,127,3,9	11,2,168,222	23,12,272,421	385	74	0.147573	0.717714	0.095,0.136,0.161,0.13	0.084,0.031,0.106,0.092	0.052	GT	AG	No	No	No
3446	ENSG00000117308	GALE	chr1	-	24124606	24125220	24124606	24124715	24125104	24125220	3446	41,36,43,60	0,1,1,0	53,62,40,11	1,2,2,0	463	74	0.147219	0.717714	1.0,0.852,0.873,1.0	0.894,0.832,0.762,1.0	0.059	GT	AG	No	No	No
3596	ENSG00000159314	ARHGAP27	chr17	-	43481966	43482472	43481966	43482047	43482289	43482472	3596	60,51,37,43	28,43,48,70	36,44,52,35	44,83,56,35	316	74	0.147733	0.717714	0.334,0.217,0.153,0.126	0.161,0.11,0.179,0.19	0.048	GT	AG	No	No	No
802	ENSG00000092330	TINF2	chr14	-	24708848	24709361	24708848	24709137	24709269	24709361	802	285230262355	17,13,20,25	165212404264	7,13,26,7	206	74	0.148724	0.72044	0.858,0.864,0.825,0.836	0.894,0.854,0.848,0.931	-0.036	GT	AG	No	No	No
3063	ENSG00000131187	F12	chr5	-	176830481	176831473	176830481	176831091	176831196	176831473	3063	1,2,6,4	7,12,10,9	5,6,2,2	4,6,9,2	179	74	0.148739	0.72044	0.056,0.064,0.199,0.155	0.341,0.292,0.084,0.292	-0.134	GT	AG	No	No	No
2428	ENSG00000142453	CARM1	chr19	+	11031509	11031803	11031509	11031622	11031725	11031803	2428	103,74,50,91	401422299378	41,42,152,85	247293867379	177	74	0.149899	0.721318	0.097,0.068,0.065,0.091	0.065,0.057,0.068,0.086	0.011	GT	AG	No	No	No
2976	ENSG00000076382	SPAG5	chr17	-	26906768	26907138	26906768	26906855	26907026	26907138	2976	44,38,31,51	142163101121	23,30,58,33	107,76,268,129	245	74	0.149826	0.721318	0.086,0.066,0.085,0.113	0.061,0.107,0.061,0.072	0.012	GT	AG	No	No	No
3157	ENSG00000140995	DEF8	chr16	+	90030628	90030983	90030628	90030718	90030873	90030983	3157	0,7,6,10	30,30,53,34	8,3,3,0	41,27,58,14	229	74	0.149113	0.721318	0.0,0.07,0.035,0.087	0.059,0.035,0.016,0.0	0.021	GT	AG	No	No	No
3848	ENSG00000090661	CERS4	chr19	+	8320705	8321170	8320705	8320763	8321119	8321170	3848	42,81,35,25	101,103,38,59	20,20,86,43	45,40,181,83	430	74	0.149585	0.721318	0.067,0.119,0.137,0.068	0.071,0.079,0.076,0.082	0.021	GT	AG	No	No	No
4325	ENSG00000161960	EIF4A1	chr17	+	7481144	7481562	7481144	7481234	7481482	7481562	4325	438519646667	2432221324603270	526636801389	2071227136081700	322	74	0.149926	0.721318	0.04,0.051,0.057,0.045	0.055,0.06,0.049,0.05	-0.005	GT	AG	No	No	No
4713	ENSG00000116741	RGS2	chr1	+	192779295	192779561	192779295	192779397	192779499	192779561	4713	0,5,3,4	44,26,53,32	4,1,1,0	36,25,33,27	176	74	0.149387	0.721318	0.0,0.075,0.023,0.05	0.045,0.017,0.013,0.0	0.018	GT	AG	No	No	No
965	ENSG00000094631	HDAC6	chrX	+	48676447	48676819	48676447	48676516	48676626	48676819	965	9,8,5,12	75,118,62,89	4,3,17,5	52,51,233,97	184	74	0.150802	0.72174	0.046,0.027,0.031,0.051	0.03,0.023,0.029,0.02	0.013	GT	AG	No	No	No
1766	ENSG00000165801	ARHGEF40	chr14	+	21543490	21543924	21543490	21543658	21543803	21543924	1766	4,2,0,3	30,11,12,15	6,0,10,2	20,16,30,15	219	74	0.150961	0.72174	0.043,0.058,0.0,0.063	0.092,0.0,0.101,0.043	-0.018	GT	AG	No	No	No
2816	ENSG00000182979	MTA1	chr14	+	105930799	105931200	105930799	105930904	105931010	105931200	2816	20,37,59,68	493461326473	55,62,87,30	259324959405	180	74	0.1508	0.72174	0.016,0.032,0.069,0.056	0.08,0.073,0.036,0.03	-0.011	GT	AG	No	No	No
2961	ENSG00000162413	KLHL21	chr1	-	6650783	6655617	6650783	6653718	6655544	6655617	2961	90111206215	51,47,95,111	210,230,125,92	88,92,52,36	1900	74	0.150417	0.72174	0.064,0.084,0.078,0.07	0.085,0.089,0.086,0.091	-0.014	GT	AG	No	No	No
3091	ENSG00000141425	RPRD1A	chr18	-	33569786	33573263	33569786	33570558	33573064	33573263	3091	1967175915602090	4,2,3,1	1271150326701570	1,3,9,3	2580	74	0.150223	0.72174	0.934,0.962,0.937,0.984	0.973,0.935,0.895,0.938	0.019	GT	AG	No	No	No
5306	ENSG00000077454	LRCH4	chr7	-	100174316	100174628	100174316	100174400	100174524	100174628	5306	41,39,37,45	97136115131	41,55,94,32	86106234112	198	74	0.151019	0.72174	0.136,0.097,0.107,0.114	0.151,0.162,0.131,0.096	-0.022	GT	AG	No	No	No
724	ENSG00000162004	CCDC78	chr16	-	772921	773161	772921	773022	773094	773161	724	2,4,9,18	0,3,5,0	5,7,7,3	2,4,3,1	146	74	0.151929	0.721829	1.0,0.403,0.477,1.0	0.559,0.47,0.542,0.603	0.176	GT	AG	No	No	No
772	ENSG00000198830	HMGN2	chr1	+	26799973	26800626	26799973	26800223	26800575	26800626	772	151183141223	1063111614821580	142133187129	110412751776974	426	74	0.151295	0.721829	0.024,0.028,0.016,0.024	0.022,0.018,0.018,0.022	0.003	GT	AG	No	No	No
876	ENSG00000005961	ITGA2B	chr17	-	42457967	42458429	42457967	42458013	42458246	42458429	876	10861407672823	2647236520662760	60051022471231	1649166841052120	307	74	0.151962	0.721829	0.09,0.125,0.073,0.067	0.081,0.069,0.117,0.123	-0.009	GT	AG	No	No	No
3186	ENSG00000174177	CTU2	chr16	+	88780790	88781145	88780790	88780894	88780994	88781145	3186	7,8,44,27	21,43,77,87	26,21,14,13	65,73,102,34	174	74	0.152194	0.721829	0.124,0.073,0.196,0.117	0.145,0.109,0.055,0.14	0.015	GT	AG	No	No	No
3985	ENSG00000104805	NUCB1	chr19	+	49422286	49422543	49422286	49422379	49422450	49422543	3985	74,113,65,98	135712148181101	57,77,181,110	70472423101049	145	74	0.152211	0.721829	0.027,0.045,0.039,0.043	0.04,0.051,0.038,0.051	-0.007	GT	AG	No	No	No
4078	ENSG00000183258	DDX41	chr5	-	176939496	176939877	176939496	176939646	176939780	176939877	4078	24,27,40,31	277241172250	24,14,39,36	191215389286	208	74	0.151536	0.721829	0.03,0.038,0.076,0.042	0.043,0.023,0.034,0.043	0.011	GT	AG	No	No	No
4789	ENSG00000169696	ASPSCR1	chr17	+	79974675	79974989	79974675	79974745	79974816	79974989	4789	28,48,35,39	74,85,56,69	34,47,67,30	70,45,108,44	145	74	0.151545	0.721829	0.162,0.224,0.242,0.224	0.199,0.348,0.24,0.258	-0.048	GT	AG	No	No	No
373	ENSG00000185000	DGAT1	chr8	-	145541757	145542025	145541757	145541832	145541923	145542025	373	42,41,16,42	114,119,116,90	29,49,66,29	90,100,158,84	165	74	0.153271	0.724462	0.142,0.134,0.058,0.173	0.126,0.18,0.158,0.134	-0.023	GT	AG	No	No	No
4575	ENSG00000111261	MANSC1	chr12	-	12496025	12496348	12496025	12496107	12496209	12496348	4575	37,38,37,33	3,2,1,0	29,30,51,33	0,0,0,2	176	74	0.152964	0.724462	0.838,0.889,0.94,1.0	1.0,1.0,1.0,0.874	-0.052	GT	AG	No	No	No
5427	ENSG00000006282	SPATA20	chr17	+	48628068	48628551	48628068	48628278	48628358	48628551	5427	27,23,21,18	20,46,45,43	19,23,63,20	28,34,65,23	154	74	0.153259	0.724462	0.393,0.194,0.183,0.167	0.246,0.245,0.318,0.295	-0.042	GT	AG	No	No	No
4063	ENSG00000215883	CYB5RL	chr1	-	54649833	54651959	54649833	54649938	54651853	54651959	4063	611419188251	6,1,0,1	216174822506	0,2,2,1	1989	74	0.153541	0.72494	0.791,0.94,1.0,0.903	1.0,0.764,0.939,0.95	-0.005	GT	AG	No	No	No
370	ENSG00000135655	USP15	chr12	+	62777620	62778083	62777620	62777779	62777858	62778083	370	10,16,3,16	241170174191	6,10,9,10	138164311238	153	74	0.154915	0.727728	0.02,0.044,0.008,0.039	0.021,0.029,0.014,0.02	0.007	GT	AG	No	No	No
941	ENSG00000124228	DDX27	chr20	+	47860165	47860614	47860165	47860240	47860352	47860614	941	1,1,7,5	143126148159	7,10,7,1	117,133,228,90	186	74	0.154942	0.727728	0.003,0.003,0.018,0.012	0.023,0.029,0.012,0.004	-0.008	GT	AG	No	No	No
1905	ENSG00000135451	TROAP	chr12	+	49723927	49725190	49723927	49724726	49724996	49725190	1905	62,132,76,83	91,76,76,81	93,78,192,100	62,73,172,54	344	74	0.154384	0.727728	0.128,0.272,0.177,0.181	0.244,0.187,0.194,0.285	-0.038	GT	AG	No	No	No
3705	ENSG00000112514	CUTA	chr6	-	33384873	33385087	33384873	33384919	33385027	33385087	3705	19,43,25,16	430440263407	5,21,38,23	286278777315	182	74	0.154566	0.727728	0.018,0.038,0.037,0.016	0.007,0.03,0.019,0.029	0.006	GT	AG	No	No	No
4003	ENSG00000196689	TRPV1	chr17	-	3494257	3494647	3494257	3494410	3494480	3494647	4003	1,3,5,0	8,10,11,9	9,1,0,7	15,3,13,12	144	74	0.154976	0.727728	0.06,0.134,0.189,0.0	0.236,0.146,0.0,0.231	-0.057	GT	AG	No	No	No
487	ENSG00000140553	UNC45A	chr15	+	91479175	91479690	91479175	91479212	91479514	91479690	487	31,29,12,13	149123125134	21,11,64,18	104,97,247,101	376	74	0.155769	0.730642	0.039,0.044,0.019,0.019	0.038,0.022,0.049,0.034	-0.006	GT	AG	No	No	No
2854	ENSG00000101782	RIOK3	chr18	+	21056969	21057232	21056969	21057050	21057142	21057232	2854	7,24,11,19	165157116156	9,15,33,33	94119231233	166	74	0.155936	0.730642	0.019,0.064,0.041,0.051	0.041,0.053,0.06,0.059	-0.01	GT	AG	No	No	No
848	ENSG00000134901	KDELC1	chr13	-	103443250	103443780	103443250	103443488	103443607	103443780	848	2,16,19,6	116,69,80,97	7,3,12,4	70,72,117,44	193	74	0.156143	0.730819	0.007,0.082,0.083,0.023	0.037,0.016,0.038,0.034	0.018	GT	AG	No	No	No
116	ENSG00000177595	PIDD	chr11	-	799814	800244	799814	800014	800130	800244	116	8,12,7,4	36,49,33,40	9,3,18,8	26,26,52,26	190	74	0.157016	0.731635	0.08,0.087,0.076,0.037	0.119,0.043,0.119,0.107	-0.027	GT	AG	No	No	No
544	ENSG00000166986	MARS	chr12	+	57905790	57906136	57905790	57905886	57906018	57906136	544	49,45,57,52	309303332447	32,36,60,19	192255626168	206	74	0.156964	0.731635	0.054,0.051,0.058,0.04	0.056,0.048,0.033,0.039	0.007	GT	AG	No	No	No
2746	ENSG00000129351	ILF3	chr19	+	10794592	10796441	10794592	10794646	10795534	10796441	2746	1638144215682140	7,2,3,1	1508161220941370	2,2,2,1	962	74	0.157042	0.731635	0.947,0.982,0.976,0.994	0.983,0.984,0.988,0.991	-0.012	GT	AG	No	No	No
4382	ENSG00000110888	CAPRIN2	chr12	-	30867892	30869610	30867892	30868078	30869441	30869610	4382	664644274334	4,1,2,6	288254888589	1,3,3,1	1437	74	0.156607	0.731635	0.895,0.971,0.876,0.741	0.937,0.813,0.938,0.968	-0.043	GT	AG	No	No	No
5245	ENSG00000120798	NR2C1	chr12	-	95451506	95452265	95451506	95451654	95452085	95452265	5245	16,18,9,29	6,14,10,7	7,16,22,31	8,13,20,22	505	74	0.157167	0.731635	0.281,0.159,0.117,0.378	0.114,0.153,0.139,0.171	0.089	GT	AG	No	No	No
1540	ENSG00000168002	POLR2G	chr11	+	62529266	62530338	62529266	62529376	62530013	62530338	1540	79144113188	18,11,17,13	138,156,231,94	7,8,31,6	711	74	0.157709	0.731783	0.314,0.577,0.409,0.601	0.672,0.67,0.437,0.62	-0.124	GT	AG	No	No	No
3947	ENSG00000121716	PILRB	chr7	+	99950186	99950537	99950186	99950290	99950383	99950537	3947	62,103,97,107	4,4,4,8	85,96,122,60	3,10,16,2	167	74	0.15753	0.731783	0.873,0.919,0.915,0.856	0.926,0.81,0.772,0.93	0.031	GT	AG	No	No	No
5547	ENSG00000125445	MRPS7	chr17	+	73261782	73262454	73261782	73262045	73262273	73262454	5547	6956477661131	5,7,5,5	6337251178381	5,2,3,3	302	74	0.157638	0.731783	0.971,0.958,0.974,0.982	0.969,0.989,0.99,0.969	-0.008	GT	AG	No	No	No
5101	ENSG00000136059	VILL	chr3	+	38047671	38048191	38047671	38047743	38047939	38048191	5101	13,12,13,11	10,11,36,20	8,5,16,1	14,13,26,13	270	74	0.158601	0.73513	0.263,0.23,0.09,0.131	0.135,0.095,0.144,0.021	0.08	GT	AG	No	No	No
67	ENSG00000117122	MFAP2	chr1	-	17303202	17303418	17303202	17303289	17303391	17303418	67	18,30,11,6	438358113143	7,11,59,27	93,97,754,375	176	74	0.159381	0.735573	0.017,0.034,0.039,0.017	0.031,0.046,0.032,0.029	-0.008	GT	AG	No	No	No
169	ENSG00000158545	ZC3H18	chr16	+	88688604	88689752	88688604	88688796	88689626	88689752	169	20,28,36,42	172168205273	31,41,45,24	159172297116	904	74	0.159524	0.735573	0.009,0.013,0.014,0.012	0.016,0.019,0.012,0.017	-0.004	GT	AG	No	No	No
866	ENSG00000198753	PLXNB3	chrX	+	153042982	153043550	153042982	153043143	153043402	153043550	866	10,17,10,24	20,46,19,16	14,8,20,5	21,26,41,21	333	74	0.160313	0.735573	0.1,0.076,0.105,0.25	0.129,0.064,0.098,0.05	0.047	GT	AG	No	No	No
1559	ENSG00000178971	CTC1	chr17	-	8133208	8133786	8133208	8133286	8133611	8133786	1559	47,68,57,59	24,29,34,45	47,36,107,71	14,24,42,32	399	74	0.160405	0.735573	0.266,0.303,0.237,0.196	0.384,0.218,0.321,0.292	-0.053	GT	AG	No	No	No
2030	ENSG00000102125	TAZ	chrX	+	153648370	153648603	153648370	153648433	153648550	153648603	2030	11,25,19,22	37,65,37,40	18,22,37,11	30,29,70,25	191	74	0.160199	0.735573	0.103,0.13,0.166,0.176	0.189,0.227,0.17,0.146	-0.039	GT	AG	No	No	No
3168	ENSG00000109065	NAT9	chr17	-	72768098	72768416	72768098	72768178	72768356	72768416	3168	177116133165	2,4,7,6	127,122,153,78	2,2,5,1	252	74	0.160144	0.735573	0.963,0.895,0.848,0.89	0.949,0.947,0.9,0.958	-0.039	GT	AG	No	No	No
3468	ENSG00000096093	EFHC1	chr6	+	52317485	52319085	52317485	52317635	52318892	52319085	3468	86,78,24,35	2,5,1,2	14,30,64,101	0,2,2,1	1331	74	0.159554	0.735573	0.705,0.464,0.572,0.493	1.0,0.455,0.64,0.849	-0.177	GT	AG	No	No	No
3710	ENSG00000198590	C3orf35	chr3	+	37458509	37459592	37458509	37458633	37458743	37459592	3710	6,2,0,2	3,0,1,0	2,1,3,5	0,0,0,0	184	74	0.159461	0.735573	0.446,1.0,0.0,1.0	1.0,1.0,1.0,1.0	-0.389	GT	AG	No	No	No
4439	ENSG00000135506	OS9	chr12	+	58112775	58114046	58112775	58112965	58113881	58114046	4439	132,123,71,105	346247172210	60,93,233,130	133123540236	990	74	0.160128	0.735573	0.028,0.036,0.03,0.036	0.033,0.053,0.031,0.04	-0.007	GT	AG	No	No	No
5203	ENSG00000156508	EEF1A1	chr6	-	74227752	74228333	74227752	74227987	74228076	74228333	5203	11359397651014	3.58444e+19	6146791658698	2.30092e+19	163	74	0.159602	0.735573	0.014,0.01,0.013,0.013	0.012,0.012,0.011,0.009	0.001	GT	AG	No	No	No
1377	ENSG00000135409	AMHR2	chr12	+	53819238	53819703	53819238	53819357	53819469	53819703	1377	95,99,73,91	1,6,0,13	68,69,159,61	3,4,3,1	186	74	0.160787	0.736313	0.974,0.868,1.0,0.736	0.9,0.873,0.955,0.96	-0.027	GT	AG	No	No	No
2135	ENSG00000090097	PCBP4	chr3	-	51994541	51994914	51994541	51994658	51994881	51994914	2135	2,11,5,7	19,33,22,27	4,1,6,8	20,34,48,21	297	74	0.160957	0.736313	0.026,0.077,0.054,0.061	0.047,0.007,0.03,0.087	0.012	GT	AG	No	No	No
2315	ENSG00000175634	RPS6KB2	chr11	+	67201465	67201746	67201465	67201528	67201668	67201746	2315	24,41,25,55	192210238267	25,23,39,13	156184312126	214	74	0.161096	0.736313	0.041,0.063,0.035,0.066	0.053,0.041,0.041,0.034	0.009	GT	AG	No	No	No
3881	ENSG00000099917	MED15	chr22	+	20939141	20939554	20939141	20939302	20939387	20939554	3881	34,29,12,22	165165143132	18,26,28,14	123135273163	159	74	0.16125	0.736313	0.088,0.076,0.038,0.072	0.064,0.082,0.046,0.038	0.011	GT	AG	No	No	No
1002	ENSG00000003509	NDUFAF7	chr2	+	37468720	37469836	37468720	37468780	37469777	37469836	1002	324301217311	0,0,0,0	174155419230	0,2,4,0	1071	74	0.162079	0.739315	1.0,1.0,1.0,1.0	1.0,0.843,0.879,1.0	0.07	GT	AG	No	No	No
2975	ENSG00000076382	SPAG5	chr17	-	26906158	26906503	26906158	26906270	26906382	26906503	2975	30,5,10,18	152,126,98,96	18,15,29,25	79,85,211,139	186	74	0.162707	0.740608	0.073,0.016,0.039,0.069	0.083,0.066,0.052,0.067	-0.018	GT	AG	No	No	No
3770	ENSG00000100258	LMF2	chr22	-	50942768	50943156	50942768	50942880	50942987	50943156	3770	24,29,10,13	55,63,46,57	10,11,38,15	70,44,123,49	181	74	0.162595	0.740608	0.151,0.158,0.082,0.085	0.055,0.093,0.112,0.111	0.026	GT	AG	No	No	No
241	ENSG00000108465	CDK5RAP3	chr17	+	46051765	46052703	46051765	46051814	46052524	46052703	241	2345252313111690	14,10,44,43	1215115740272320	40,41,32,32	784	74	0.163089	0.741563	0.941,0.96,0.738,0.788	0.741,0.727,0.922,0.873	0.041	GT	AG	No	No	No
4998	ENSG00000140543	DET1	chr15	-	89073853	89074946	89073853	89074704	89074843	89074946	4998	47,47,39,70	0,8,6,0	38,39,63,51	3,0,4,0	213	74	0.163563	0.742937	1.0,0.671,0.693,1.0	0.815,1.0,0.845,1.0	-0.074	GC	AG	No	No	No
356	ENSG00000221914	PPP2R2A	chr8	+	26220199	26221406	26220199	26220364	26221236	26221406	356	18,46,24,41	65,49,40,85	27,14,26,19	55,37,65,46	946	74	0.164211	0.743524	0.021,0.068,0.045,0.036	0.037,0.029,0.03,0.031	0.011	GT	AG	Yes	Yes	Yes
3445	ENSG00000117308	GALE	chr1	-	24122998	24123272	24122998	24123076	24123186	24123272	3445	7,22,18,30	43,34,53,75	6,16,9,10	29,40,51,28	184	74	0.164141	0.743524	0.061,0.206,0.12,0.139	0.077,0.139,0.066,0.126	0.029	GT	AG	No	No	No
4445	ENSG00000107331	ABCA2	chr9	-	139904644	139905189	139904644	139904823	139905071	139905189	4445	9,18,7,21	113,76,40,56	11,4,18,8	36,35,151,69	322	74	0.163866	0.743524	0.018,0.052,0.039,0.079	0.066,0.026,0.027,0.026	0.011	GT	AG	No	No	No
2629	ENSG00000010322	NISCH	chr3	+	52511589	52512298	52511589	52511658	52512112	52512298	2629	16,16,51,70	70,89,123,154	34,20,45,18	114,107,123,78	528	74	0.16479	0.745365	0.031,0.025,0.055,0.06	0.04,0.026,0.049,0.031	0.006	GT	AG	No	No	No
82	ENSG00000123349	PFDN5	chr12	+	53689622	53690251	53689622	53689725	53690213	53690251	82	616541478554	2,5,7,3	4634901175671	2,4,2,5	562	74	0.164993	0.745497	0.976,0.934,0.9,0.96	0.968,0.942,0.987,0.946	-0.018	GT	AG	Yes	Yes	Yes
3290	ENSG00000127084	FGD3	chr9	+	95795050	95796963	95795050	95795155	95796822	95796963	3290	69,93,50,41	21,30,31,22	41,45,165,81	19,27,37,20	1741	74	0.165356	0.746356	0.123,0.116,0.064,0.073	0.084,0.066,0.159,0.147	-0.02	GT	AG	No	No	No
571	ENSG00000132330	SCLY	chr2	+	238999858	239003163	238999858	238999895	239003060	239003163	571	65122177190	0,5,3,6	151,161,207,69	4,3,0,0	3239	74	0.166641	0.747504	1.0,0.358,0.574,0.42	0.463,0.551,1.0,1.0	-0.166	GT	AG	No	No	No
2901	ENSG00000179029	TMEM107	chr17	-	8079074	8079344	8079074	8079175	8079276	8079344	2901	5,10,5,0	12,17,8,7	8,5,23,9	15,7,26,20	175	74	0.166624	0.747504	0.15,0.199,0.209,0.0	0.184,0.232,0.272,0.16	-0.073	GT	AG	Yes	Yes	Yes
2977	ENSG00000103024	NME3	chr16	-	1820881	1821411	1820881	1820994	1821070	1821411	2977	14,26,21,20	28,43,52,47	21,27,34,13	28,28,78,20	150	74	0.166643	0.747504	0.198,0.23,0.166,0.174	0.27,0.322,0.177,0.243	-0.061	GT	AG	No	No	No
3439	ENSG00000196839	ADA	chr20	-	43248939	43249788	43248939	43249042	43249658	43249788	3439	42,56,73,71	154,97,59,70	55,62,144,50	54,46,220,89	690	74	0.166826	0.747504	0.028,0.058,0.117,0.098	0.098,0.126,0.066,0.057	-0.011	GT	AG	No	No	No
3927	ENSG00000128581	RABL5	chr7	-	100961404	100962313	100961404	100961494	100962236	100962313	3927	2,0,2,8	10,10,10,29	0,5,6,2	5,9,9,7	816	74	0.166673	0.747504	0.018,0.0,0.018,0.024	0.0,0.048,0.057,0.025	-0.018	GT	AG	No	No	No
4733	ENSG00000013573	DDX11	chr12	+	31241977	31243028	31241977	31242085	31242336	31243028	4733	76,71,44,93	69,67,85,96	44,55,179,63	68,61,115,45	325	74	0.166042	0.747504	0.201,0.194,0.105,0.181	0.128,0.17,0.262,0.242	-0.03	GT	AG	No	No	No
5668	ENSG00000254996	ANKHD1-EIF4EBP3	chr5	+	139918503	139921866	139918503	139918668	139921756	139921866	5668	98,129,61,127	3,6,12,3	74,55,143,112	8,8,15,6	3162	74	0.166002	0.747504	0.433,0.335,0.106,0.498	0.178,0.139,0.182,0.304	0.142	GT	AG	No	No	No
4471	ENSG00000181392	SYNE4	chr19	-	36496234	36497573	36496234	36496339	36497324	36497573	4471	96,116,33,53	0,2,1,3	59,41,250,117	6,2,9,0	1059	74	0.167019	0.747595	1.0,0.802,0.698,0.552	0.407,0.589,0.66,1.0	0.099	GT	AG	No	No	No
1348	ENSG00000169727	GPS1	chr17	+	80014161	80014426	80014161	80014267	80014345	80014426	1348	43,65,40,68	274253222366	44,42,76,23	228253492172	152	74	0.167572	0.747886	0.071,0.111,0.081,0.083	0.086,0.075,0.07,0.061	0.014	GT	AG	No	No	No
1850	ENSG00000111300	NAA25	chr12	-	112477032	112478382	112477032	112477143	112478284	112478382	1850	84,120,15,40	16,8,27,13	28,45,171,107	14,11,18,8	1215	74	0.167606	0.747886	0.242,0.477,0.033,0.158	0.109,0.199,0.367,0.449	-0.054	GT	AG	No	No	No
2620	ENSG00000164463	CREBRF	chr5	+	172535626	172537714	172535626	172535821	172537524	172537714	2620	9,9,2,6	10,15,2,0	0,4,4,5	1,3,17,9	1777	74	0.167586	0.747886	0.036,0.024,0.04,1.0	0.0,0.053,0.01,0.023	0.254	GT	AG	No	No	No
50	ENSG00000120314	WDR55	chr5	+	140047818	140048087	140047818	140047919	140047999	140048087	50	13,12,37,40	36,34,47,48	17,13,23,17	32,43,73,21	154	74	0.168585	0.748379	0.148,0.145,0.274,0.286	0.203,0.127,0.131,0.28	0.028	GT	AG	No	No	No
968	ENSG00000161999	JMJD8	chr16	-	733321	733598	733321	733441	733529	733598	968	95,83,94,127	70,89,85,78	90,74,153,38	59,65,174,71	162	74	0.168548	0.748379	0.383,0.299,0.336,0.427	0.411,0.342,0.287,0.196	0.052	GT	AG	No	No	No
1355	ENSG00000114857	NKTR	chr3	+	42661155	42663008	42661155	42661200	42662920	42663008	1355	80,146,38,83	26,14,28,38	61,43,153,141	22,26,17,14	1794	74	0.168091	0.748379	0.113,0.301,0.053,0.083	0.103,0.064,0.271,0.294	-0.046	GT	AG	No	No	No
2474	ENSG00000136319	TTC5	chr14	-	20760141	20763685	20760141	20760286	20763470	20763685	2474	29,44,40,52	70,55,61,80	50,25,37,43	72,72,134,52	3258	74	0.168399	0.748379	0.009,0.018,0.015,0.015	0.016,0.008,0.006,0.018	0.002	GT	AG	No	No	No
2685	ENSG00000129667	RHBDF2	chr17	-	74483793	74484214	74483793	74483933	74484055	74484214	2685	11,20,12,15	0,0,2,1	19,18,15,5	3,2,0,0	196	74	0.168306	0.748379	1.0,1.0,0.694,0.85	0.705,0.773,1.0,1.0	0.017	GT	AG	No	No	No
3242	ENSG00000172053	QARS	chr3	-	49140777	49141139	49140777	49140864	49141063	49141139	3242	106119126143	0,1,0,7	83121149107	0,3,0,1	273	74	0.169113	0.749951	1.0,0.97,1.0,0.847	1.0,0.916,1.0,0.967	-0.017	GT	AG	No	No	No
462	ENSG00000175832	ETV4	chr17	-	41622641	41623036	41622641	41622735	41622925	41623036	462	21,26,43,58	45,60,46,46	60,35,31,10	47,47,118,40	264	74	0.170804	0.75001	0.116,0.108,0.208,0.261	0.264,0.173,0.069,0.065	0.031	GT	AG	No	No	No
764	ENSG00000178467	P4HTM	chr3	+	49042293	49043300	49042293	49042479	49043209	49043300	764	169298196263	22,24,16,22	154143475267	14,12,36,6	804	74	0.170713	0.75001	0.414,0.533,0.53,0.524	0.503,0.523,0.548,0.804	-0.094	GC	AG	No	No	No
770	ENSG00000198830	HMGN2	chr1	+	26799973	26800223	26799973	26800076	26800193	26800223	770	58,105,76,84	0,2,3,0	58,66,95,36	0,1,6,1	191	74	0.169787	0.75001	1.0,0.953,0.908,1.0	1.0,0.962,0.86,0.933	0.026	GT	AG	No	No	No
813	ENSG00000155366	RHOC	chr1	-	113245184	113245741	113245184	113245315	113245620	113245741	813	35,29,37,43	550568537636	14,22,54,22	4494851089553	379	74	0.169819	0.75001	0.012,0.01,0.013,0.013	0.006,0.009,0.01,0.008	0.004	GT	AG	No	No	No
2001	ENSG00000143224	PPOX	chr1	+	161140696	161140971	161140696	161140739	161140823	161140971	2001	11,23,6,11	50,60,40,73	9,14,20,7	28,22,76,31	158	74	0.169967	0.75001	0.093,0.152,0.066,0.066	0.131,0.23,0.11,0.096	-0.047	GT	AG	No	No	No
3287	ENSG00000149273	RPS3	chr11	+	75112683	75113490	75112683	75112777	75113395	75113490	3287	387459397468	4343464840535020	368387791325	3132328076843390	692	74	0.171043	0.75001	0.009,0.01,0.01,0.01	0.012,0.012,0.011,0.01	-0.002	GT	AG	No	No	No
4742	ENSG00000184205	TSPYL2	chrX	+	53113713	53114048	53113713	53113804	53113936	53114048	4742	24,30,19,38	58,33,41,70	19,16,34,33	33,40,86,82	206	74	0.170388	0.75001	0.129,0.246,0.143,0.163	0.171,0.126,0.124,0.126	0.034	GT	AG	Yes	Yes	Yes
4839	ENSG00000102901	CENPT	chr16	-	67863667	67864451	67863667	67863991	67864292	67864451	4839	400531478693	14,18,35,17	470533784325	24,17,12,10	375	74	0.170541	0.75001	0.849,0.853,0.729,0.889	0.794,0.861,0.928,0.865	-0.032	GT	AG	No	No	No
5063	ENSG00000185246	PRPF39	chr14	+	45565626	45565961	45565626	45565695	45565798	45565961	5063	40,57,39,41	8,8,1,2	43,40,72,67	2,1,10,1	177	74	0.17095	0.75001	0.676,0.749,0.942,0.896	0.9,0.944,0.751,0.966	-0.075	GT	AG	No	No	No
5417	ENSG00000101199	ARFGAP1	chr20	+	61918915	61921140	61918915	61920848	61921029	61921140	5417	289296304289	11,17,9,4	236218575206	2,5,45,18	255	74	0.169373	0.75001	0.884,0.835,0.907,0.954	0.972,0.927,0.788,0.769	0.031	GT	AG	No	No	No
5774	ENSG00000127580	WDR24	chr16	-	735868	736186	735868	735990	736067	736186	5774	14,26,17,23	27,41,22,49	18,20,23,4	20,27,100,29	151	74	0.170703	0.75001	0.203,0.237,0.275,0.187	0.306,0.266,0.101,0.063	0.042	GT	AG	No	No	No
877	ENSG00000005961	ITGA2B	chr17	-	42461305	42461506	42461305	42461314	42461452	42461506	877	425558358437	3385304426453420	377309822452	1998200351203350	212	74	0.171345	0.750571	0.042,0.06,0.045,0.043	0.062,0.051,0.053,0.045	-0.005	GT	AG	No	No	No
271	ENSG00000160298	C21orf58	chr21	-	47721043	47722068	47721043	47721627	47721910	47722068	271	257350158172	5,3,3,4	123126580319	3,8,12,4	357	74	0.171522	0.750585	0.914,0.96,0.916,0.899	0.895,0.766,0.909,0.943	0.044	GT	AG	No	No	No
1112	ENSG00000011243	AKAP8L	chr19	-	15509440	15510221	15509440	15509577	15510112	15510221	1112	598775364367	11,4,20,28	3623781341505	17,22,5,1	609	74	0.171986	0.75137	0.869,0.959,0.689,0.614	0.721,0.676,0.97,0.984	-0.055	GT	AG	No	No	No
3845	ENSG00000179909	ZNF154	chr19	-	58208734	58212513	58208734	58209209	58212355	58212513	3845	305323199345	7,4,0,0	186179384263	0,3,0,2	3220	74	0.172051	0.75137	0.5,0.65,1.0,1.0	1.0,0.578,1.0,0.751	-0.045	GT	AG	No	No	No
5016	ENSG00000099326	MZF1	chr19	-	59081710	59082796	59081710	59081894	59082360	59082796	5016	136197129170	4,12,8,10	137101251159	9,3,24,19	540	74	0.173306	0.755965	0.823,0.692,0.688,0.7	0.676,0.822,0.589,0.534	0.071	GT	AG	No	No	No
5585	ENSG00000130529	TRPM4	chr19	+	49714420	49715091	49714420	49714526	49714750	49715091	5585	2,3,4,4	20,23,3,13	3,2,5,0	13,9,49,20	298	74	0.173454	0.755965	0.024,0.031,0.249,0.071	0.054,0.052,0.025,0.0	0.061	GT	AG	No	No	No
4583	ENSG00000215305	VPS16	chr20	+	2844594	2844933	2844594	2844729	2844824	2844933	4583	17,11,11,32	58,67,55,49	11,8,31,16	61,47,123,60	169	74	0.173846	0.756529	0.114,0.067,0.081,0.222	0.073,0.069,0.099,0.105	0.034	GT	AG	No	Yes	Yes
4935	ENSG00000108963	DPH1	chr17	+	1945061	1946718	1945061	1945169	1945898	1946718	4935	146155166233	48,66,63,69	155163256142	45,39,94,37	803	74	0.173975	0.756529	0.219,0.178,0.195,0.237	0.241,0.278,0.201,0.261	-0.038	GT	AG	No	No	No
5068	ENSG00000100316	RPL3	chr22	-	39709195	39710213	39709195	39709315	39710111	39710213	5068	1771199915702100	21,29,29,52	1310137431821500	50,39,52,18	870	74	0.174111	0.756529	0.878,0.854,0.822,0.775	0.69,0.75,0.839,0.877	0.043	GT	AG	No	No	No
32	ENSG00000115875	SRSF7	chr2	-	38975720	38976847	38975720	38975795	38976670	38976847	32	602674731982	518476560608	7766921012503	393477800323	949	74	0.175344	0.758362	0.083,0.099,0.092,0.112	0.133,0.102,0.09,0.108	-0.012	GT	AG	No	No	No
729	ENSG00000169598	DFFB	chr1	+	3800070	3801993	3800070	3800364	3801601	3801993	729	380427623749	0,3,0,2	533557476276	4,1,0,3	1311	74	0.175038	0.758362	1.0,0.889,1.0,0.955	0.883,0.969,1.0,0.839	0.038	GT	AG	No	No	No
888	ENSG00000099622	CIRBP	chr19	+	1271138	1271364	1271138	1271245	1271327	1271364	888	17,26,61,87	375322325493	33,38,67,16	313302593280	156	74	0.175296	0.758362	0.021,0.037,0.082,0.077	0.048,0.056,0.051,0.026	0.009	GT	AG	No	No	No
1414	ENSG00000197375	SLC22A5	chr5	+	131714069	131719993	131714069	131714173	131719838	131719993	1414	53,83,34,55	2,5,1,4	38,43,83,42	4,8,4,3	5739	74	0.174876	0.758362	0.255,0.176,0.305,0.151	0.109,0.065,0.211,0.153	0.087	GT	AG	No	No	No
4633	ENSG00000145495	2006-03-01	chr5	+	10400895	10402251	10400895	10400954	10402170	10402251	4633	408579239411	91,59,52,69	218211675497	41,61,125,97	1290	74	0.175413	0.758362	0.205,0.36,0.209,0.255	0.234,0.166,0.237,0.227	0.041	GT	AG	Yes	Yes	Yes
2564	ENSG00000174444	RPL4	chr15	-	66794949	66795502	66794949	66795088	66795395	66795502	2564	140391338517	7233685457917660	166,164,217,94	5.01152e+16	381	74	0.17585	0.75949	0.004,0.011,0.011,0.013	0.006,0.006,0.003,0.003	0.005	GT	AG	Yes	Yes	Yes
5480	ENSG00000165782	TMEM55B	chr14	-	20926016	20927455	20926016	20926861	20927364	20927455	5480	62,70,38,40	54,71,56,85	49,43,104,75	45,52,143,50	577	74	0.176041	0.759552	0.128,0.112,0.08,0.057	0.123,0.096,0.085,0.161	-0.022	GT	AG	No	No	No
460	ENSG00000126759	CFP	chrX	-	47487500	47489073	47487500	47487676	47488922	47489073	460	27,70,54,103	80,79,85,146	61,90,48,64	75,67,134,67	1320	74	0.176464	0.7597	0.019,0.047,0.034,0.038	0.044,0.07,0.02,0.051	-0.012	GT	AG	No	No	No
682	ENSG00000162191	UBXN1	chr11	-	62444989	62445304	62444989	62445106	62445252	62445304	682	38,85,89,88	155142157213	73,91,136,86	138178278146	220	74	0.176404	0.7597	0.076,0.168,0.16,0.122	0.151,0.147,0.141,0.165	-0.019	GT	AG	No	No	No
5384	ENSG00000176014	TUBB6	chr18	+	12308239	12308794	12308239	12308348	12308685	12308794	5384	50,19,28,23	612355360483	30,20,70,21	249306851333	411	74	0.176605	0.7597	0.014,0.01,0.014,0.009	0.021,0.012,0.015,0.011	-0.003	GT	AG	No	No	No
4880	ENSG00000099797	TECR	chr19	+	14675597	14675935	14675597	14675670	14675877	14675935	4880	24,65,33,34	0,4,3,2	26,36,67,46	4,3,5,4	281	74	0.176841	0.759958	1.0,0.811,0.743,0.817	0.631,0.76,0.779,0.752	0.112	GT	AG	No	No	No
2248	ENSG00000143033	MTF2	chr1	+	93575786	93575985	93575786	93575803	93575883	93575985	2248	377349325480	9,11,8,8	338291620336	9,6,27,9	154	74	0.177034	0.760028	0.953,0.938,0.951,0.966	0.947,0.959,0.917,0.947	0.009	GT	AG	No	No	No
2655	ENSG00000267796	LIN37	chr19	+	36243987	36245058	36243987	36244094	36244917	36245058	2655	204227193200	0,0,0,0	136109361219	2,0,3,1	897	74	0.177875	0.76121	1.0,1.0,1.0,1.0	0.849,1.0,0.908,0.948	0.074	GT	AG	No	No	No
2953	ENSG00000196843	ARID5A	chr2	+	97215489	97216022	97215489	97215542	97215924	97216022	2953	30,38,44,42	29,32,46,34	40,44,60,22	30,30,37,21	456	74	0.177843	0.76121	0.144,0.162,0.134,0.167	0.178,0.192,0.208,0.145	-0.029	GT	AG	No	No	No
3581	ENSG00000100359	SGSM3	chr22	+	40804797	40805376	40804797	40804846	40804936	40805376	3581	23,31,14,33	96,113,57,97	12,16,29,21	48,60,165,88	164	74	0.178016	0.76121	0.098,0.11,0.1,0.133	0.101,0.107,0.073,0.097	0.016	GT	AG	No	No	No
4415	ENSG00000171703	TCEA2	chr20	+	62701117	62701988	62701117	62701767	62701841	62701988	4415	6,11,4,8	38,75,33,36	7,2,13,6	46,24,127,69	148	74	0.177738	0.76121	0.073,0.068,0.057,0.1	0.071,0.04,0.049,0.042	0.024	GT	AG	Yes	Yes	Yes
681	ENSG00000162191	UBXN1	chr11	-	62444989	62445304	62444989	62445035	62445252	62445304	681	308369366455	0,0,0,2	279339605288	2,3,4,2	291	74	0.178401	0.762096	1.0,1.0,1.0,0.983	0.973,0.966,0.975,0.973	0.024	GT	AG	No	No	No
2158	ENSG00000177943	MAMDC4	chr9	+	139753170	139753584	139753170	139753305	139753456	139753584	2158	3,33,18,31	7,3,0,3	14,13,45,14	5,6,12,5	225	74	0.180108	0.7644	0.124,0.783,1.0,0.773	0.479,0.416,0.552,0.479	0.189	GT	AG	No	No	No
2720	ENSG00000159753	RLTPR	chr16	+	67679442	67679680	67679442	67679534	67679626	67679680	2720	12,7,10,3	6,17,13,8	7,10,19,14	3,8,33,5	166	74	0.179854	0.7644	0.471,0.155,0.255,0.143	0.51,0.358,0.204,0.555	-0.151	GT	AG	No	No	No
3031	ENSG00000147576	ADHFE1	chr8	+	67356601	67356983	67356601	67356655	67356828	67356983	3031	2,1,0,0	4,7,4,6	1,1,0,5	0,1,5,5	247	74	0.180182	0.7644	0.13,0.041,0.0,0.0	1.0,0.231,0.0,0.231	-0.323	GC	AG	No	No	No
4167	ENSG00000106077	ABHD11	chr7	-	73151550	73152065	73151550	73151721	73151891	73152065	4167	20,45,47,59	12,10,12,6	32,38,52,16	7,11,29,10	244	74	0.179584	0.7644	0.336,0.577,0.543,0.749	0.581,0.512,0.352,0.327	0.108	GT	AG	No	No	No
4350	ENSG00000182325	FBXL6	chr8	-	145579959	145580373	145579959	145580191	145580259	145580373	4350	7,22,43,26	29,54,62,89	18,40,42,25	52,98,70,13	142	74	0.179964	0.7644	0.112,0.175,0.265,0.132	0.153,0.175,0.238,0.501	-0.096	GT	AG	No	No	No
5470	ENSG00000115942	ORC2	chr2	-	201778017	201778715	201778017	201778136	201778653	201778715	5470	26,33,16,47	52,42,49,51	13,15,34,28	40,41,67,35	591	74	0.180111	0.7644	0.059,0.09,0.039,0.103	0.039,0.044,0.06,0.091	0.014	GT	AG	No	Yes	Yes
5692	ENSG00000178761	FAM219B	chr15	-	75192332	75195127	75192332	75194404	75194944	75195127	5692	562613576634	6,12,8,10	403452812414	9,6,16,12	614	74	0.17939	0.7644	0.919,0.86,0.897,0.884	0.844,0.901,0.859,0.806	0.037	GT	AG	No	No	No
834	ENSG00000164039	BDH2	chr4	-	104006505	104007697	104006505	104006619	104007636	104007697	834	39,31,16,20	45,45,8,24	15,18,36,29	18,24,64,42	1091	74	0.180667	0.765512	0.056,0.045,0.119,0.053	0.053,0.048,0.037,0.045	0.023	GT	AG	No	No	No
4259	ENSG00000213930	GALT	chr9	+	34648758	34649078	34648758	34648891	34648994	34649078	4259	10,20,13,13	17,32,19,21	15,26,21,13	16,17,36,17	177	74	0.180978	0.765512	0.197,0.207,0.222,0.206	0.282,0.39,0.196,0.242	-0.069	GT	AG	No	No	No
5665	ENSG00000049656	CLPTM1L	chr5	-	1321749	1321934	1321749	1321794	1321878	1321934	5665	19,24,31,36	167172216296	27,20,31,13	190251295141	158	74	0.180891	0.765512	0.051,0.061,0.063,0.054	0.062,0.036,0.047,0.041	0.011	GT	AG	No	No	No
365	ENSG00000071894	CPSF1	chr8	-	145619097	145619375	145619097	145619253	145619327	145619375	365	37,53,53,77	173151150191	56,56,91,38	113118291106	148	74	0.181692	0.767239	0.097,0.149,0.15,0.168	0.199,0.192,0.135,0.152	-0.028	GT	AG	No	No	No
664	ENSG00000104518	GSDMD	chr8	+	144643171	144643593	144643171	144643274	144643539	144643593	664	216187162222	52,49,55,35	144144307127	36,51,86,44	339	74	0.18204	0.767239	0.476,0.454,0.391,0.581	0.466,0.381,0.438,0.387	0.057	GT	AG	No	No	No
2947	ENSG00000168255	POLR2J3	chr7	-	102207443	102208631	102207443	102207530	102208456	102208631	2947	3,11,20,4	2,0,1,3	17,21,11,9	0,3,2,0	1000	74	0.182099	0.767239	0.1,1.0,0.597,0.09	1.0,0.341,0.289,1.0	-0.211	GT	AG	No	No	No
4656	ENSG00000114388	NPRL2	chr3	-	50385957	50386213	50385957	50385994	50386115	50386213	4656	34,28,27,19	53,81,75,93	29,29,40,28	61,59,117,43	195	74	0.181786	0.767239	0.196,0.116,0.12,0.072	0.153,0.157,0.115,0.198	-0.03	GT	AG	No	No	No
1145	ENSG00000164068	RNF123	chr3	+	49749911	49751020	49749911	49750089	49750945	49751020	1145	171244198258	86111104153	115141335105	49,64,214,98	930	74	0.182405	0.767778	0.137,0.149,0.132,0.118	0.157,0.149,0.111,0.079	0.01	GT	AG	Yes	Yes	Yes
4980	ENSG00000114745	GORASP1	chr3	-	39141795	39142368	39141795	39141994	39142278	39142368	4980	88,70,100,147	0,9,1,0	55,71,136,47	2,3,5,3	358	74	0.182912	0.76916	1.0,0.617,0.954,1.0	0.85,0.83,0.849,0.764	0.069	GT	AG	No	No	No
1879	ENSG00000167257	RNF214	chr11	+	117109316	117110576	117109316	117109362	117110516	117110576	1879	349434333502	3,1,1,3	309301628331	3,1,1,0	1228	74	0.183999	0.770918	0.875,0.963,0.953,0.91	0.861,0.948,0.974,1.0	-0.02	GT	AG	No	No	No
2755	ENSG00000155363	MOV10	chr1	+	113240908	113241411	113240908	113241100	113241336	113241411	2755	363453245241	147166162207	263214598298	114107267121	310	74	0.184046	0.770918	0.371,0.394,0.265,0.217	0.355,0.323,0.348,0.37	-0.037	GT	AG	No	No	No
3635	ENSG00000185753	CXorf38	chrX	-	40488284	40490025	40488284	40489414	40489865	40490025	3635	29,13,6,28	115,87,57,63	10,7,35,13	43,42,181,95	525	74	0.183716	0.770918	0.034,0.021,0.015,0.059	0.032,0.023,0.027,0.019	0.007	GT	AG	No	No	No
4146	ENSG00000119688	ABCD4	chr14	-	74759450	74759951	74759450	74759572	74759856	74759951	4146	116,151,69,92	10,15,16,30	50,64,174,134	17,23,47,16	358	74	0.183534	0.770918	0.706,0.675,0.471,0.388	0.378,0.365,0.434,0.634	0.107	GT	AG	No	No	No
2897	ENSG00000115548	KDM3A	chr2	+	86705730	86707485	86705730	86705858	86707289	86707485	2897	38,65,39,43	102,115,44,89	48,23,58,58	56,68,158,154	1505	74	0.184512	0.772116	0.018,0.027,0.042,0.023	0.04,0.016,0.018,0.018	0.004	GT	AG	No	No	No
3481	ENSG00000133316	WDR74	chr11	-	62601089	62601409	62601089	62601146	62601263	62601409	3481	38,33,42,39	124119143166	32,38,44,42	114,134,175,50	191	74	0.184981	0.77333	0.106,0.097,0.102,0.083	0.098,0.099,0.089,0.246	-0.036	GT	AG	No	No	No
2363	ENSG00000049089	COL9A2	chr1	-	40777730	40778151	40777730	40777784	40778127	40778151	2363	7,19,15,6	11,18,9,21	7,4,21,11	6,14,39,23	417	74	0.185719	0.77566	0.101,0.158,0.228,0.048	0.172,0.048,0.087,0.078	0.038	GT	AG	No	No	No
147	ENSG00000113240	CLK4	chr5	-	178043882	178045779	178043882	178043949	178044344	178045779	147	16,5,3,3	18,19,4,16	1,3,9,10	4,6,9,7	469	74	0.187062	0.778516	0.123,0.04,0.106,0.029	0.038,0.073,0.136,0.184	-0.033	GT	AG	No	No	No
1244	ENSG00000148824	MTG1	chr10	+	135215032	135215749	135215032	135215094	135215652	135215749	1244	401481535548	38,60,96,100	486421700265	79,113,98,43	632	74	0.186718	0.778516	0.553,0.484,0.395,0.391	0.419,0.304,0.455,0.419	0.056	GT	AG	No	Yes	Yes
2068	ENSG00000161551	ZNF577	chr19	-	52390073	52391204	52390073	52390165	52391148	52391204	2068	327301220333	0,1,0,7	232264512357	2,4,3,5	1057	74	0.18685	0.778516	1.0,0.955,1.0,0.769	0.89,0.822,0.923,0.833	0.064	GC	AG	No	No	No
4307	ENSG00000184840	TMED9	chr5	+	177020650	177021286	177020650	177020776	177021139	177021286	4307	35,28,39,63	417439336408	25,26,53,39	237333807342	437	74	0.187126	0.778516	0.014,0.011,0.019,0.025	0.018,0.013,0.011,0.019	0.002	GT	AG	No	No	No
2536	ENSG00000104907	TRMT1	chr19	-	13226810	13227245	13226810	13226866	13227000	13227245	2536	150162352331	0,4,7,12	251,290,276,82	2,8,1,3	208	74	0.188892	0.784349	1.0,0.935,0.947,0.908	0.978,0.928,0.99,0.907	-0.003	GT	AG	No	No	No
3102	ENSG00000177731	FLII	chr17	-	18148149	18148733	18148149	18148586	18148667	18148733	3102	25,26,28,44	214237136184	16,30,53,17	145175422149	155	74	0.188726	0.784349	0.053,0.05,0.089,0.102	0.05,0.076,0.057,0.052	0.015	GT	AG	No	No	No
558	ENSG00000100462	PRMT5	chr14	-	23397334	23397824	23397334	23397450	23397705	23397824	558	18,18,21,30	3,2,1,8	25,7,29,22	4,2,1,0	329	74	0.189632	0.784613	0.574,0.669,0.825,0.458	0.584,0.44,0.867,1.0	-0.091	GT	AG	No	No	No
1225	ENSG00000175061	FAM211A-AS1	chr17	+	16342350	16342728	16342350	16342374	16342640	16342728	1225	370287317468	93,116,92,160	231343443286	80,112,198,99	340	74	0.190241	0.784613	0.464,0.35,0.429,0.389	0.386,0.4,0.327,0.386	0.033	GT	AG	No	No	No
1474	ENSG00000179583	CIITA	chr16	+	11000355	11003044	11000355	11002006	11002839	11003044	1474	76,59,108,109	5,3,1,2	101,94,129,60	4,1,1,1	907	74	0.189805	0.784613	0.554,0.616,0.898,0.816	0.673,0.885,0.913,0.83	-0.104	GT	AG	No	No	No
2159	ENSG00000177943	MAMDC4	chr9	+	139753660	139754516	139753660	139753769	139754337	139754516	2159	91,142,93,106	3,5,2,1	95,81,165,68	0,4,11,4	642	74	0.189278	0.784613	0.778,0.766,0.843,0.924	1.0,0.7,0.634,0.662	0.079	GT	AG	No	No	No
2872	ENSG00000150433	TMEM218	chr11	-	124972027	124972705	124972027	124972213	124972532	124972705	2872	22,60,40,36	1,1,0,4	27,15,82,19	0,4,4,1	393	74	0.190015	0.784613	0.806,0.919,1.0,0.629	1.0,0.414,0.794,0.782	0.091	GT	AG	No	No	No
3791	ENSG00000105677	TMEM147	chr19	+	36037573	36038142	36037573	36037710	36038020	36038142	3791	224206266291	0,0,4,4	219237399161	1,1,0,0	384	74	0.189508	0.784613	1.0,1.0,0.928,0.933	0.977,0.979,1.0,1.0	-0.024	GT	AG	No	No	No
3808	ENSG00000102878	HSF4	chr16	+	67203181	67203848	67203181	67203251	67203533	67203848	3808	18,22,0,5	1,2,4,3	8,5,49,23	0,2,3,7	356	74	0.190481	0.784613	0.789,0.696,0.0,0.257	1.0,0.342,0.772,0.406	-0.195	GT	AG	No	No	No
4215	ENSG00000123384	LRP1	chr12	+	57598409	57599032	57598409	57598532	57598891	57599032	4215	13,3,1,1	7,24,6,14	2,2,29,17	4,0,31,20	433	74	0.190061	0.784613	0.241,0.021,0.028,0.012	0.079,1.0,0.138,0.127	-0.261	GT	AG	No	No	No
5435	ENSG00000075826	SEC31B	chr10	-	102265117	102265958	102265117	102265252	102265796	102265958	5435	314428181210	1,1,2,2	169145546327	0,2,1,0	618	74	0.190778	0.784613	0.974,0.981,0.916,0.926	1.0,0.897,0.985,1.0	-0.021	GT	AG	No	No	No
5770	ENSG00000130307	USHBP1	chr19	-	17373360	17374959	17373360	17373799	17374810	17374959	5770	12,11,3,2	0,2,0,2	1,0,14,8	2,1,0,5	1085	74	0.190617	0.784613	1.0,0.273,1.0,0.064	0.033,0.0,1.0,0.098	0.302	GT	AG	No	No	No
776	ENSG00000198951	NAGA	chr22	-	42466285	42466834	42466285	42466370	42466766	42466834	776	601531512577	5,6,3,6	390519844421	7,1,3,2	470	74	0.19108	0.785105	0.95,0.933,0.964,0.938	0.898,0.988,0.978,0.971	-0.012	GT	AG	No	No	No
4319	ENSG00000161960	EIF4A1	chr17	+	7477577	7477996	7477577	7477626	7477863	7477996	4319	264231326401	2137165821482620	300337419230	1769201131911330	311	74	0.191413	0.785722	0.029,0.032,0.035,0.035	0.039,0.038,0.03,0.04	-0.004	GT	AG	No	No	No
149	ENSG00000113240	CLK4	chr5	-	178044344	178045779	178044344	178044435	178045556	178045779	149	9,28,2,5	12,20,7,12	5,9,22,29	10,10,15,19	1195	74	0.193099	0.786617	0.044,0.08,0.017,0.025	0.03,0.053,0.083,0.086	-0.021	GT	AG	No	No	No
216	ENSG00000183569	SERHL2	chr22	+	42951669	42952089	42951669	42951711	42952069	42952089	216	27,34,4,5	0,0,0,0	3,3,34,6	0,0,4,1	432	74	0.192784	0.786617	1.0,1.0,1.0,1.0	1.0,1.0,0.593,0.507	0.225	GT	AG	No	No	No
555	ENSG00000100462	PRMT5	chr14	-	23389737	23390265	23389737	23389940	23390048	23390265	555	462427551804	13,6,8,25	498547719315	6,10,14,6	182	74	0.192504	0.786617	0.935,0.967,0.966,0.929	0.971,0.957,0.954,0.955	-0.01	GT	AG	No	No	No
1471	ENSG00000057608	GDI2	chr10	-	5808203	5808601	5808203	5808258	5808456	5808601	1471	50,64,59,63	904780763973	53,51,106,55	6146541260736	272	74	0.193457	0.786617	0.015,0.022,0.021,0.017	0.023,0.021,0.022,0.02	-0.003	GT	AG	No	No	No
2133	ENSG00000090097	PCBP4	chr3	-	51993910	51994336	51993910	51994039	51994204	51994336	2133	6,7,4,2	14,22,8,14	2,2,9,1	10,8,35,16	239	74	0.192641	0.786617	0.117,0.09,0.134,0.042	0.058,0.072,0.074,0.019	0.04	GT	AG	No	No	No
2761	ENSG00000147454	SLC25A37	chr8	+	23423620	23425891	23423620	23423849	23425834	23425891	2761	1.25332e+19	5,23,28,23	9.65691e+17	29,29,35,27	2059	74	0.192356	0.786617	0.989,0.96,0.93,0.946	0.923,0.919,0.959,0.967	0.014	GT	AG	No	No	No
3275	ENSG00000166783	KIAA0430	chr16	-	15728613	15730199	15728613	15728788	15729512	15730199	3275	31,10,8,7	85,59,27,57	11,5,16,8	36,36,87,64	798	74	0.191845	0.786617	0.033,0.015,0.027,0.011	0.028,0.013,0.017,0.011	0.004	GT	AG	No	No	No
3336	ENSG00000213445	SIPA1	chr11	+	65413926	65414536	65413926	65414134	65414440	65414536	3336	457581384382	2,3,3,2	343455841387	5,5,6,1	380	74	0.193382	0.786617	0.978,0.974,0.961,0.974	0.93,0.947,0.965,0.987	0.014	GT	AG	No	No	No
4510	ENSG00000163930	BAP1	chr3	-	52440268	52440923	52440268	52440392	52440844	52440923	4510	48,59,88,121	111125184230	78,77,104,32	188167240106	526	74	0.193305	0.786617	0.057,0.062,0.063,0.069	0.055,0.061,0.057,0.041	0.009	GT	AG	No	No	No
4792	ENSG00000135446	CDK4	chr12	-	58144989	58145519	58144989	58145125	58145282	58145519	4792	72,71,77,127	9097889441259	53,65,85,43	6727321288564	231	74	0.19226	0.786617	0.025,0.028,0.025,0.031	0.025,0.028,0.021,0.024	0.003	GT	AG	No	No	No
1384	ENSG00000105698	USF2	chr19	+	35769600	35769977	35769600	35769695	35769872	35769977	1384	255276210316	9,13,14,17	179191509197	14,17,18,18	251	74	0.193857	0.786754	0.893,0.862,0.816,0.846	0.79,0.768,0.893,0.763	0.051	GT	AG	No	No	No
2392	ENSG00000131591	C1orf159	chr1	-	1025732	1026754	1025732	1025808	1026657	1026754	2392	182237121164	0,5,1,1	99110421141	1,0,2,1	923	74	0.19372	0.786754	1.0,0.792,0.907,0.929	0.888,1.0,0.944,0.919	-0.031	GT	AG	No	No	No
1256	ENSG00000101158	NELFCD	chr20	+	57568678	57569294	57568678	57568730	57569164	57569294	1256	410418395516	11,17,15,17	384437704386	8,8,24,11	508	74	0.194053	0.786808	0.844,0.782,0.793,0.816	0.875,0.888,0.81,0.836	-0.043	GT	AG	No	No	No
3882	ENSG00000204301	NOTCH4	chr6	-	32162619	32164198	32162619	32163927	32164100	32164198	3882	7,12,1,15	6,1,2,0	4,4,9,7	0,1,1,2	247	74	0.194371	0.787357	0.259,0.782,0.13,1.0	1.0,0.545,0.729,0.512	-0.154	GT	AG	No	No	No
1194	ENSG00000132470	ITGB4	chr17	+	73753280	73753899	73753280	73753391	73753496	73753899	1194	0,4,0,3	30,49,22,33	2,2,9,2	21,27,100,57	179	74	0.194781	0.788278	0.0,0.033,0.0,0.036	0.038,0.03,0.036,0.014	-0.012	GT	AG	No	No	No
1822	ENSG00000221978	CCNL2	chr1	-	1326145	1328183	1326145	1326245	1328058	1328183	1822	1355189713821900	5,9,14,17	1336144221101260	6,14,9,2	1887	74	0.195609	0.790142	0.914,0.892,0.795,0.815	0.897,0.802,0.902,0.961	-0.036	GT	AG	No	No	No
4777	ENSG00000144591	GMPPA	chr2	+	220366197	220366759	220366197	220366301	220366572	220366759	4777	108,106,49,64	75,100,99,105	36,43,121,83	72,64,218,68	345	74	0.19543	0.790142	0.236,0.185,0.096,0.116	0.097,0.126,0.106,0.207	0.024	GT	AG	No	No	No
1241	ENSG00000100949	RABGGTA	chr14	-	24740042	24740375	24740042	24740153	24740318	24740375	1241	3,2,7,7	49,41,31,60	4,14,7,2	42,25,62,43	239	74	0.196106	0.791408	0.019,0.015,0.065,0.035	0.029,0.148,0.034,0.014	-0.023	GT	AG	Yes	Yes	Yes
5582	ENSG00000198563	DDX39B	chr6	-	31500556	31503262	31500556	31500688	31503143	31503262	5582	1.13761e+17	552621557739	7.01968e+17	477535790447	2529	74	0.196792	0.793433	0.376,0.38,0.27,0.261	0.301,0.271,0.464,0.45	-0.05	GT	AG	No	No	No
107	ENSG00000182944	EWSR1	chr22	+	29694722	29695270	29694722	29694885	29695184	29695270	107	130149111174	18,22,10,6	113131217129	15,19,34,12	373	74	0.197783	0.796684	0.589,0.573,0.688,0.852	0.599,0.578,0.559,0.681	0.071	GT	AG	No	No	No
2873	ENSG00000150433	TMEM218	chr11	-	124972027	124972705	124972027	124972247	124972532	124972705	2873	21,52,36,29	0,1,0,0	24,13,68,17	0,1,4,0	359	74	0.198036	0.796958	1.0,0.915,1.0,1.0	1.0,0.728,0.778,1.0	0.102	GT	AG	No	No	No
1139	ENSG00000071082	RPL31	chr2	+	101618754	101619270	101618754	101618777	101619163	101619270	1139	55,48,118,161	693776552687	121,125,58,48	5596541192601	460	74	0.199576	0.801096	0.013,0.01,0.033,0.036	0.034,0.03,0.008,0.013	0.002	GT	AG	No	No	No
1715	ENSG00000005955	GGNBP2	chr17	+	34934412	34935849	34934412	34934616	34935674	34935849	1715	34,32,14,21	94,99,96,81	13,14,37,24	68,96,167,77	1132	74	0.199623	0.801096	0.023,0.021,0.009,0.017	0.012,0.009,0.014,0.02	0.004	GT	AG	No	No	No
4981	ENSG00000114745	GORASP1	chr3	-	39142237	39142593	39142237	39142368	39142506	39142593	4981	6,12,5,16	51,57,42,54	15,7,14,10	38,46,63,29	212	74	0.199299	0.801096	0.039,0.068,0.04,0.094	0.121,0.05,0.072,0.107	-0.027	GT	AG	No	No	No
3667	ENSG00000119535	CSF3R	chr1	-	36937033	36937740	36937033	36937247	36937666	36937740	3667	10,4,3,7	57,56,15,38	2,1,21,15	19,21,103,48	493	74	0.200464	0.803721	0.026,0.011,0.029,0.027	0.016,0.007,0.03,0.045	-0.001	GT	AG	No	No	No
644	ENSG00000140853	NLRC5	chr16	+	57061983	57062297	57061983	57062115	57062213	57062297	644	11,47,28,59	15,10,8,12	46,33,38,31	4,10,18,2	172	74	0.20073	0.803905	0.24,0.669,0.601,0.679	0.832,0.587,0.476,0.87	-0.144	GT	AG	No	No	No
992	ENSG00000103502	CDIPT	chr16	-	29871901	29872580	29871901	29871983	29872426	29872580	992	30,31,29,63	106129111148	37,34,52,43	70,111,178,94	517	74	0.20107	0.803905	0.039,0.033,0.036,0.057	0.07,0.042,0.04,0.061	-0.012	GT	AG	No	No	No
1503	ENSG00000130244	FAM98C	chr19	+	38893977	38894334	38893977	38894126	38894199	38894334	1503	2,4,5,0	22,17,10,17	2,0,2,2	11,12,26,17	147	74	0.200996	0.803905	0.044,0.106,0.201,0.0	0.084,0.0,0.037,0.056	0.043	GT	AG	No	No	No
339	ENSG00000167962	ZNF598	chr16	-	2049496	2050482	2049496	2050257	2050409	2050482	339	99,87,127,120	84,79,95,139	68,92,152,66	88,97,166,54	226	74	0.201601	0.804536	0.278,0.265,0.304,0.22	0.202,0.237,0.231,0.286	0.028	GT	AG	No	No	No
4971	ENSG00000100055	CYTH4	chr22	+	37707496	37708215	37707496	37707568	37708060	37708215	4971	3,12,16,13	17,10,17,21	17,15,24,19	19,24,29,11	566	74	0.201553	0.804536	0.023,0.136,0.11,0.075	0.105,0.076,0.098,0.184	-0.03	GT	AG	No	No	No
769	ENSG00000198830	HMGN2	chr1	+	26799973	26800223	26799973	26800018	26800193	26800223	769	77,121,87,103	1090117815781670	78,86,130,54	1194140619561040	249	74	0.202199	0.804684	0.021,0.03,0.016,0.018	0.019,0.018,0.019,0.015	0.004	GT	AG	No	No	No
1211	ENSG00000115204	MPV17	chr2	-	27535081	27535456	27535081	27535114	27535360	27535456	1211	42,73,59,58	201214172210	39,53,125,72	141152373182	320	74	0.201962	0.804684	0.046,0.073,0.073,0.06	0.06,0.075,0.072,0.084	-0.01	GT	AG	No	No	No
2641	ENSG00000112739	PRPF4B	chr6	+	4061888	4062533	4061888	4061934	4062446	4062533	2641	76,92,75,77	4,7,3,8	59,63,86,63	8,4,7,9	586	74	0.202135	0.804684	0.706,0.624,0.759,0.549	0.482,0.665,0.608,0.469	0.104	GT	AG	No	No	No
179	ENSG00000110321	EIF4G2	chr11	-	10821098	10821895	10821098	10821303	10821636	10821895	179	101,81,47,87	566508581887	76,69,105,83	619629641426	407	74	0.202817	0.805284	0.031,0.028,0.014,0.018	0.022,0.02,0.029,0.034	-0.003	GT	AG	No	No	No
2711	ENSG00000136485	DCAF7	chr17	+	61666361	61671628	61666361	61666599	61671564	61671628	2711	2.04812e+19	125164122134	1.16181e+19	120102264149	5039	74	0.202825	0.805284	0.706,0.611,0.618,0.665	0.587,0.63,0.642,0.619	0.031	GT	AG	No	No	No
3706	ENSG00000196730	DAPK1	chr9	+	90254564	90254730	90254564	90254613	90254703	90254730	3706	3,2,4,1	39,31,25,53	0,0,3,2	30,31,67,47	164	74	0.20313	0.805284	0.034,0.028,0.067,0.008	0.0,0.0,0.02,0.019	0.025	GT	AG	No	No	No
4493	ENSG00000004700	RECQL	chr12	-	21654103	21654527	21654103	21654306	21654414	21654527	4493	259162137192	3,2,4,2	101142392154	0,2,0,5	182	74	0.203285	0.805284	0.972,0.971,0.933,0.975	1.0,0.967,1.0,0.926	-0.01	GT	AG	No	No	No
5609	ENSG00000137100	DCTN3	chr9	-	34614706	34617968	34614706	34614765	34617881	34617968	5609	101147107139	8,2,3,0	122,90,143,93	4,3,8,4	3190	74	0.203225	0.805284	0.227,0.63,0.453,1.0	0.414,0.41,0.293,0.35	0.211	GT	AG	Yes	Yes	Yes
4977	ENSG00000149582	TMEM25	chr11	+	118401906	118402586	118401906	118401949	118402492	118402586	4977	4,24,24,20	3,4,3,2	15,10,9,10	2,0,3,0	617	74	0.203667	0.806057	0.138,0.418,0.49,0.545	0.474,1.0,0.265,1.0	-0.287	GT	AG	No	No	No
340	ENSG00000167962	ZNF598	chr16	-	2052206	2052733	2052206	2052424	2052521	2052733	340	35,51,75,78	126150156171	70,50,71,30	132181259100	171	74	0.203931	0.806361	0.107,0.128,0.172,0.165	0.187,0.107,0.106,0.115	0.014	GT	AG	No	No	No
1908	ENSG00000111653	ING4	chr12	-	6761436	6761936	6761436	6761584	6761827	6761936	1908	17,17,13,20	83,84,36,67	7,6,35,35	30,26,117,83	317	74	0.204912	0.808752	0.046,0.045,0.078,0.065	0.052,0.051,0.065,0.09	-0.006	GT	AG	No	No	No
4013	ENSG00000196352	CD55	chr1	+	207510037	207510754	207510037	207510163	207510673	207510754	4013	265248206311	1581118011711740	168190419361	89893121661566	584	74	0.204901	0.808752	0.021,0.026,0.022,0.022	0.023,0.025,0.024,0.028	-0.002	GT	AG	No	No	No
418	ENSG00000118046	STK11	chr19	+	1221211	1222005	1221211	1221339	1221947	1222005	418	85,122,72,92	136112114156	68,59,173,75	74,79,203,91	682	74	0.205426	0.808893	0.064,0.106,0.064,0.06	0.091,0.075,0.085,0.082	-0.01	GT	AG	Yes	Yes	Yes
966	ENSG00000089916	GPATCH2L	chr14	+	76639888	76643033	76639888	76639968	76642965	76643033	966	154198196173	133146127165	145138228150	115120273111	3071	74	0.205511	0.808893	0.027,0.032,0.036,0.025	0.029,0.027,0.02,0.032	0.003	GT	AG	No	No	No
1667	ENSG00000069399	BCL3	chr19	+	45261502	45262098	45261502	45261730	45261980	45262098	1667	29,34,15,21	4,2,1,1	29,13,69,28	0,2,3,1	324	74	0.205234	0.808893	0.623,0.795,0.774,0.827	1.0,0.598,0.84,0.865	-0.071	GC	AG	No	No	No
5694	ENSG00000178761	FAM219B	chr15	-	75197004	75198706	75197004	75197572	75198618	75198706	5694	77,122,92,80	57,62,52,69	67,58,149,64	41,48,122,52	1120	74	0.206471	0.81193	0.082,0.115,0.105,0.071	0.097,0.074,0.075,0.075	0.013	GT	AG	No	No	No
1625	ENSG00000160117	ANKLE1	chr19	+	17393464	17393811	17393464	17393570	17393672	17393811	1625	20,38,27,69	41,44,55,56	30,31,47,18	55,48,93,23	176	74	0.207578	0.812327	0.17,0.266,0.171,0.341	0.187,0.214,0.175,0.248	0.031	GT	AG	No	No	No
1763	ENSG00000227057	WDR46	chr6	-	33248204	33248764	33248204	33248299	33248450	33248764	1763	65,50,53,57	168124162226	33,46,80,48	162159296120	225	74	0.206789	0.812327	0.113,0.117,0.097,0.077	0.063,0.087,0.082,0.116	0.014	GT	AG	No	No	No
1902	ENSG00000011304	PTBP1	chr19	+	808359	808762	808359	808452	808545	808762	1902	36,34,31,28	91198310421345	30,42,61,29	90810031689859	167	74	0.20701	0.812327	0.017,0.015,0.013,0.009	0.014,0.018,0.016,0.015	-0.002	GT	AG	No	No	No
2586	ENSG00000159363	ATP13A2	chr1	-	17312957	17313451	17312957	17313127	17313299	17313451	2586	1,14,24,29	188165146166	13,10,21,7	108,130,326,86	246	74	0.20766	0.812327	0.002,0.025,0.047,0.05	0.035,0.023,0.019,0.024	0.006	GT	AG	No	No	No
2777	ENSG00000197386	HTT	chr4	+	3189377	3190820	3189377	3189613	3190677	3190820	2777	44,40,9,8	9,14,8,19	5,5,41,46	7,9,34,25	1138	74	0.207704	0.812327	0.241,0.157,0.068,0.027	0.044,0.035,0.073,0.107	0.059	GT	AG	No	Yes	Yes
5403	ENSG00000060138	YBX3	chr12	-	10854558	10856747	10854558	10854733	10856658	10856747	5403	279233202294	68,63,53,58	163183444211	30,45,92,38	1999	74	0.207429	0.812327	0.132,0.12,0.124,0.158	0.167,0.131,0.152,0.171	-0.022	GT	AG	No	No	No
3633	ENSG00000256269	HMBS	chr11	+	118962834	118963521	118962834	118962873	118963467	118963521	3633	375397399481	0,2,8,8	379301591171	3,1,4,2	668	74	0.208226	0.812893	1.0,0.957,0.847,0.869	0.933,0.971,0.942,0.905	-0.02	GT	AG	Yes	Yes	Yes
4241	ENSG00000196547	MAN2A2	chr15	+	91455272	91455894	91455272	91455509	91455746	91455894	4241	187243121211	31,28,25,16	141117271113	19,26,40,25	311	74	0.208212	0.812893	0.589,0.674,0.535,0.758	0.638,0.517,0.617,0.518	0.067	GT	AG	No	No	No
3372	ENSG00000170949	ZNF160	chr19	-	53594665	53594973	53594665	53594806	53594889	53594973	3372	40,66,28,41	8,13,5,9	44,29,67,75	11,3,39,20	157	74	0.208422	0.81292	0.702,0.705,0.725,0.682	0.653,0.82,0.447,0.639	0.064	GT	AG	No	No	No
1016	ENSG00000002016	RAD52	chr12	-	1038929	1039310	1038929	1039052	1039216	1039310	1016	28,29,14,22	52,34,45,46	13,5,86,40	41,21,60,36	238	74	0.209823	0.816907	0.143,0.21,0.088,0.129	0.09,0.069,0.308,0.257	-0.039	GT	AG	No	No	No
1420	ENSG00000164548	TRA2A	chr7	-	23561325	23562051	23561325	23561459	23561739	23562051	1420	77,139,40,74	9,8,11,11	46,38,195,174	3,9,16,5	354	74	0.209772	0.816907	0.641,0.784,0.432,0.584	0.762,0.469,0.718,0.879	-0.097	GT	AG	No	No	No
1165	ENSG00000123136	DDX39A	chr19	-	14520114	14520457	14520114	14520259	14520347	14520457	1165	56,76,73,126	272292464569	91,92,81,28	425485483211	162	74	0.210558	0.817013	0.086,0.106,0.067,0.092	0.089,0.08,0.071,0.057	0.013	GT	AG	No	No	No
1296	ENSG00000111325	OGFOD2	chr12	+	123460357	123461314	123460357	123460414	123461147	123461314	1296	178217190291	4,1,6,1	188165346135	1,2,5,0	807	74	0.211496	0.817013	0.803,0.952,0.744,0.964	0.945,0.883,0.864,1.0	-0.057	GT	AG	No	No	No
1356	ENSG00000114857	NKTR	chr3	+	42661507	42663008	42661507	42661535	42662920	42663008	1356	68,123,32,56	9,5,11,5	40,38,126,118	1,2,10,11	1459	74	0.210288	0.817013	0.277,0.555,0.129,0.362	0.67,0.491,0.39,0.352	-0.145	GT	AG	No	No	No
1465	ENSG00000103249	CLCN7	chr16	-	1499276	1500667	1499276	1499328	1500497	1500667	1465	535743259414	80,129,86,96	243236990442	52,68,125,50	1243	74	0.212122	0.817013	0.285,0.255,0.152,0.204	0.218,0.171,0.32,0.345	-0.04	GT	AG	Yes	Yes	Yes
1907	ENSG00000111653	ING4	chr12	-	6761436	6761936	6761436	6761475	6761827	6761936	1907	166,162,77,120	3,6,4,4	50,61,273,205	3,0,5,4	426	74	0.211633	0.817013	0.906,0.824,0.77,0.839	0.743,1.0,0.905,0.899	-0.052	GT	AG	No	No	No
2338	ENSG00000104894	CD37	chr19	+	49838970	49840290	49838970	49839039	49840165	49840290	2338	292345139191	17,37,15,24	187146525312	9,5,41,36	1200	74	0.210724	0.817013	0.514,0.365,0.364,0.329	0.562,0.643,0.441,0.348	-0.106	GT	AG	No	No	No
2549	ENSG00000025708	TYMP	chr22	-	50964429	50964905	50964429	50964570	50964674	50964905	2549	12,14,11,10	22,15,6,14	8,10,27,5	10,20,33,23	178	74	0.211087	0.817013	0.185,0.28,0.433,0.229	0.25,0.172,0.254,0.083	0.092	GT	AG	No	No	No
2807	ENSG00000130822	PNCK	chrX	-	152936739	152937127	152936739	152936815	152937003	152937127	2807	151,231,4,8	135,170,2,11	19,11,354,310	15,16,352,365	262	74	0.212051	0.817013	0.24,0.277,0.361,0.17	0.263,0.163,0.221,0.193	0.052	GT	AG	No	No	No
2809	ENSG00000130822	PNCK	chrX	-	152937334	152937655	152937334	152937473	152937580	152937655	2809	76,128,9,2	106,159,11,3	18,6,221,254	21,11,340,423	181	74	0.211025	0.817013	0.227,0.248,0.251,0.214	0.259,0.182,0.21,0.197	0.023	GT	AG	No	No	No
2821	ENSG00000158517	NCF1	chr7	+	74202327	74203048	74202327	74202432	74202902	74203048	2821	8,9,2,5	65,61,11,33	5,6,23,8	22,9,123,68	544	74	0.211449	0.817013	0.016,0.02,0.024,0.02	0.03,0.083,0.025,0.016	-0.019	GT	AG	No	No	No
3506	ENSG00000113758	DBN1	chr5	-	176894481	176894818	176894481	176894628	176894743	176894818	3506	10,22,16,17	160189213240	13,10,22,6	179184317126	189	74	0.210689	0.817013	0.024,0.044,0.029,0.027	0.028,0.021,0.026,0.018	0.008	GT	AG	No	No	No
5073	ENSG00000177666	PNPLA2	chr11	+	823693	824130	823693	823855	823997	824130	5073	27,27,51,29	227322290288	32,41,62,40	260222526249	216	74	0.212127	0.817013	0.039,0.028,0.057,0.033	0.04,0.06,0.039,0.052	-0.009	GT	AG	No	No	No
532	ENSG00000237765	FAM200B	chr4	+	15687858	15688771	15687858	15688085	15688623	15688771	532	25,12,9,24	0,1,5,3	18,13,24,24	1,0,3,1	612	74	0.212584	0.818039	1.0,0.592,0.179,0.492	0.685,1.0,0.492,0.744	-0.165	GT	AG	No	No	No
459	ENSG00000240065	PSMB9	chr6	+	32823914	32825911	32823914	32823982	32825781	32825911	459	12891301711886	53,37,57,72	5496402350921	28,34,86,23	1873	74	0.213158	0.818073	0.49,0.581,0.33,0.327	0.437,0.427,0.519,0.613	-0.067	GT	AG	No	No	No
4724	ENSG00000215041	NEURL4	chr17	-	7224878	7225329	7224878	7225106	7225183	7225329	4724	7,11,7,18	28,30,56,64	5,8,9,10	36,43,76,28	151	74	0.213163	0.818073	0.109,0.152,0.058,0.121	0.064,0.084,0.055,0.149	0.022	GT	AG	No	No	No
5106	ENSG00000134440	NARS	chr18	-	55269586	55270175	55269586	55269718	55270043	55270175	5106	90,126,51,92	574332331507	68,63,144,70	285268676242	399	74	0.212793	0.818073	0.028,0.066,0.028,0.033	0.042,0.042,0.038,0.051	-0.004	GT	AG	No	No	No
366	ENSG00000071894	CPSF1	chr8	-	145619448	145619770	145619448	145619515	145619593	145619770	366	38,65,44,64	189167168244	60,50,95,38	160,164,350,95	152	74	0.216112	0.818635	0.089,0.159,0.113,0.113	0.154,0.129,0.117,0.163	-0.022	GT	AG	No	No	No
441	ENSG00000148187	MRRF	chr9	+	125047447	125048225	125047447	125047566	125048058	125048225	441	43,78,41,60	6,10,3,1	17,34,115,64	7,4,11,7	566	74	0.215258	0.818635	0.484,0.505,0.641,0.887	0.241,0.526,0.577,0.544	0.157	GT	AG	No	No	No
956	ENSG00000115661	STK16	chr2	+	220110617	220111598	220110617	220110807	220111378	220111598	956	43,57,93,109	64,48,36,52	76,91,103,51	34,29,79,36	645	74	0.216021	0.818635	0.072,0.12,0.229,0.194	0.204,0.265,0.13,0.14	-0.031	GT	AG	No	No	No
1089	ENSG00000196118	C16orf93	chr16	-	30770332	30770568	30770332	30770422	30770498	30770568	1089	11,7,1,3	3,4,3,1	3,4,12,0	5,1,9,4	150	74	0.214308	0.818635	0.644,0.463,0.141,0.597	0.228,0.664,0.397,0.0	0.139	GT	AG	No	No	No
1302	ENSG00000106263	EIF3B	chr7	+	2418323	2418877	2418323	2418401	2418768	2418877	1302	38,61,42,61	7536868181106	59,43,91,42	7047221217571	441	74	0.214525	0.818635	0.008,0.015,0.009,0.009	0.014,0.01,0.012,0.012	-0.002	GT	AG	No	No	No
1644	ENSG00000184575	XPOT	chr12	+	64818817	64819237	64818817	64818962	64819117	64819237	1644	25,22,10,32	150,113,45,134	12,13,25,15	61,78,153,113	229	74	0.216072	0.818635	0.051,0.059,0.067,0.072	0.06,0.051,0.05,0.041	0.012	GT	AG	No	No	No
1899	ENSG00000011304	PTBP1	chr19	+	804291	804702	804291	804438	804531	804702	1899	30,27,9,14	655584797959	23,27,32,15	6586571102499	167	74	0.216161	0.818635	0.02,0.02,0.005,0.006	0.015,0.018,0.013,0.013	-0.002	GT	AG	No	No	No
2503	ENSG00000007202	KIAA0100	chr17	-	26970181	26970677	26970181	26970329	26970627	26970677	2503	23,10,10,18	157104144191	7,7,23,13	153160209111	372	74	0.215701	0.818635	0.028,0.019,0.014,0.018	0.009,0.009,0.021,0.023	0.004	GT	AG	No	Yes	Yes
2662	ENSG00000115042	FAHD2A	chr2	+	96076274	96076774	96076274	96076334	96076611	96076774	2662	41,47,41,45	14,26,29,35	15,34,59,34	19,16,39,35	351	74	0.215246	0.818635	0.382,0.276,0.23,0.213	0.143,0.309,0.242,0.17	0.059	GT	AG	No	No	No
3973	ENSG00000141349	G6PC3	chr17	+	42152336	42152819	42152336	42152455	42152677	42152819	3973	2,12,4,9	78,101,91,143	7,8,12,5	73,76,139,58	296	74	0.21527	0.818635	0.006,0.029,0.011,0.015	0.023,0.026,0.021,0.021	-0.008	GT	AG	No	No	No
4082	ENSG00000183258	DDX41	chr5	-	176943288	176943836	176943288	176943517	176943725	176943836	4082	56,68,32,62	1,2,0,4	59,54,87,115	3,1,1,0	282	74	0.215346	0.818635	0.936,0.899,1.0,0.803	0.838,0.934,0.958,1.0	-0.023	GT	AG	No	No	No
4693	ENSG00000168970	JMJD7-PLA2G4B	chr15	+	42137400	42137973	42137400	42137518	42137835	42137973	4693	0,5,1,2	21,17,14,18	0,2,8,3	14,12,33,12	391	74	0.215736	0.818635	0.0,0.053,0.013,0.021	0.0,0.031,0.044,0.045	-0.008	GT	AG	No	No	No
4829	ENSG00000126777	KTN1	chr14	+	56138283	56138595	56138283	56138373	56138502	56138595	4829	33,9,10,15	164,119,86,138	13,5,26,21	70,64,150,97	203	74	0.213564	0.818635	0.068,0.027,0.041,0.038	0.063,0.028,0.059,0.073	-0.012	GT	AG	No	No	No
5206	ENSG00000215644	GCGR	chr17	+	79770682	79770933	79770682	79770821	79770891	79770933	5206	11,2,2,4	6,8,0,6	0,1,17,0	1,2,28,5	144	74	0.213934	0.818635	0.485,0.114,1.0,0.255	0.0,0.204,0.238,0.0	0.353	GT	AG	No	No	No
5477	ENSG00000132424	PNISR	chr6	-	99862447	99864304	99862447	99862566	99864224	99864304	5477	65,71,22,44	167170136183	16,12,129,94	138116239154	1732	74	0.214437	0.818635	0.016,0.018,0.007,0.01	0.005,0.004,0.023,0.025	-0.001	GT	AG	No	No	No
2314	ENSG00000175634	RPS6KB2	chr11	+	67200596	67200918	67200596	67200687	67200810	67200918	2314	66,71,69,58	183169173246	37,27,129,57	146190338146	197	74	0.216762	0.820189	0.119,0.136,0.13,0.081	0.087,0.051,0.125,0.128	0.019	GC	AG	No	No	No
3980	ENSG00000151651	ADAM8	chr10	-	135086757	135087342	135086757	135086947	135087265	135087342	3980	71,46,26,20	190,134,28,69	13,19,76,40	24,24,304,133	392	74	0.21741	0.820478	0.066,0.061,0.149,0.052	0.093,0.13,0.045,0.054	0.002	GT	AG	No	No	No
4652	ENSG00000100101	NOL12	chr22	+	38087180	38089483	38087180	38087431	38089338	38089483	4652	293429293400	18,33,39,47	324332557216	30,32,29,15	1981	74	0.217151	0.820478	0.378,0.327,0.219,0.241	0.287,0.279,0.418,0.35	-0.042	GT	AG	No	No	No
4895	ENSG00000105707	HPN	chr19	+	35532625	35533426	35532625	35532776	35533356	35533426	4895	78,116,25,81	3,4,1,3	26,9,140,107	3,1,9,4	654	74	0.217396	0.820478	0.746,0.766,0.739,0.753	0.495,0.505,0.638,0.752	0.154	GT	AG	No	No	No
3609	ENSG00000100650	SRSF5	chr14	+	70235514	70235968	70235514	70235613	70235898	70235968	3609	91,135,101,84	585542506615	75,71,121,107	453449889570	359	74	0.217753	0.821053	0.031,0.049,0.04,0.027	0.033,0.032,0.027,0.037	0.004	GT	AG	No	No	No
1815	ENSG00000160410	SHKBP1	chr19	+	41083301	41083536	41083301	41083347	41083462	41083536	1815	21,24,22,10	555640385459	12,21,28,11	3414101171522	189	74	0.219016	0.823898	0.015,0.014,0.022,0.008	0.014,0.02,0.009,0.008	0.002	GT	AG	No	No	No
3743	ENSG00000006015	C19orf60	chr19	+	18701663	18703146	18701663	18701743	18702898	18703146	3743	276317399585	0,2,1,2	391412384182	1,1,4,2	1229	74	0.219081	0.823898	1.0,0.905,0.96,0.946	0.959,0.961,0.853,0.846	0.048	GT	AG	No	No	No
3760	ENSG00000203896	LIME1	chr20	+	62369173	62369413	62369173	62369255	62369325	62369413	3760	50,30,52,46	14,12,14,13	40,27,63,20	10,15,21,14	144	74	0.218925	0.823898	0.647,0.562,0.656,0.645	0.673,0.481,0.607,0.423	0.082	GT	AG	No	No	No
4354	ENSG00000173812	EIF1	chr17	+	39846029	39846441	39846029	39846193	39846339	39846441	4354	213172164205	142713219331526	155193242174	83389420981068	220	74	0.220078	0.826313	0.048,0.042,0.056,0.043	0.059,0.068,0.037,0.052	-0.007	GT	AG	No	No	No
4696	ENSG00000135837	CEP350	chr1	+	180080131	180082515	180080131	180080330	180081571	180082515	4696	464429326567	3,1,0,2	369321786427	2,1,2,5	1315	74	0.220107	0.826313	0.897,0.96,1.0,0.941	0.912,0.948,0.957,0.828	0.038	GT	AG	No	No	No
3651	ENSG00000110057	UNC93B1	chr11	-	67770491	67771268	67770491	67770645	67771126	67771268	3651	13,7,1,2	102,91,27,40	1,2,29,13	36,38,201,103	555	74	0.220405	0.826352	0.017,0.01,0.005,0.007	0.004,0.007,0.019,0.017	-0.002	GT	AG	No	No	No
3736	ENSG00000092010	PSME1	chr14	+	24607257	24607472	24607257	24607326	24607404	24607472	3736	41,60,28,49	480489443533	37,38,96,42	358395891350	152	74	0.220501	0.826352	0.04,0.056,0.03,0.043	0.048,0.045,0.05,0.055	-0.007	GT	AG	No	No	No
256	ENSG00000197070	ARRDC1	chr9	+	140507347	140507962	140507347	140507458	140507911	140507962	256	176240264352	28,46,41,38	277198345149	39,38,70,29	527	74	0.220936	0.826543	0.469,0.423,0.475,0.565	0.499,0.423,0.409,0.419	0.045	GT	AG	No	No	No
4831	ENSG00000213918	DNASE1	chr16	+	3706999	3707342	3706999	3707112	3707187	3707342	4831	30,41,22,58	8,1,3,16	42,24,71,38	2,4,9,4	149	74	0.220932	0.826543	0.651,0.953,0.785,0.643	0.913,0.749,0.797,0.825	-0.063	GT	AG	No	No	No
945	ENSG00000064201	TSPAN32	chr11	+	2335714	2337897	2335714	2335801	2337458	2337897	945	1220220013501940	26,65,51,74	1137114922561190	54,60,71,34	1731	74	0.221457	0.827483	0.667,0.591,0.531,0.529	0.474,0.45,0.576,0.6	0.054	GT	AG	No	No	No
1469	ENSG00000121741	ZMYM2	chr13	+	20567202	20568059	20567202	20567704	20567965	20568059	1469	209125118229	36,21,15,16	141117208171	17,12,22,12	335	74	0.221572	0.827483	0.562,0.568,0.635,0.76	0.647,0.683,0.676,0.759	-0.06	GT	AG	No	No	No
3392	ENSG00000127054	CPSF3L	chr1	-	1255835	1256473	1255835	1255909	1256375	1256473	3392	92126136133	130167224275	83101153105	212217256132	540	74	0.222677	0.830888	0.088,0.094,0.077,0.062	0.051,0.06,0.076,0.098	0.009	GT	AG	No	No	No
811	ENSG00000110697	PITPNM1	chr11	-	67263648	67264907	67263648	67263819	67264701	67264907	811	33,61,20,20	32,35,29,26	43,38,121,41	30,36,87,31	956	74	0.223617	0.832621	0.074,0.119,0.051,0.056	0.1,0.076,0.097,0.093	-0.017	GT	AG	No	No	No
3614	ENSG00000143847	PPFIA4	chr1	+	203044704	203047863	203044704	203044885	203045468	203047863	3614	78,71,43,28	0,5,0,1	29,29,126,111	1,0,3,12	657	74	0.223721	0.832621	1.0,0.615,1.0,0.759	0.766,1.0,0.825,0.51	0.068	GT	AG	No	No	No
4198	ENSG00000130813	C19orf66	chr19	+	10201925	10202306	10201925	10202029	10202151	10202306	4198	108144114129	33,42,36,54	110126194106	37,49,73,53	196	74	0.223347	0.832621	0.553,0.564,0.545,0.474	0.529,0.493,0.501,0.43	0.046	GT	AG	No	No	No
1115	ENSG00000011243	AKAP8L	chr19	-	15514285	15514853	15514285	15514366	15514820	15514853	1115	477554503656	3,2,3,2	473459787311	1,1,2,2	528	74	0.224495	0.834618	0.957,0.975,0.959,0.979	0.985,0.985,0.982,0.956	-0.009	GC	AG	No	No	No
5128	ENSG00000133460	SLC2A11	chr22	+	24225958	24226616	24225958	24226060	24226488	24226616	5128	19,34,15,18	0,1,0,0	15,9,14,4	2,2,0,0	502	74	0.224645	0.834618	1.0,0.834,1.0,1.0	0.525,0.399,1.0,1.0	0.228	GT	AG	No	No	No
2735	ENSG00000100031	GGT1	chr22	+	25006216	25006498	25006216	25006303	25006421	25006498	2735	280287195219	15,17,21,24	171217497259	15,13,53,33	192	74	0.225359	0.836549	0.878,0.867,0.782,0.779	0.815,0.865,0.783,0.752	0.023	GT	AG	No	No	No
2353	ENSG00000131748	STARD3	chr17	+	37814225	37814775	37814225	37814279	37814657	37814775	2353	96,175,64,84	59,95,67,93	53,52,204,102	56,80,166,64	452	74	0.226395	0.839669	0.21,0.232,0.135,0.129	0.134,0.096,0.167,0.207	0.025	GT	AG	No	No	No
3420	ENSG00000214078	CPNE1	chr20	-	34213965	34214725	34213965	34214303	34214484	34214725	3420	118,187,91,132	1,2,1,1	55,79,263,115	0,2,4,2	255	74	0.227023	0.841273	0.972,0.964,0.964,0.975	1.0,0.92,0.95,0.943	0.015	GT	AG	No	No	No
4389	ENSG00000154920	EME1	chr17	+	48452545	48453344	48452545	48452873	48453157	48453344	4389	339298220230	2,4,0,2	140169603311	1,2,1,1	358	74	0.227459	0.842164	0.972,0.939,1.0,0.96	0.967,0.946,0.992,0.985	-0.005	GT	AG	No	No	No
4055	ENSG00000118495	PLAGL1	chr6	-	144285923	144287367	144285923	144285955	144287294	144287367	4055	403497221279	27,17,13,15	239224740520	15,12,24,10	1413	74	0.228006	0.843466	0.439,0.605,0.471,0.493	0.455,0.494,0.618,0.731	-0.073	GC	AG	No	No	No
4433	ENSG00000147168	IL2RG	chrX	-	70330005	70330538	70330005	70330145	70330353	70330538	4433	9,40,16,22	703610518561	26,28,64,26	4624731187811	282	74	0.229104	0.846516	0.003,0.017,0.008,0.01	0.015,0.015,0.014,0.008	-0.003	GT	AG	No	No	No
5543	ENSG00000089053	ANAPC5	chr12	-	121756079	121756411	121756079	121756227	121756303	121756411	5543	23,50,38,56	371371337437	36,24,58,37	306366674336	150	74	0.229224	0.846516	0.03,0.062,0.053,0.059	0.055,0.031,0.041,0.052	0.006	GT	AG	No	No	No
1409	ENSG00000158863	FAM160B2	chr8	+	21959218	21959826	21959218	21959362	21959685	21959826	1409	66,133,79,103	45,76,81,77	90,66,153,81	70,79,148,47	397	74	0.229767	0.846731	0.215,0.246,0.154,0.2	0.193,0.135,0.162,0.243	0.02	GT	AG	No	No	No
2616	ENSG00000076108	BAZ2A	chr12	-	56998368	56999111	56998368	56998583	56998856	56999111	2616	57,67,35,30	102,117,71,101	49,33,87,66	83,66,165,101	347	74	0.229589	0.846731	0.106,0.109,0.095,0.06	0.112,0.096,0.101,0.122	-0.015	GT	AG	No	No	No
5759	ENSG00000076928	ARHGEF1	chr19	+	42396095	42396444	42396095	42396194	42396401	42396444	5759	42,42,44,62	228288245252	23,45,122,69	227214514213	281	74	0.229872	0.846731	0.046,0.037,0.045,0.061	0.026,0.052,0.059,0.079	-0.007	GT	AG	No	No	No
1221	ENSG00000154889	MPPE1	chr18	-	11886497	11886777	11886497	11886620	11886711	11886777	1221	21,19,24,40	34,19,26,30	18,18,20,14	18,18,49,17	165	74	0.230267	0.84746	0.217,0.31,0.293,0.374	0.31,0.31,0.155,0.27	0.037	GT	AG	No	No	No
901	ENSG00000149428	HYOU1	chr11	-	118926204	118926555	118926204	118926283	118926461	118926555	901	24,25,24,43	600543753986	30,26,54,13	590632928348	252	74	0.231131	0.847744	0.012,0.013,0.009,0.013	0.015,0.012,0.017,0.011	-0.002	GT	AG	No	No	No
4497	ENSG00000178149	DALRD3	chr3	-	49053405	49053773	49053405	49053493	49053590	49053773	4497	35,47,57,84	4,9,17,11	51,75,79,46	15,8,29,14	171	74	0.231096	0.847744	0.791,0.693,0.592,0.768	0.595,0.802,0.541,0.587	0.08	GT	AG	No	No	No
4830	ENSG00000079308	TNS1	chr2	-	218745620	218747134	218745620	218745737	218747068	218747134	4830	9,9,7,11	22,55,27,46	15,6,14,13	27,25,60,36	1405	74	0.230723	0.847744	0.021,0.009,0.013,0.012	0.028,0.012,0.012,0.019	-0.004	GT	AG	No	No	No
5670	ENSG00000117385	LEPRE1	chr1	-	43220539	43220888	43220539	43220661	43220835	43220888	5670	410410190274	488346197284	169150718371	141123723341	248	74	0.23106	0.847744	0.2,0.261,0.223,0.224	0.263,0.267,0.229,0.245	-0.024	GT	AG	No	No	No
1717	ENSG00000160796	NBEAL2	chr3	+	47048730	47049187	47048730	47048840	47049014	47049187	1717	141164169241	113176109133	177,150,204,86	120,83,224,141	248	74	0.232072	0.848623	0.271,0.218,0.316,0.351	0.306,0.35,0.214,0.154	0.033	GT	AG	No	No	No
2587	ENSG00000143633	C1orf131	chr1	-	231359508	231361269	231359508	231360160	231361216	231361269	2587	12,33,14,31	102,44,65,101	10,22,42,21	62,68,77,50	1130	74	0.232237	0.848623	0.008,0.047,0.014,0.02	0.01,0.021,0.034,0.027	-0.001	GT	AG	No	No	No
3305	ENSG00000181085	MAPK15	chr8	+	144800216	144800472	144800216	144800246	144800381	144800472	3305	1,4,10,1	4,6,2,1	3,8,12,11	3,1,10,5	209	74	0.232356	0.848623	0.081,0.191,0.639,0.261	0.261,0.739,0.298,0.438	-0.141	GT	AG	No	No	No
4738	ENSG00000013573	DDX11	chr12	+	31256510	31257725	31256510	31256665	31256740	31257725	4738	57,60,65,55	73,85,95,111	52,36,148,47	70,73,170,35	149	74	0.231929	0.848623	0.279,0.26,0.254,0.197	0.27,0.197,0.302,0.4	-0.045	GT	AG	No	No	No
5689	ENSG00000110844	PRPF40B	chr12	+	50036017	50036458	50036017	50036155	50036362	50036458	5689	61,58,81,64	0,11,2,9	96,75,83,46	4,4,17,13	281	74	0.231981	0.848623	1.0,0.581,0.914,0.652	0.863,0.832,0.563,0.482	0.102	GT	AG	No	No	No
2324	ENSG00000025770	NCAPH2	chr22	+	50961445	50961901	50961445	50961595	50961663	50961901	2324	36,22,22,47	109112130139	21,30,38,17	92,129,205,75	142	74	0.233267	0.851228	0.147,0.093,0.081,0.15	0.106,0.108,0.088,0.106	0.016	GT	AG	No	No	No
135	ENSG00000137409	MTCH1	chr6	-	36938181	36938470	36938181	36938249	36938422	36938470	135	16,17,13,16	193258199223	6,5,32,13	178186482152	247	74	0.234105	0.852201	0.024,0.019,0.019,0.021	0.01,0.008,0.02,0.025	0.005	GT	AG	No	No	No
4754	ENSG00000161996	WDR90	chr16	+	705772	706537	705772	705889	706301	706537	4754	102142108131	3,6,2,6	95103235120	10,6,10,2	486	74	0.234046	0.852201	0.838,0.783,0.892,0.769	0.591,0.723,0.782,0.901	0.071	GT	AG	No	No	No
4881	ENSG00000099797	TECR	chr19	+	14675597	14675935	14675597	14675804	14675877	14675935	4881	10,24,21,16	239288180246	11,15,31,13	163175579278	147	74	0.234128	0.852201	0.021,0.04,0.055,0.032	0.033,0.041,0.026,0.023	0.006	GT	AG	No	No	No
448	ENSG00000120008	WDR11	chr10	+	122665387	122666367	122665387	122665533	122666287	122666367	448	138226110209	36,18,29,19	101,99,266,139	26,26,43,27	828	74	0.235495	0.853918	0.255,0.529,0.253,0.496	0.258,0.254,0.356,0.315	0.087	GT	AG	No	Yes	Yes
1665	ENSG00000138035	PNPT1	chr2	-	55907846	55908053	55907846	55907894	55907989	55908053	1665	5,0,2,0	16,21,20,35	1,4,4,2	16,34,29,15	169	74	0.23508	0.853918	0.12,0.0,0.042,0.0	0.027,0.049,0.057,0.055	-0.006	GT	AG	No	No	No
3193	ENSG00000076864	RAP1GAP	chr1	-	21929296	21930405	21929296	21929406	21930327	21930405	3193	113,127,32,48	0,2,0,0	24,23,194,150	0,1,3,1	995	74	0.235509	0.853918	1.0,0.825,1.0,1.0	1.0,0.631,0.828,0.918	0.112	GT	AG	No	No	No
3831	ENSG00000129255	MPDU1	chr17	+	7490009	7490279	7490009	7490095	7490216	7490279	3831	72,68,72,77	381306346422	78,88,137,54	291340663287	195	74	0.235591	0.853918	0.067,0.078,0.073,0.065	0.092,0.089,0.073,0.067	-0.009	GT	AG	No	No	No
4084	ENSG00000157191	NECAP2	chr1	+	16775587	16778510	16775587	16775696	16778332	16778510	4084	365,294,71,69	564437301356	84,67,628,300	2352411012386	2710	74	0.234846	0.853918	0.017,0.018,0.006,0.005	0.01,0.008,0.017,0.021	-0.003	GT	AG	No	No	No
47	ENSG00000140416	TPM1	chr15	+	63353396	63354476	63353396	63353472	63354413	63354476	47	106,170,54,99	203191235325	57,49,140,123	191211349182	1015	74	0.236748	0.854517	0.037,0.061,0.016,0.022	0.021,0.017,0.028,0.047	0.006	GT	AG	No	No	No
457	ENSG00000164877	MICALL2	chr7	-	1477732	1477989	1477732	1477856	1477924	1477989	457	53,116,74,91	164146130161	39,51,121,48	104,122,243,86	142	74	0.236525	0.854517	0.144,0.293,0.229,0.228	0.163,0.179,0.206,0.225	0.03	GT	AG	No	No	No
3672	ENSG00000125637	PSD4	chr2	+	113942941	113943832	113942941	113943017	113943453	113943832	3672	111139116181	80,92,123,149	148119137102	114,112,176,74	510	74	0.236425	0.854517	0.168,0.18,0.12,0.15	0.159,0.134,0.101,0.167	0.014	GT	AG	No	No	No
4240	ENSG00000173486	FKBP2	chr11	+	64010670	64010969	64010670	64010783	64010922	64010969	4240	8,20,8,9	304219236336	3,5,23,3	199201472257	213	74	0.236614	0.854517	0.009,0.031,0.012,0.009	0.005,0.009,0.017,0.004	0.007	GT	AG	No	No	No
4502	ENSG00000115073	ACTR1B	chr2	-	98274889	98275466	98274889	98275106	98275341	98275466	4502	351349249292	154,118,92,78	187198613268	80,69,220,135	309	74	0.236436	0.854517	0.353,0.415,0.393,0.473	0.359,0.407,0.4,0.322	0.036	GT	AG	No	No	No
4216	ENSG00000123384	LRP1	chr12	+	57601820	57602600	57601820	57601999	57602493	57602600	4216	10,8,2,2	12,28,5,9	0,0,12,7	4,3,36,32	568	74	0.237153	0.854757	0.098,0.036,0.05,0.028	0.0,0.0,0.042,0.028	0.035	GT	AG	No	No	No
5722	ENSG00000122678	POLM	chr7	-	44113381	44114129	44113381	44113624	44113729	44114129	5722	16,16,19,27	27,29,29,22	12,17,23,21	28,26,48,31	179	74	0.237212	0.854757	0.197,0.186,0.213,0.337	0.151,0.213,0.165,0.219	0.046	GT	AG	No	No	No
2978	ENSG00000103024	NME3	chr16	-	1821070	1821411	1821070	1821172	1821269	1821411	2978	18,24,14,16	2,3,0,1	10,6,21,16	1,1,5,1	171	74	0.23785	0.855859	0.796,0.776,1.0,0.874	0.812,0.722,0.645,0.874	0.098	GT	AG	No	No	No
5777	ENSG00000187796	CARD9	chr9	-	139258934	139259669	139258934	139259011	139259592	139259669	5777	280335387509	16,23,32,49	277318373105	26,39,25,13	655	74	0.237915	0.855859	0.664,0.622,0.577,0.54	0.546,0.479,0.628,0.477	0.068	GT	AG	No	No	No
1681	ENSG00000141994	DUS3L	chr19	-	5786759	5787182	5786759	5786930	5787071	5787182	1681	1,34,22,44	6,3,7,9	31,34,29,22	4,4,10,4	215	74	0.23843	0.856241	0.054,0.796,0.52,0.627	0.727,0.745,0.5,0.654	-0.157	GT	AG	No	No	No
2105	ENSG00000161265	U2AF1L4	chr19	-	36235223	36235639	36235223	36235322	36235526	36235639	2105	178,213,78,125	80,62,36,84	75,97,410,163	45,42,103,42	278	74	0.23868	0.856241	0.372,0.478,0.366,0.284	0.307,0.381,0.514,0.508	-0.052	GT	AG	No	No	No
2505	ENSG00000159459	UBR1	chr15	-	43317571	43318861	43317571	43317627	43318758	43318861	2505	23,18,8,4	22,33,36,54	3,8,40,24	16,36,50,54	1205	74	0.23903	0.856241	0.06,0.032,0.013,0.005	0.011,0.013,0.047,0.027	0.003	GT	AG	No	No	No
4173	ENSG00000147130	ZMYM3	chrX	-	70467194	70467756	70467194	70467360	70467583	70467756	4173	13,9,9,11	102172106138	8,9,38,8	102,93,239,160	297	74	0.239215	0.856241	0.031,0.013,0.021,0.019	0.019,0.024,0.038,0.012	-0.002	GT	AG	No	No	No
4741	ENSG00000128191	DGCR8	chr22	+	20077191	20077781	20077191	20077334	20077498	20077781	4741	54,67,49,62	51,46,45,88	63,61,79,73	58,68,72,18	238	74	0.238961	0.856241	0.248,0.312,0.253,0.18	0.252,0.218,0.254,0.558	-0.072	GT	AG	No	No	No
4845	ENSG00000102901	CENPT	chr16	-	67866130	67866448	67866130	67866218	67866357	67866448	4845	26,62,79,108	75,71,83,105	72,60,65,23	99,61,138,49	213	74	0.238876	0.856241	0.107,0.233,0.249,0.263	0.202,0.255,0.141,0.14	0.028	GT	AG	No	No	No
406	ENSG00000129657	SEC14L1	chr17	+	75084830	75085353	75084830	75085031	75085234	75085353	406	29,25,32,52	22,30,31,38	26,34,45,22	30,40,49,21	277	74	0.23967	0.85635	0.26,0.182,0.216,0.268	0.188,0.185,0.197,0.219	0.034	GT	AG	No	No	No
2069	ENSG00000166165	CKB	chr14	-	103988154	103988514	103988154	103988287	103988359	103988514	2069	199213147157	3416417221222750	138127310183	1992221861554630	146	74	0.240152	0.85635	0.029,0.025,0.034,0.028	0.034,0.028,0.025,0.02	0.002	GT	AG	No	No	No
2078	ENSG00000180229	HERC2P3	chr15	-	20644179	20644908	20644179	20644376	20644760	20644908	2078	14262238678766	419463248298	63066331322116	214182691537	458	74	0.240438	0.85635	0.355,0.439,0.306,0.293	0.322,0.371,0.423,0.389	-0.028	GT	AG	No	No	No
2098	ENSG00000182087	TMEM259	chr19	-	1011578	1011797	1011578	1011611	1011739	1011797	2098	91,139,97,150	21,29,28,39	118,115,192,87	18,27,35,22	202	74	0.239529	0.85635	0.614,0.637,0.559,0.585	0.706,0.609,0.668,0.592	-0.045	GT	AG	No	No	No
3297	ENSG00000100099	HPS4	chr22	-	26861420	26862228	26861420	26861517	26862191	26862228	3297	424508160218	115,117,76,129	144163808509	69,54,223,103	748	74	0.239879	0.85635	0.267,0.3,0.172,0.143	0.171,0.23,0.264,0.328	-0.028	GT	AG	No	No	No
5375	ENSG00000184922	FMNL1	chr17	+	43323576	43323971	43323576	43323697	43323871	43323971	5375	47,55,38,41	8,5,2,5	22,29,98,46	6,3,18,5	248	74	0.240243	0.85635	0.637,0.766,0.85,0.71	0.522,0.743,0.619,0.733	0.087	GT	AG	No	No	No
2107	ENSG00000161265	U2AF1L4	chr19	-	36235223	36236088	36235223	36235639	36236025	36236088	2107	374382199229	16,26,25,16	174160693311	18,16,63,24	460	74	0.240871	0.856484	0.79,0.703,0.562,0.697	0.609,0.617,0.639,0.676	0.053	GT	AG	No	No	No
3806	ENSG00000102878	HSF4	chr16	+	67199848	67200298	67199848	67199973	67200222	67200298	3806	22,20,3,14	0,3,1,0	15,9,63,30	1,2,3,1	323	74	0.240874	0.856484	1.0,0.604,0.407,1.0	0.775,0.508,0.828,0.873	0.007	GT	AG	No	No	No
426	ENSG00000105193	RPS16	chr19	-	39924304	39926348	39924304	39924401	39926297	39926348	426	7543824764798610	76,76,49,92	6.15966e+16	51,46,130,51	1970	74	0.241697	0.858703	0.789,0.803,0.832,0.779	0.819,0.843,0.807,0.814	-0.02	GT	AG	No	No	No
765	ENSG00000114054	PCCB	chr3	+	136045644	136046097	136045644	136045752	136045996	136046097	765	14,27,4,17	212215157175	11,7,24,11	130148366189	318	74	0.24271	0.859466	0.015,0.028,0.006,0.022	0.019,0.011,0.015,0.013	0.003	GT	AG	No	No	No
2256	ENSG00000214279	RP11-108K14.4	chr10	+	135272990	135273674	135272990	135273308	135273381	135273674	2256	7,34,37,26	2,4,2,0	46,41,9,12	1,0,3,1	147	74	0.2426	0.859466	0.638,0.811,0.903,1.0	0.959,1.0,0.602,0.858	-0.017	GT	AG	No	No	No
2795	ENSG00000158805	ZNF276	chr16	+	89789544	89790117	89789544	89789591	89789667	89790117	2795	1,19,19,42	28,33,48,56	29,22,11,5	37,31,34,8	150	74	0.242569	0.859466	0.017,0.221,0.163,0.27	0.279,0.259,0.138,0.236	-0.06	GT	AG	No	No	No
5281	ENSG00000161847	RAVER1	chr19	-	10431330	10431627	10431330	10431458	10431533	10431627	5281	367418402515	39,28,24,36	337384651261	27,21,64,34	149	74	0.242607	0.859466	0.824,0.881,0.893,0.877	0.861,0.901,0.835,0.792	0.021	GT	AG	No	No	No
513	ENSG00000099875	MKNK2	chr19	-	2042605	2042869	2042605	2042661	2042764	2042869	513	12,28,29,28	242238239279	22,26,26,22	219214488310	177	74	0.243561	0.860298	0.02,0.047,0.048,0.04	0.04,0.048,0.022,0.029	0.004	GT	AG	No	No	No
2421	ENSG00000168256	NKIRAS2	chr17	+	40174416	40174658	40174416	40174490	40174587	40174658	2421	298337337436	7,6,1,3	241274545259	0,1,7,3	171	74	0.243366	0.860298	0.949,0.96,0.993,0.984	1.0,0.992,0.971,0.974	-0.013	GT	AG	No	No	No
2481	ENSG00000003756	RBM5	chr3	+	50154506	50154812	50154506	50154604	50154682	50154812	2481	51,74,51,88	235280225271	57,53,90,54	220173501263	152	74	0.244144	0.860298	0.096,0.114,0.099,0.137	0.112,0.13,0.08,0.091	0.008	GT	AG	No	No	No
4466	ENSG00000136286	MYO1G	chr7	-	45011713	45014826	45011713	45011873	45014772	45014826	4466	56172512391147	4,2,0,0	104911091043468	0,0,0,1	2973	74	0.243401	0.860298	0.777,0.9,1.0,1.0	1.0,1.0,1.0,0.921	-0.061	GT	AG	No	No	No
4930	ENSG00000177685	EFCAB4A	chr11	+	830865	831295	830865	831032	831223	831295	4930	64,124,60,104	8,47,28,40	60,43,121,54	25,31,40,23	265	74	0.24398	0.860298	0.691,0.424,0.374,0.421	0.401,0.279,0.458,0.396	0.094	GT	AG	No	No	No
5649	ENSG00000072778	ACADVL	chr17	+	7123440	7123995	7123440	7123516	7123782	7123995	5649	54,58,53,72	10299977991043	74,70,137,31	7798041999854	340	74	0.243899	0.860298	0.011,0.013,0.014,0.015	0.02,0.019,0.015,0.008	-0.002	GT	AG	No	No	No
2651	ENSG00000185269	NOTUM	chr17	-	79916810	79917442	79916810	79916871	79917346	79917442	2651	11,12,9,8	16,19,11,6	14,9,12,5	4,6,18,6	549	74	0.245332	0.863776	0.085,0.078,0.099,0.152	0.321,0.168,0.082,0.101	-0.064	GT	AG	No	No	No
161	ENSG00000143416	SELENBP1	chr1	-	151338243	151338929	151338243	151338322	151338750	151338929	161	42,54,39,57	50,52,36,48	37,33,50,17	30,31,75,26	502	74	0.24589	0.86414	0.11,0.133,0.138,0.149	0.154,0.136,0.089,0.088	0.016	GT	AG	No	No	No
2011	ENSG00000128604	IRF5	chr7	+	128587076	128587589	128587076	128587110	128587331	128587589	2011	12,11,5,9	3,1,2,2	10,4,16,5	1,1,14,2	295	74	0.245781	0.86414	0.501,0.734,0.385,0.53	0.715,0.501,0.223,0.385	0.081	GT	AG	No	No	No
2156	ENSG00000177943	MAMDC4	chr9	+	139750915	139751278	139750915	139751027	139751161	139751278	2156	20,35,21,33	1,32,25,4	20,27,20,20	9,7,38,13	208	74	0.246222	0.86414	0.877,0.28,0.23,0.746	0.442,0.578,0.158,0.354	0.15	GT	AG	No	No	No
5778	ENSG00000187796	CARD9	chr9	-	139258934	139261297	139258934	139259011	139261251	139261297	5778	916117912431529	1,0,1,3	9449581511500	3,5,0,0	2314	74	0.246238	0.86414	0.967,1.0,0.975,0.942	0.91,0.86,1.0,1.0	0.029	GT	AG	No	No	No
5331	ENSG00000182199	SHMT2	chr12	+	57624585	57625696	57624585	57624783	57625495	57625696	5331	181155133184	7,2,11,15	84100328101	6,8,1,2	786	74	0.247047	0.866275	0.709,0.879,0.532,0.536	0.569,0.541,0.969,0.826	-0.062	GT	AG	No	No	No
258	ENSG00000197070	ARRDC1	chr9	+	140508066	140508666	140508066	140508221	140508591	140508666	258	131163124262	3,0,0,3	154171266123	1,1,0,0	444	74	0.248017	0.866851	0.879,1.0,1.0,0.936	0.963,0.966,1.0,1.0	-0.028	GT	AG	No	No	No
1793	ENSG00000113108	APBB3	chr5	-	139941171	139941434	139941171	139941286	139941428	139941434	1793	32,46,39,62	4,1,0,2	39,34,46,63	1,1,3,6	216	74	0.247735	0.866851	0.733,0.94,1.0,0.914	0.93,0.921,0.84,0.782	0.029	GT	AG	No	No	No
4077	ENSG00000014914	MTMR11	chr1	-	149905502	149905835	149905502	149905591	149905747	149905835	4077	5,1,0,4	0,1,1,4	3,1,4,6	1,1,1,2	230	74	0.247745	0.866851	1.0,0.243,0.0,0.243	0.491,0.243,0.563,0.491	-0.076	GT	AG	No	No	No
4352	ENSG00000182325	FBXL6	chr8	-	145580649	145581162	145580649	145580781	145581098	145581162	4352	143187241332	31,33,29,38	244,194,247,89	24,54,45,26	391	74	0.247963	0.866851	0.466,0.517,0.611,0.623	0.658,0.405,0.51,0.393	0.063	GT	AG	No	No	No
275	ENSG00000140682	TGFB1I1	chr16	+	31483491	31484877	31483491	31483522	31484761	31484877	275	29,18,28,28	40,42,47,56	20,18,35,20	45,55,78,31	1313	74	0.249551	0.870285	0.039,0.024,0.032,0.027	0.024,0.018,0.025,0.035	0.005	GT	AG	No	No	No
277	ENSG00000140682	TGFB1I1	chr16	+	31485002	31485298	31485002	31485055	31485155	31485298	277	9,9,14,6	73,64,68,89	9,14,15,7	43,65,91,64	174	74	0.249339	0.870285	0.05,0.056,0.081,0.028	0.082,0.084,0.066,0.044	-0.015	GT	AG	No	No	No
2075	ENSG00000130299	GTPBP3	chr19	+	17449762	17450075	17449762	17449835	17449931	17450075	2075	17,31,26,33	57,52,42,76	31,17,47,24	35,50,88,30	170	74	0.249711	0.870285	0.115,0.206,0.212,0.159	0.278,0.129,0.189,0.258	-0.041	GT	AG	No	No	No
2222	ENSG00000142512	SIGLEC10	chr19	-	51919151	51919611	51919151	51919421	51919563	51919611	2222	38,50,35,31	169,144,89,125	7,13,62,43	69,62,222,142	216	74	0.249808	0.870285	0.072,0.106,0.119,0.078	0.034,0.067,0.087,0.094	0.023	GT	AG	No	No	No
276	ENSG00000140682	TGFB1I1	chr16	+	31484761	31485055	31484761	31484877	31485002	31485055	276	8,5,7,8	69,53,50,87	12,2,8,9	38,46,87,34	199	74	0.250264	0.870513	0.041,0.034,0.049,0.033	0.105,0.016,0.033,0.09	-0.022	GT	AG	No	No	No
2182	ENSG00000167967	E4F1	chr16	+	2279570	2282365	2279570	2279676	2282171	2282365	2182	279381348502	35,43,48,41	330306584264	37,29,51,23	2569	74	0.250617	0.870513	0.187,0.203,0.173,0.261	0.204,0.233,0.248,0.248	-0.027	GT	AG	No	No	No
4436	ENSG00000135506	OS9	chr12	+	58089744	58090156	58089744	58089821	58090057	58090156	4436	81,54,33,47	627581449581	31,27,105,30	3543841022530	310	74	0.250292	0.870513	0.03,0.022,0.017,0.019	0.02,0.017,0.024,0.013	0.003	GT	AG	No	No	No
5244	ENSG00000105726	ATP13A1	chr19	-	19767468	19767725	19767468	19767575	19767655	19767725	5244	5,15,13,15	99101121149	9,16,17,11	91,85,169,59	154	74	0.250682	0.870513	0.024,0.067,0.049,0.046	0.045,0.083,0.046,0.082	-0.018	GT	AG	No	No	No
5544	ENSG00000089053	ANAPC5	chr12	-	121764898	121766300	121764898	121765034	121766118	121766300	5544	231,270,59,166	308231221333	66,91,506,189	199222489159	1158	74	0.250969	0.870807	0.046,0.07,0.017,0.031	0.021,0.026,0.062,0.071	-0.004	GT	AG	No	No	No
2657	ENSG00000267796	LIN37	chr19	+	36245146	36245420	36245146	36245220	36245293	36245420	2657	13,14,2,9	25,36,15,30	7,7,26,8	15,18,48,18	147	74	0.251705	0.872481	0.207,0.164,0.063,0.131	0.19,0.164,0.214,0.183	-0.046	GT	AG	No	No	No
5235	ENSG00000101365	IDH3B	chr20	-	2639040	2639483	2639040	2639168	2639283	2639483	5235	543457469576	8,13,8,11	405421893360	11,7,30,5	189	74	0.251856	0.872481	0.964,0.932,0.958,0.953	0.935,0.959,0.921,0.966	0.006	GT	AG	No	No	No
425	ENSG00000105193	RPS16	chr19	-	39924304	39926348	39924304	39924401	39926246	39926348	425	1673163017152340	6919632455197900	1675170727021250	4.39848e+16	1919	74	0.253184	0.872487	0.009,0.01,0.012,0.011	0.014,0.013,0.009,0.01	-0.001	GT	AG	No	No	No
719	ENSG00000167645	YIF1B	chr19	-	38798067	38798392	38798067	38798161	38798236	38798392	719	128,90,51,87	650647574721	75,48,181,52	4845161398528	149	74	0.253168	0.872487	0.089,0.065,0.042,0.057	0.071,0.044,0.06,0.047	0.008	GT	AG	No	No	No
793	ENSG00000077463	SIRT6	chr19	-	4175024	4175757	4175024	4175108	4175676	4175757	793	64,67,87,109	7,2,2,1	61,58,87,31	4,0,11,3	642	74	0.253276	0.872487	0.513,0.794,0.834,0.926	0.637,1.0,0.477,0.544	0.102	GT	AG	No	No	No
809	ENSG00000110697	PITPNM1	chr11	-	67261158	67261541	67261158	67261308	67261392	67261541	809	5,14,23,19	33,38,26,42	13,11,12,2	22,23,58,19	158	74	0.253217	0.872487	0.066,0.147,0.293,0.175	0.217,0.183,0.088,0.047	0.037	GT	AG	No	No	No
2219	ENSG00000117335	CD46	chr1	+	207940357	207943707	207940357	207940540	207943665	207943707	2219	15141594480703	166,102,36,52	40737720711733	26,20,141,148	3199	74	0.252379	0.872487	0.174,0.266,0.236,0.238	0.266,0.304,0.254,0.213	-0.031	GT	AG	No	No	No
2623	ENSG00000100429	HDAC10	chr22	-	50684726	50685164	50684726	50684805	50685107	50685164	2623	53,83,75,97	124126116128	51,57,117,32	98,97,192,85	376	74	0.252568	0.872487	0.078,0.115,0.113,0.13	0.093,0.104,0.107,0.069	0.016	GT	AG	No	No	No
5727	ENSG00000127980	PEX1	chr7	-	92130820	92131393	92130820	92130987	92131203	92131393	5727	3,3,10,1	20,12,10,17	3,1,8,8	6,8,20,9	290	74	0.252865	0.872487	0.037,0.06,0.203,0.015	0.113,0.031,0.093,0.185	-0.027	GT	AG	No	No	No
0	ENSG00000075711	DLG1	chr3	-	196792146	196792680	196792146	196792319	196792578	196792680	0	8,3,0,1	18,25,11,29	1,7,3,5	4,15,31,21	333	74	0.254547	0.873962	0.09,0.026,0.0,0.008	0.053,0.094,0.021,0.05	-0.023	GT	AG	No	No	No
890	ENSG00000099622	CIRBP	chr19	+	1271979	1274439	1271979	1272050	1274305	1274439	890	2898323125353260	22,15,19,9	2287243249232610	9,3,26,16	2329	74	0.254605	0.873962	0.807,0.873,0.809,0.92	0.89,0.963,0.857,0.839	-0.035	GT	AG	No	No	No
1196	ENSG00000111667	USP5	chr12	+	6972993	6973359	6972993	6973137	6973213	6973359	1196	40,35,27,28	356410279348	28,42,66,28	282254708276	150	74	0.254309	0.873962	0.053,0.04,0.046,0.038	0.047,0.075,0.044,0.048	-0.009	GT	AG	No	No	No
1535	ENSG00000185163	DDX51	chr12	-	132626042	132626501	132626042	132626151	132626394	132626501	1535	65,63,67,120	19,31,58,49	87,70,106,48	32,40,35,12	317	74	0.255041	0.873962	0.444,0.322,0.212,0.364	0.388,0.29,0.414,0.483	-0.058	GT	AG	No	No	No
2775	ENSG00000166012	TAF1D	chr11	-	93469859	93470405	93469859	93469917	93470229	93470405	2775	20,48,33,55	58,61,63,72	27,36,40,42	52,51,104,82	386	74	0.254493	0.873962	0.062,0.131,0.091,0.128	0.091,0.119,0.069,0.089	0.011	GT	AG	No	No	No
3968	ENSG00000067829	IDH3G	chrX	-	153051220	153051727	153051220	153051428	153051666	153051727	3968	65,87,137,145	132138148208	106,100,102,57	94133294132	312	74	0.255012	0.873962	0.105,0.13,0.18,0.142	0.211,0.151,0.076,0.093	0.006	GT	AG	No	No	No
4803	ENSG00000178498	DTX3	chr12	+	57999771	58000035	57999771	57999812	57999972	58000035	4803	71,66,24,28	1,5,0,0	13,14,90,48	1,0,3,0	234	74	0.255525	0.873962	0.957,0.807,1.0,1.0	0.804,1.0,0.905,1.0	0.014	GT	AG	No	No	No
5041	ENSG00000241370	RPP21	chr6	+	30313074	30314334	30313074	30313350	30314208	30314334	5041	57,67,77,64	181174135181	51,41,105,55	140138323139	932	74	0.255356	0.873962	0.024,0.03,0.043,0.027	0.028,0.023,0.025,0.03	0.004	GT	AG	No	No	No
5248	ENSG00000147789	ZNF7	chr8	+	146054427	146054989	146054427	146054475	146054862	146054989	5248	52,95,97,176	0,19,18,40	75,101,110,55	19,12,37,9	461	74	0.255531	0.873962	1.0,0.445,0.464,0.414	0.388,0.575,0.323,0.495	0.135	GT	AG	No	No	No
4142	ENSG00000183506	PI4KAP2	chr22	-	21832285	21832983	21832285	21832390	21832873	21832983	4142	4,4,1,6	21,28,6,11	7,3,6,5	9,9,36,9	557	74	0.255813	0.874232	0.025,0.019,0.022,0.068	0.094,0.042,0.022,0.069	-0.023	GT	AG	No	No	No
581	ENSG00000103876	FAH	chr15	+	80445135	80445477	80445135	80445183	80445367	80445477	581	69,114,82,103	31,20,14,21	82,64,156,78	18,23,45,29	258	74	0.256075	0.874431	0.39,0.62,0.627,0.585	0.566,0.444,0.499,0.435	0.07	GT	AG	No	No	No
2523	ENSG00000011295	TTC19	chr17	+	15929853	15932100	15929853	15930016	15930687	15932100	2523	25,27,25,24	123124145210	20,12,48,39	118108212137	745	74	0.256415	0.874885	0.02,0.021,0.017,0.011	0.017,0.011,0.022,0.027	-0.002	GT	AG	No	No	No
5686	ENSG00000213213	CCDC183	chr9	+	139700529	139701124	139700529	139700690	139700955	139701124	5686	25,40,33,37	0,1,0,0	33,42,64,25	1,2,2,0	339	74	0.256614	0.874885	1.0,0.897,1.0,1.0	0.878,0.821,0.875,1.0	0.081	GT	AG	No	No	No
1200	ENSG00000156313	RPGR	chrX	-	38146346	38147294	38146346	38146498	38147113	38147294	1200	8,22,10,8	5,4,8,4	8,15,18,7	2,16,9,9	689	74	0.258255	0.876488	0.147,0.371,0.118,0.177	0.301,0.091,0.177,0.077	0.042	GT	AG	No	No	No
1911	ENSG00000111653	ING4	chr12	-	6761827	6762216	6761827	6761933	6762110	6762216	1911	23,16,3,11	13,14,6,4	17,12,34,19	2,5,31,9	251	74	0.258419	0.876488	0.343,0.252,0.128,0.448	0.715,0.414,0.244,0.384	-0.147	GC	AG	No	No	No
3922	ENSG00000172543	CTSW	chr11	+	65650685	65651212	65650685	65650895	65650978	65651212	3922	64,54,89,100	106230353340	76,81,45,51	305291207147	157	74	0.258509	0.876488	0.222,0.1,0.106,0.122	0.105,0.116,0.093,0.141	0.024	GT	AG	No	No	No
4232	ENSG00000137343	ATAT1	chr6	+	30613671	30613886	30613671	30613751	30613843	30613886	4232	22,37,11,13	11,20,15,22	13,11,45,23	16,19,51,24	166	74	0.257776	0.876488	0.471,0.452,0.246,0.208	0.266,0.205,0.282,0.299	0.081	GT	AG	No	No	No
4629	ENSG00000118308	LRMP	chr12	+	25232331	25232697	25232331	25232396	25232589	25232697	4629	6,5,0,2	48,52,19,34	4,1,0,4	24,32,70,45	267	74	0.258276	0.876488	0.033,0.026,0.0,0.016	0.044,0.009,0.0,0.024	-0.001	GT	AG	No	No	No
5425	ENSG00000006282	SPATA20	chr17	+	48627345	48627673	48627345	48627476	48627568	48627673	5425	34,41,34,40	67,47,50,42	22,22,36,26	28,40,75,37	166	74	0.257416	0.876488	0.184,0.28,0.233,0.298	0.259,0.197,0.176,0.239	0.031	GT	AG	No	No	No
5568	ENSG00000172830	SSH3	chr11	+	67074308	67074584	67074308	67074433	67074512	67074584	5568	5,13,4,16	11,24,10,15	6,7,14,6	12,15,38,12	153	74	0.257595	0.876488	0.18,0.208,0.162,0.34	0.195,0.184,0.151,0.195	0.041	GT	AG	No	No	No
3252	ENSG00000128159	TUBGCP6	chr22	-	50656346	50656831	50656346	50656546	50656617	50656831	3252	31,48,31,28	56,51,38,52	36,27,46,32	43,52,112,49	145	74	0.258994	0.876753	0.22,0.324,0.294,0.216	0.299,0.209,0.173,0.25	0.031	GT	AG	No	No	No
3254	ENSG00000128159	TUBGCP6	chr22	-	50658385	50660303	50658385	50658444	50658620	50660303	3254	113152111145	0,2,0,5	91,90,233,126	1,3,0,0	250	74	0.258799	0.876753	1.0,0.957,1.0,0.896	0.964,0.899,1.0,1.0	-0.003	GT	AG	No	No	No
3511	ENSG00000132300	PTCD3	chr2	+	86357770	86358229	86357770	86357860	86358200	86358229	3511	42,23,24,24	67,30,22,57	32,15,67,22	35,37,75,22	414	74	0.259814	0.878146	0.101,0.121,0.163,0.07	0.14,0.068,0.138,0.152	-0.011	GC	AG	No	No	No
3952	ENSG00000166333	ILK	chr11	+	6629923	6630198	6629923	6630020	6630114	6630198	3952	21,25,21,29	535413412527	27,30,41,21	338340839473	168	74	0.259666	0.878146	0.017,0.026,0.022,0.024	0.034,0.037,0.021,0.019	-0.006	GT	AG	No	No	No
2813	ENSG00000158411	MITD1	chr2	-	99785725	99786073	99785725	99785933	99786012	99786073	2813	8,7,0,3	27,11,12,25	10,3,6,8	15,17,35,14	153	74	0.260271	0.878312	0.125,0.235,0.0,0.055	0.244,0.079,0.077,0.217	-0.051	GT	AG	No	No	No
5366	ENSG00000214021	TTLL3	chr3	+	9859328	9862425	9859328	9859443	9862229	9862425	5366	10001301582764	12,8,2,1	57852919371262	4,2,3,8	2860	74	0.260123	0.878312	0.683,0.808,0.883,0.952	0.789,0.873,0.944,0.803	-0.021	GT	AG	No	No	No
4758	ENSG00000165646	SLC18A2	chr10	+	119013558	119014008	119013558	119013642	119013915	119014008	4758	142233176210	229188168196	113134263136	170175260134	347	74	0.260822	0.879483	0.117,0.209,0.183,0.186	0.124,0.14,0.177,0.178	0.019	GT	AG	No	No	No
111	ENSG00000168824	NSG1	chr4	+	4418961	4420785	4418961	4419654	4420510	4420785	111	406,341,39,58	0,4,0,0	34,40,944,722	0,0,4,3	930	74	0.262217	0.880838	1.0,0.872,1.0,1.0	1.0,1.0,0.949,0.95	-0.007	GT	AG	No	No	No
1673	ENSG00000214941	ZSWIM7	chr17	-	15881040	15881477	15881040	15881227	15881357	15881477	1673	34,32,31,29	44,54,33,55	36,26,33,24	34,34,56,18	204	74	0.262307	0.880838	0.219,0.177,0.254,0.161	0.278,0.217,0.176,0.326	-0.047	GT	AG	No	No	No
1818	ENSG00000186185	KIF18B	chr17	-	43003359	43003867	43003359	43003554	43003781	43003867	1818	140156176169	10,14,18,11	171,134,262,93	11,21,33,7	301	74	0.262379	0.880838	0.775,0.733,0.706,0.791	0.793,0.611,0.661,0.766	0.043	GT	AG	No	No	No
3351	ENSG00000182511	FES	chr15	+	91428266	91428815	91428266	91428488	91428641	91428815	3351	26,52,50,59	160176146144	36,38,42,36	100109296117	227	74	0.262105	0.880838	0.05,0.088,0.1,0.118	0.105,0.102,0.044,0.091	0.004	GT	AG	No	No	No
4886	ENSG00000186166	CCDC84	chr11	+	118882648	118882964	118882648	118882713	118882858	118882964	4886	23,37,17,43	52,36,35,76	16,8,30,15	23,36,58,25	219	74	0.262451	0.880838	0.13,0.258,0.141,0.16	0.19,0.07,0.149,0.169	0.028	GT	AG	No	No	No
4960	ENSG00000100911	PSME2	chr14	-	24614918	24615449	24614918	24615105	24615416	24615449	4960	304294231342	9,10,12,13	211231488330	7,15,31,9	385	74	0.261782	0.880838	0.867,0.85,0.787,0.835	0.853,0.747,0.752,0.876	0.028	GT	AG	No	No	No
1629	ENSG00000157734	SNX22	chr15	+	64444441	64444941	64444441	64444525	64444836	64444941	1629	9,22,2,10	2,1,0,1	14,11,21,6	1,1,2,2	385	74	0.262794	0.880866	0.464,0.809,1.0,0.658	0.729,0.679,0.669,0.366	0.122	GT	AG	No	No	No
5393	ENSG00000170889	RPS9	chr19	+	54710420	54711515	54710420	54710592	54711265	54711515	5393	440542830828	88,81,79,106	670737763269	97,74,169,70	747	74	0.262869	0.880866	0.331,0.399,0.51,0.436	0.406,0.497,0.309,0.276	0.047	GT	AG	No	No	No
534	ENSG00000010327	STAB1	chr3	+	52551896	52552629	52551896	52552019	52552551	52552629	534	47123326299	0,0,3,3	342,318,140,94	0,3,0,0	606	74	0.263512	0.882335	1.0,1.0,0.93,0.924	1.0,0.928,1.0,1.0	-0.018	GT	AG	No	No	No
285	ENSG00000100299	ARSA	chr22	-	51065983	51066607	51065983	51066220	51066325	51066607	285	78,85,48,78	2,0,0,0	59,67,115,47	2,2,0,1	179	74	0.263948	0.882579	0.942,1.0,1.0,1.0	0.924,0.933,1.0,0.951	0.033	GT	AG	No	No	No
401	ENSG00000137070	IL11RA	chr9	+	34655214	34655662	34655214	34655314	34655601	34655662	401	6,15,10,10	7,7,4,4	8,12,29,16	6,4,11,1	361	74	0.264477	0.882579	0.149,0.305,0.339,0.339	0.215,0.381,0.351,0.766	-0.145	GT	AG	No	No	No
1383	ENSG00000105698	USF2	chr19	+	35769600	35769977	35769600	35769695	35769848	35769977	1383	10,23,24,45	601586404587	34,35,47,6	324427968502	227	74	0.2643	0.882579	0.005,0.013,0.019,0.024	0.033,0.026,0.016,0.004	-0.005	GT	AG	No	No	No
4688	ENSG00000168970	JMJD7-PLA2G4B	chr15	+	42126937	42127421	42126937	42127091	42127167	42127421	4688	8,7,17,21	39,21,27,30	13,16,19,9	12,19,54,14	150	74	0.264191	0.882579	0.092,0.141,0.237,0.257	0.348,0.294,0.148,0.241	-0.076	GT	AG	No	No	No
5191	ENSG00000132781	MUTYH	chr1	-	45798589	45798996	45798589	45798631	45798956	45798996	5191	55,44,43,75	2,0,0,0	43,19,98,31	4,0,0,1	399	74	0.26461	0.882579	0.836,1.0,1.0,1.0	0.666,1.0,1.0,0.852	0.08	GT	AG	No	No	No
2590	ENSG00000132522	GPS2	chr17	-	7216347	7216610	7216347	7216443	7216530	7216610	2590	16,23,37,24	92127130112	17,26,50,14	135,146,217,96	161	74	0.26512	0.883595	0.074,0.077,0.116,0.09	0.055,0.076,0.096,0.063	0.017	GT	AG	No	No	No
477	ENSG00000142765	SYTL1	chr1	+	27676462	27676976	27676462	27676623	27676879	27676976	477	87,169,83,111	36,38,37,42	57,57,181,131	13,23,51,32	330	74	0.265357	0.883704	0.351,0.499,0.335,0.372	0.496,0.357,0.443,0.479	-0.054	GT	AG	No	No	No
3337	ENSG00000102882	MAPK3	chr16	-	30127956	30128324	30127956	30128111	30128214	30128324	3337	4,12,6,6	232312118206	7,7,20,10	132122528285	177	74	0.26583	0.884188	0.007,0.016,0.021,0.012	0.022,0.023,0.016,0.014	-0.005	GT	AG	No	Yes	Yes
3359	ENSG00000142102	ATHL1	chr11	+	290677	292095	290677	291113	291975	292095	3359	155,127,63,118	15,7,10,6	49,69,205,99	5,3,6,8	936	74	0.266469	0.884188	0.45,0.589,0.332,0.609	0.437,0.645,0.73,0.495	-0.082	GT	AG	No	No	No
4313	ENSG00000132199	ENOSF1	chr18	-	690548	691276	690548	690631	691203	691276	4313	87,109,69,110	2,1,0,4	86,70,159,77	2,2,5,0	646	74	0.266381	0.884188	0.833,0.926,1.0,0.759	0.831,0.8,0.785,1.0	0.025	GT	AG	No	No	No
5035	ENSG00000112855	HARS2	chr5	+	140073075	140073250	140073075	140073093	140073175	140073250	5035	11,20,14,10	2,9,0,0	8,10,18,16	4,0,6,4	156	74	0.266792	0.884188	0.723,0.513,1.0,1.0	0.487,1.0,0.587,0.655	0.127	GT	AG	No	Yes	Yes
5139	ENSG00000137700	SLC37A4	chr11	-	118898337	118899136	118898337	118898582	118898903	118899136	5139	146,195,81,85	64,76,57,49	102,78,337,110	53,43,110,45	395	74	0.26694	0.884188	0.299,0.325,0.21,0.245	0.265,0.254,0.365,0.314	-0.03	GT	AG	No	No	No
5254	ENSG00000165487	MICU2	chr13	-	22069299	22070299	22069299	22069457	22070190	22070299	5254	77,49,9,28	87,62,31,59	11,21,120,63	67,46,68,58	807	74	0.266392	0.884188	0.075,0.068,0.026,0.042	0.015,0.04,0.139,0.091	-0.019	GT	AG	No	No	No
5423	ENSG00000006282	SPATA20	chr17	+	48625643	48625979	48625643	48625814	48625914	48625979	5423	3,0,6,7	137,98,96,99	8,4,4,3	55,82,146,61	174	74	0.266866	0.884188	0.009,0.0,0.026,0.029	0.058,0.02,0.012,0.02	-0.011	GT	AG	No	No	No
3535	ENSG00000187017	ESPN	chr1	+	6508700	6509151	6508700	6508862	6508952	6509151	3535	2,1,5,7	1,13,6,9	3,4,1,2	7,5,22,2	164	74	0.267505	0.884697	0.474,0.034,0.273,0.26	0.162,0.265,0.02,0.311	0.071	GT	AG	No	No	No
5528	ENSG00000102349	KLF8	chrX	+	56291612	56295922	56291612	56292177	56295810	56295922	5528	7,35,8,16	5,3,10,8	20,7,43,21	2,6,10,8	3707	74	0.267482	0.884697	0.027,0.189,0.016,0.038	0.166,0.023,0.079,0.05	-0.012	GT	AG	No	No	No
2881	ENSG00000131435	PDLIM4	chr5	+	131606995	131607601	131606995	131607159	131607483	131607601	2881	2,2,1,0	8,7,3,3	2,0,8,1	1,2,13,8	398	74	0.268285	0.886596	0.044,0.05,0.058,0.0	0.271,0.0,0.103,0.023	-0.061	GT	AG	No	No	No
2554	ENSG00000108405	P2RX1	chr17	-	3806844	3807318	3806844	3806925	3807221	3807318	2554	157246213212	27,37,26,22	191200269241	24,30,27,18	370	74	0.268534	0.886738	0.538,0.571,0.621,0.658	0.614,0.571,0.666,0.728	-0.048	GT	AG	No	No	No
927	ENSG00000141499	WRAP53	chr17	+	7591794	7592397	7591794	7591879	7591965	7592397	927	20,21,42,53	85,65,77,89	12,37,36,18	70,54,125,54	160	74	0.269735	0.889341	0.098,0.13,0.201,0.216	0.073,0.241,0.118,0.134	0.02	GT	AG	No	No	No
5401	ENSG00000123154	WDR83	chr19	+	12780568	12780894	12780568	12780707	12780790	12780894	5401	18,55,52,70	59,31,28,43	67,65,81,31	23,16,104,28	157	74	0.269614	0.889341	0.126,0.455,0.467,0.434	0.579,0.657,0.269,0.343	-0.091	GT	AG	No	No	No
2100	ENSG00000182087	TMEM259	chr19	-	1012064	1012572	1012064	1012187	1012461	1012572	2100	251335288371	96,78,94,95	260255568191	74,72,139,40	348	74	0.269973	0.889443	0.357,0.477,0.394,0.454	0.428,0.43,0.465,0.504	-0.036	GT	AG	No	No	No
3901	ENSG00000164828	SUN1	chr7	+	892245	892589	892245	892304	892449	892589	3901	58,73,36,32	32,19,18,11	26,46,83,58	7,6,36,20	219	74	0.270534	0.889932	0.38,0.565,0.403,0.496	0.557,0.721,0.438,0.495	-0.092	GT	AG	No	No	No
5086	ENSG00000100395	L3MBTL2	chr22	+	41623092	41623873	41623092	41623327	41623807	41623873	5086	49,56,52,75	28,36,41,69	45,65,129,36	43,51,52,18	554	74	0.27034	0.889932	0.189,0.172,0.145,0.127	0.123,0.145,0.249,0.211	-0.024	GT	AG	No	No	No
122	ENSG00000204613	TRIM10	chr6	-	30119721	30122263	30119721	30121548	30122087	30122263	122	9,11,17,22	0,1,0,0	20,13,48,15	0,0,5,0	613	74	0.271181	0.891379	1.0,0.57,1.0,1.0	1.0,1.0,0.537,1.0	0.008	GT	AG	No	No	No
4797	ENSG00000175110	MRPS22	chr3	+	139069020	139069902	139069020	139069164	139069818	139069902	4797	62,53,48,45	151126167206	44,34,117,49	124142212158	728	74	0.271632	0.89218	0.04,0.041,0.028,0.022	0.035,0.024,0.053,0.031	-0.003	GT	AG	No	No	No
4301	ENSG00000149600	COMMD7	chr20	-	31290504	31291873	31290504	31291260	31291824	31291873	4301	89,46,56,57	142110147178	37,39,82,50	147133168108	638	74	0.271854	0.892229	0.068,0.046,0.042,0.036	0.028,0.033,0.054,0.051	0.007	GT	AG	No	No	No
1079	ENSG00000172794	RAB37	chr17	+	72740446	72741068	72740446	72740512	72741011	72741068	1079	70,75,73,75	197184124112	62,58,117,79	120138317189	573	74	0.273018	0.893148	0.044,0.05,0.071,0.08	0.063,0.051,0.045,0.051	0.009	GT	AG	No	No	No
1187	ENSG00000197989	SNHG12	chr1	-	28906044	28906493	28906044	28906099	28906453	28906493	1187	82121257331	0,2,12,7	243,288,146,98	6,16,3,3	428	74	0.273171	0.893148	1.0,0.913,0.787,0.891	0.875,0.757,0.894,0.85	0.054	GT	AG	No	No	No
3153	ENSG00000165525	NEMF	chr14	-	50251642	50252038	50251642	50251722	50251937	50252038	3153	20,10,15,9	0,5,5,5	10,1,19,16	3,4,8,5	289	74	0.272752	0.893148	1.0,0.339,0.434,0.315	0.46,0.06,0.378,0.45	0.185	GT	AG	No	No	No
4047	ENSG00000108523	RNF167	chr17	+	4843781	4844288	4843781	4844021	4844167	4844288	4047	7368718171036	18,31,19,23	6968651361635	15,21,56,21	220	74	0.272799	0.893148	0.932,0.904,0.935,0.938	0.94,0.933,0.891,0.91	0.009	GT	AG	No	No	No
4761	ENSG00000100241	SBF1	chr22	-	50905960	50906352	50905960	50906119	50906214	50906352	4761	17,13,6,15	92,116,80,128	16,11,28,10	85,90,193,57	169	74	0.272584	0.893148	0.075,0.047,0.032,0.049	0.076,0.051,0.06,0.071	-0.014	GT	AG	No	No	No
4226	ENSG00000105136	ZNF419	chr19	+	58002838	58003579	58002838	58002965	58003480	58003579	4226	10,11,6,6	11,6,7,8	3,7,24,14	4,0,9,10	589	74	0.273445	0.893365	0.103,0.187,0.097,0.086	0.086,1.0,0.251,0.15	-0.254	GT	AG	No	No	No
1689	ENSG00000008311	AASS	chr7	-	121718915	121719766	121718915	121719004	121719650	121719766	1689	0,0,1,2	9,7,15,20	0,0,4,6	6,4,20,3	720	74	0.273786	0.893583	0.0,0.0,0.007,0.01	0.0,0.0,0.02,0.171	-0.043	GT	AG	No	No	No
4619	ENSG00000185324	CDK10	chr16	+	89759681	89759875	89759681	89759734	89759805	89759875	4619	145174148257	101,98,101,133	161,134,271,85	83,83,202,90	145	74	0.273927	0.893583	0.423,0.475,0.428,0.497	0.497,0.452,0.406,0.325	0.036	GT	AG	No	No	No
1017	ENSG00000071564	TCF3	chr19	-	1611247	1611848	1611247	1611368	1611702	1611848	1017	1368148011751440	111102104110	1010112426051160	76,88,178,70	408	74	0.274566	0.894015	0.691,0.725,0.672,0.704	0.707,0.698,0.726,0.751	-0.022	GT	AG	No	No	No
3069	ENSG00000135974	C2orf49	chr2	+	105959304	105959680	105959304	105959431	105959557	105959680	3069	176161149245	15,33,19,8	147131271160	11,11,49,30	200	74	0.274682	0.894015	0.813,0.644,0.744,0.919	0.832,0.815,0.672,0.664	0.034	GC	AG	No	No	No
5523	ENSG00000140474	ULK3	chr15	-	75134620	75135017	75134620	75134761	75134875	75135017	5523	9,33,42,48	14,29,22,17	22,36,67,28	34,28,51,24	188	74	0.274472	0.894015	0.202,0.309,0.429,0.526	0.203,0.336,0.341,0.315	0.068	GT	AG	No	No	No
1546	ENSG00000137801	THBS1	chr15	+	39885597	39886397	39885597	39885869	39886299	39886397	1546	18,12,21,23	40,57,205,343	11,14,12,5	155,150,80,43	504	74	0.275414	0.895721	0.062,0.03,0.015,0.01	0.01,0.014,0.022,0.017	0.013	GT	AG	No	No	No
3625	ENSG00000170791	CHCHD7	chr8	+	57124347	57127226	57124347	57124396	57127156	57127226	3625	145165195205	110,80,48,95	155155255158	42,66,119,72	2834	74	0.275784	0.896247	0.033,0.051,0.096,0.053	0.088,0.058,0.053,0.054	-0.005	GT	AG	No	No	No
1502	ENSG00000167535	CACNB3	chr12	+	49218451	49219026	49218451	49218516	49218945	49219026	1502	4,9,10,23	0,2,2,3	5,8,11,14	4,1,2,4	503	74	0.277211	0.898171	1.0,0.398,0.424,0.53	0.155,0.541,0.447,0.34	0.217	GT	AG	No	No	No
1620	ENSG00000167578	RAB4B	chr19	+	41285923	41286404	41285923	41286004	41286289	41286404	1620	100,79,42,72	86,84,44,74	32,58,131,73	39,56,116,30	359	74	0.276871	0.898171	0.193,0.162,0.164,0.167	0.145,0.176,0.189,0.334	-0.04	GT	AG	No	No	No
2826	ENSG00000116213	WRAP73	chr1	-	3547330	3548221	3547330	3547681	3548029	3548221	2826	76,77,126,187	15,20,24,25	111,119,126,52	45,16,23,17	422	74	0.277112	0.898171	0.47,0.403,0.479,0.567	0.302,0.566,0.49,0.349	0.053	GT	AG	No	No	No
4778	ENSG00000144591	GMPPA	chr2	+	220370179	220370483	220370179	220370277	220370416	220370483	4778	74,88,34,55	21,10,9,2	31,43,189,96	17,4,36,23	213	74	0.276919	0.898171	0.55,0.754,0.568,0.905	0.388,0.789,0.646,0.592	0.091	GT	AG	No	No	No
226	ENSG00000072135	PTPN18	chr2	+	131128129	131128355	131128129	131128196	131128277	131128355	226	15,11,3,13	37,51,20,35	6,10,15,3	20,31,69,35	155	74	0.27817	0.898699	0.162,0.093,0.067,0.151	0.125,0.133,0.094,0.039	0.021	GT	AG	No	No	No
3130	ENSG00000055609	KMT2C	chr7	-	151832009	151835989	151832009	151834009	151835880	151835989	3130	76,57,20,53	15,25,16,28	42,44,88,76	23,30,43,33	1945	74	0.278048	0.898699	0.162,0.08,0.045,0.067	0.065,0.053,0.072,0.081	0.021	GT	AG	No	No	No
3261	ENSG00000124782	RREB1	chr6	+	7181356	7182315	7181356	7181479	7182102	7182315	3261	144143134174	80,88,55,73	114161201200	48,66,100,81	697	74	0.278208	0.898699	0.16,0.147,0.206,0.202	0.201,0.206,0.176,0.208	-0.019	GT	AG	No	No	No
3530	ENSG00000160688	FLAD1	chr1	+	154962634	154963004	154962634	154962733	154962814	154963004	3530	34,25,26,79	62,42,52,59	40,40,51,22	35,44,71,23	155	74	0.277583	0.898699	0.207,0.221,0.193,0.39	0.353,0.303,0.255,0.313	-0.053	GT	AG	No	No	No
1357	ENSG00000114857	NKTR	chr3	+	42668691	42672067	42668691	42668719	42672037	42672067	1357	824976311587	2,4,1,7	3683731333956	2,2,3,3	3392	74	0.280319	0.898773	0.9,0.842,0.872,0.647	0.801,0.803,0.906,0.874	-0.031	GT	AG	No	No	No
2269	ENSG00000213983	AP1G2	chr14	-	24032924	24033430	24032924	24033065	24033254	24033430	2269	208282171176	61,84,61,85	140149397215	54,62,94,38	263	74	0.279959	0.898773	0.49,0.486,0.441,0.368	0.422,0.403,0.543,0.614	-0.049	GT	AG	No	No	No
2340	ENSG00000104894	CD37	chr19	+	49842586	49843863	49842586	49842670	49843507	49843863	2340	192624968751093	560583279404	96587746002082	2873011020537	911	74	0.280011	0.898773	0.218,0.258,0.203,0.18	0.215,0.191,0.268,0.24	-0.014	GT	AG	No	No	No
2478	ENSG00000064961	HMG20B	chr19	+	3573689	3574584	3573689	3573798	3574380	3574584	2478	234328277355	62,72,55,69	320307496316	56,49,117,57	656	74	0.279655	0.898773	0.299,0.339,0.362,0.367	0.392,0.414,0.324,0.385	-0.037	GT	AG	No	No	No
3932	ENSG00000053501	USE1	chr19	+	17326610	17326879	17326610	17326660	17326800	17326879	3932	15,25,16,26	58,78,80,86	19,21,31,23	60,50,128,50	214	74	0.280267	0.898773	0.082,0.1,0.065,0.095	0.099,0.127,0.077,0.137	-0.025	GT	AG	No	No	No
4019	ENSG00000167515	TRAPPC2L	chr16	+	88925752	88926158	88925752	88925851	88925980	88926158	4019	56,74,64,85	2,7,3,0	18,35,112,34	1,2,8,3	203	74	0.280016	0.898773	0.911,0.794,0.886,1.0	0.868,0.864,0.836,0.805	0.054	GT	AG	No	Yes	Yes
4391	ENSG00000115183	TANC1	chr2	+	160075748	160076378	160075748	160075872	160076202	160076378	4391	130222144207	102111115176	134124329152	106,102,179,66	404	74	0.278662	0.898773	0.189,0.268,0.187,0.177	0.188,0.182,0.252,0.297	-0.025	GT	AG	No	No	No
4855	ENSG00000197558	SSPO	chr7	+	149524001	149525074	149524001	149524048	149524857	149525074	4855	10,6,8,1	0,0,0,0	2,4,14,6	0,0,3,0	883	74	0.279338	0.898773	1.0,1.0,1.0,1.0	1.0,1.0,0.281,1.0	0.18	GT	AG	No	No	No
5170	ENSG00000223756	TSSC2	chr11	+	3427728	3428927	3427728	3427945	3428851	3428927	5170	6,9,0,1	0,1,1,3	2,2,7,6	1,1,0,0	980	74	0.279155	0.898773	1.0,0.405,0.0,0.025	0.131,0.131,1.0,1.0	-0.208	GT	AG	No	No	No
5382	ENSG00000076984	MAP2K7	chr19	+	7974947	7975258	7974947	7975014	7975144	7975258	5382	29,46,27,32	206220173229	31,33,57,40	164176357165	204	74	0.278664	0.898773	0.049,0.07,0.054,0.048	0.064,0.064,0.055,0.081	-0.011	GT	AG	No	No	No
782	ENSG00000014216	CAPN1	chr11	+	64978284	64979476	64978284	64978343	64978730	64979476	782	72,73,44,48	547598629651	43,55,111,70	506480975534	461	74	0.28106	0.899496	0.021,0.019,0.011,0.012	0.013,0.018,0.018,0.021	-0.002	GT	AG	Yes	Yes	Yes
1338	ENSG00000125746	EML2	chr19	-	46145175	46145610	46145175	46145299	46145391	46145610	1338	32,29,20,48	10,22,14,11	15,28,44,15	13,22,15,12	166	74	0.281798	0.899496	0.588,0.37,0.389,0.66	0.34,0.362,0.567,0.358	0.095	GT	AG	Yes	Yes	Yes
2517	ENSG00000008988	RPS20	chr8	-	56986618	56987065	56986618	56986718	56986939	56987065	2517	403440358442	8669917472549180	286302639265	6.02164e+16	295	74	0.281532	0.899496	0.012,0.012,0.012,0.012	0.012,0.012,0.01,0.008	0.001	GT	AG	No	No	No
3184	ENSG00000161638	ITGA5	chr12	-	54798213	54798678	54798213	54798259	54798486	54798678	3184	20,3,13,0	123148157220	10,15,12,8	113104242170	301	74	0.281709	0.899496	0.038,0.005,0.02,0.0	0.021,0.034,0.012,0.011	-0.004	GT	AG	No	No	No
3272	ENSG00000136718	IMP4	chr2	+	131103139	131103506	131103139	131103272	131103351	131103506	3272	12,7,15,18	237312396432	13,14,12,5	356423502199	153	74	0.280923	0.899496	0.024,0.011,0.018,0.02	0.017,0.016,0.011,0.012	0.004	GT	AG	No	No	No
4446	ENSG00000107331	ABCA2	chr9	-	139905424	139905761	139905424	139905557	139905637	139905761	4446	11,8,8,9	61,69,47,41	5,3,13,13	40,38,125,73	154	74	0.28141	0.899496	0.08,0.053,0.076,0.095	0.057,0.037,0.048,0.079	0.021	GT	AG	No	No	No
4125	ENSG00000181513	ACBD4	chr17	+	43213474	43214143	43213474	43213599	43213866	43214143	4125	9,13,5,15	13,30,12,15	6,5,23,8	12,9,51,24	341	74	0.282007	0.899498	0.131,0.086,0.083,0.178	0.098,0.108,0.089,0.067	0.029	GT	AG	No	No	No
2263	ENSG00000213983	AP1G2	chr14	-	24030720	24031624	24030720	24030844	24031170	24031624	2263	275460178251	54,56,58,71	173143716366	44,40,76,37	400	74	0.283008	0.902023	0.485,0.603,0.362,0.395	0.421,0.398,0.635,0.647	-0.064	GT	AG	No	No	No
461	ENSG00000160014	CALM3	chr19	+	47111738	47112238	47111738	47111845	47112102	47112238	461	312297248355	4228319227393580	145172521289	2029217365983130	331	74	0.284221	0.90455	0.016,0.02,0.02,0.022	0.016,0.017,0.017,0.02	0.002	GT	AG	No	No	No
5321	ENSG00000061656	SPAG4	chr20	+	34206371	34206642	34206371	34206397	34206533	34206642	5321	37,53,7,8	22,22,2,2	12,8,57,78	4,6,40,47	210	74	0.28419	0.90455	0.372,0.459,0.552,0.585	0.514,0.32,0.334,0.369	0.108	GT	AG	No	No	No
1916	ENSG00000104774	MAN2B1	chr19	-	12766507	12767501	12766507	12766693	12767384	12767501	1916	246285212307	287328217316	222232498251	211197551255	765	74	0.285572	0.905503	0.077,0.078,0.086,0.086	0.092,0.102,0.08,0.087	-0.009	GT	AG	No	No	No
2286	ENSG00000174744	BRMS1	chr11	-	66105713	66106256	66105713	66105753	66106191	66106256	2286	20,19,19,32	94,73,122,154	11,19,27,6	83,92,165,35	512	74	0.285463	0.905503	0.03,0.036,0.022,0.029	0.019,0.029,0.023,0.024	0.005	GT	AG	Yes	Yes	Yes
2660	ENSG00000174233	ADCY6	chr12	-	49167251	49167881	49167251	49167430	49167722	49167881	2660	21,41,22,49	45,35,63,62	33,47,32,40	58,48,49,40	366	74	0.284959	0.905503	0.086,0.191,0.066,0.138	0.103,0.165,0.117,0.168	-0.018	GT	AG	No	No	No
4847	ENSG00000102901	CENPT	chr16	-	67866130	67866448	67866130	67866257	67866357	67866448	4847	15,42,53,64	4,2,4,6	44,39,46,15	12,6,1,3	174	74	0.285222	0.905503	0.615,0.899,0.849,0.819	0.609,0.734,0.951,0.68	0.052	GT	AG	No	No	No
5141	ENSG00000197694	SPTAN1	chr9	+	131386606	131387458	131386606	131386766	131387381	131387458	5141	73,70,53,60	198149119159	44,57,97,41	138106297134	689	74	0.285376	0.905503	0.038,0.048,0.046,0.039	0.033,0.055,0.034,0.032	0.004	GT	AG	No	No	No
60	ENSG00000103507	BCKDK	chr16	+	31123189	31123888	31123189	31123348	31123441	31123888	60	101,135,98,166	95,92,70,55	107,105,164,79	80,54,149,78	167	74	0.288069	0.908072	0.32,0.394,0.383,0.572	0.372,0.463,0.328,0.31	0.049	GT	AG	No	No	No
739	ENSG00000167965	MLST8	chr16	+	2258210	2258614	2258210	2258335	2258450	2258614	739	12,16,21,12	136118128161	11,15,18,8	107,119,284,76	189	74	0.287487	0.908072	0.033,0.05,0.06,0.028	0.039,0.047,0.024,0.04	0.005	GT	AG	No	Yes	Yes
1254	ENSG00000101158	NELFCD	chr20	+	57563968	57564695	57563968	57564076	57564542	57564695	1254	109,144,90,106	298270300320	96,114,197,81	258244459192	540	74	0.287599	0.908072	0.048,0.068,0.039,0.043	0.049,0.06,0.056,0.055	-0.005	GT	AG	No	No	No
1844	ENSG00000154734	ADAMTS1	chr21	-	28212193	28212881	28212193	28212380	28212594	28212881	1844	41,37,24,34	37,26,56,73	44,24,28,36	43,35,49,14	288	74	0.287741	0.908072	0.222,0.268,0.099,0.107	0.208,0.15,0.128,0.398	-0.047	GT	AG	No	No	No
2783	ENSG00000152556	PFKM	chr12	+	48535522	48535849	48535522	48535610	48535696	48535849	2783	3,13,7,4	164,150,62,128	4,4,17,12	56,79,261,131	160	74	0.287271	0.908072	0.008,0.039,0.05,0.014	0.032,0.023,0.029,0.041	-0.003	GT	AG	No	No	No
2840	ENSG00000143379	SETDB1	chr1	+	150935449	150936217	150935449	150935615	150936005	150936217	2840	84,32,32,49	123,140,86,146	26,29,57,36	70,84,184,102	464	74	0.288012	0.908072	0.098,0.035,0.056,0.051	0.056,0.052,0.047,0.053	0.008	GT	AG	No	No	No
3954	ENSG00000166333	ILK	chr11	+	6630114	6630639	6630114	6630198	6630529	6630639	3954	172146119177	0,3,1,0	101111236117	1,0,3,2	405	74	0.287468	0.908072	1.0,0.899,0.956,1.0	0.949,1.0,0.935,0.914	0.014	GT	AG	No	No	No
5641	ENSG00000160789	LMNA	chr1	+	156106711	156107023	156106711	156106819	156106903	156107023	5641	38,43,78,65	65178511471130	45,59,57,35	8559241289679	158	74	0.287347	0.908072	0.027,0.025,0.031,0.026	0.024,0.029,0.02,0.024	0.003	GT	AG	No	No	No
1764	ENSG00000227057	WDR46	chr6	-	33255924	33256247	33255924	33256012	33256134	33256247	1764	13,28,37,60	116102138130	21,26,51,21	86,127,208,85	196	74	0.288994	0.910045	0.041,0.094,0.092,0.148	0.084,0.072,0.085,0.085	0.012	GT	AG	No	No	No
3604	ENSG00000178038	ALS2CL	chr3	-	46712977	46713523	46712977	46713074	46713373	46713523	3604	19,26,10,13	17,9,3,8	7,14,21,23	8,7,28,9	373	74	0.289118	0.910045	0.181,0.364,0.398,0.244	0.148,0.284,0.13,0.336	0.072	GT	AG	No	No	No
496	ENSG00000005700	IBTK	chr6	-	82900789	82901596	82900789	82900933	82901503	82901596	496	10,7,4,1	45,31,30,37	8,1,10,11	29,29,53,33	644	74	0.289627	0.910982	0.025,0.025,0.015,0.003	0.031,0.004,0.021,0.037	-0.006	GT	AG	No	No	No
2550	ENSG00000025708	TYMP	chr22	-	50964429	50964905	50964429	50964585	50964674	50964905	2550	5,12,8,10	3,1,1,0	7,10,25,5	0,0,1,0	163	74	0.290186	0.912075	0.431,0.845,0.784,1.0	1.0,1.0,0.919,1.0	-0.215	GT	AG	No	No	No
96	ENSG00000100416	TRMU	chr22	+	46751340	46753234	46751340	46751485	46752738	46753234	96	170278157309	0,1,7,2	226221304156	10,5,2,0	1327	74	0.290545	0.912439	1.0,0.939,0.556,0.896	0.558,0.711,0.894,1.0	0.057	GT	AG	No	No	No
3627	ENSG00000256269	HMBS	chr11	+	118958696	118959018	118958696	118958788	118958964	118959018	3627	147,99,171,256	42,54,52,125	162,212,219,83	70,70,109,66	250	74	0.290755	0.912439	0.509,0.352,0.493,0.377	0.407,0.473,0.373,0.271	0.052	GT	AG	Yes	Yes	Yes
3742	ENSG00000006015	C19orf60	chr19	+	18699804	18700493	18699804	18699887	18700288	18700493	3742	863996730977	17,25,12,30	6826621529615	22,15,46,15	475	74	0.290938	0.912439	0.888,0.861,0.905,0.835	0.828,0.873,0.838,0.865	0.021	GT	AG	No	No	No
2202	ENSG00000198818	SFT2D1	chr6	-	166736344	166738083	166736344	166736374	166738024	166738083	2202	214216115149	47,36,36,68	109,80,282,185	39,45,88,33	1724	74	0.291276	0.912835	0.163,0.205,0.121,0.086	0.107,0.071,0.121,0.194	0.02	GT	AG	No	No	No
5185	ENSG00000060971	ACAA1	chr3	-	38167316	38168191	38167316	38167372	38168000	38168191	5185	207228227202	2,5,4,8	194149353130	3,4,6,0	702	74	0.291591	0.913156	0.916,0.828,0.857,0.727	0.872,0.797,0.861,1.0	-0.051	GT	AG	No	No	No
397	ENSG00000185122	HSF1	chr8	+	145537508	145537717	145537508	145537574	145537647	145537717	397	10,17,18,12	129124124139	16,16,21,18	105,105,226,95	147	74	0.293091	0.913755	0.038,0.065,0.068,0.042	0.071,0.071,0.045,0.087	-0.015	GT	AG	No	No	No
728	ENSG00000162004	CCDC78	chr16	-	775077	775293	775077	775145	775236	775293	728	2,4,27,15	5,5,1,8	4,7,9,4	7,4,9,3	165	74	0.293267	0.913755	0.152,0.264,0.924,0.457	0.204,0.44,0.31,0.374	0.117	GT	AG	No	No	No
889	ENSG00000099622	CIRBP	chr19	+	1270926	1271466	1270926	1271035	1271327	1271466	889	311243296373	5,3,1,0	256272485224	0,3,1,2	366	74	0.292445	0.913755	0.926,0.942,0.984,1.0	1.0,0.948,0.99,0.958	-0.011	GT	AG	No	No	No
944	ENSG00000090581	GNPTG	chr16	+	1412206	1412743	1412206	1412535	1412611	1412743	944	33,51,23,54	230218196223	47,39,55,36	159170354162	150	74	0.292865	0.913755	0.066,0.103,0.055,0.107	0.127,0.102,0.071,0.099	-0.017	GT	AG	No	No	No
1915	ENSG00000104774	MAN2B1	chr19	-	12766507	12767501	12766507	12766676	12767384	12767501	1915	364366288389	0,0,0,0	278285644338	2,0,5,0	782	74	0.292673	0.913755	1.0,1.0,1.0,1.0	0.929,1.0,0.924,1.0	0.037	GT	AG	No	No	No
2935	ENSG00000105607	GCDH	chr19	+	13002300	13002788	13002300	13002336	13002644	13002788	2935	69,59,89,84	120,92,107,133	52,60,61,30	69,81,155,51	382	74	0.292467	0.913755	0.1,0.111,0.139,0.109	0.127,0.125,0.071,0.102	0.009	GT	AG	No	No	No
3711	ENSG00000168096	ANKS3	chr16	-	4751434	4752243	4751434	4751544	4752102	4752243	3711	22,28,22,46	15,14,6,25	22,25,49,16	9,8,16,9	632	74	0.292581	0.913755	0.147,0.19,0.3,0.177	0.223,0.268,0.264,0.172	-0.028	GT	AG	No	No	No
920	ENSG00000169247	SH3TC2	chr5	-	148406422	148408281	148406422	148408117	148408239	148408281	920	11,2,3,8	2,5,2,7	4,5,6,1	6,2,10,2	196	74	0.29353	0.913913	0.675,0.131,0.362,0.301	0.201,0.486,0.185,0.159	0.109	GT	AG	No	Yes	Yes
1442	ENSG00000186517	ARHGAP30	chr1	-	161022415	161023175	161022415	161022587	161023047	161023175	1442	11,21,22,20	108,97,125,111	24,15,40,14	73,112,173,99	534	74	0.293762	0.913973	0.014,0.029,0.024,0.024	0.044,0.018,0.031,0.019	-0.005	GT	AG	No	No	No
417	ENSG00000118046	STK11	chr19	+	1220371	1220716	1220371	1220504	1220579	1220716	417	57,62,45,50	123,141,90,168	31,46,81,46	101,109,271,99	149	74	0.293989	0.91402	0.187,0.179,0.199,0.129	0.132,0.173,0.129,0.187	0.018	GT	AG	Yes	Yes	Yes
1329	ENSG00000125651	GTF2F1	chr19	-	6380914	6381206	6380914	6381053	6381132	6381206	1329	3,2,6,7	76,81,99,119	3,8,9,5	84,79,151,72	153	74	0.295451	0.917239	0.019,0.012,0.028,0.028	0.017,0.047,0.028,0.032	-0.009	GT	AG	No	No	No
5042	ENSG00000165795	NDRG2	chr14	-	21486145	21486973	21486145	21486197	21486362	21486973	5042	8,3,4,6	4,23,42,25	8,4,4,2	33,39,34,9	239	74	0.295273	0.917239	0.382,0.039,0.029,0.069	0.07,0.031,0.035,0.064	0.08	GT	AG	No	No	No
5593	ENSG00000100918	REC8	chr14	+	24642107	24642407	24642107	24642250	24642334	24642407	5593	1,14,17,13	9,12,5,11	6,6,12,15	11,10,25,13	158	74	0.295683	0.917298	0.049,0.353,0.614,0.356	0.203,0.219,0.184,0.351	0.104	GT	AG	No	No	No
2668	ENSG00000172009	THOP1	chr19	+	2807439	2808442	2807439	2807806	2808240	2808442	2668	71,79,49,60	48,29,42,46	50,48,129,53	29,38,61,17	508	74	0.295975	0.917545	0.177,0.284,0.145,0.16	0.201,0.155,0.236,0.312	-0.034	GT	AG	No	No	No
1834	ENSG00000187091	PLCD1	chr3	-	38049948	38050649	38049948	38050127	38050532	38050649	1834	0,2,7,5	28,23,3,15	0,3,13,8	3,2,45,27	479	74	0.298128	0.923475	0.0,0.013,0.265,0.049	0.0,0.188,0.043,0.044	0.013	GT	AG	Yes	Yes	Yes
5545	ENSG00000089053	ANAPC5	chr12	-	121783641	121784808	121783641	121783834	121784698	121784808	5545	320329231322	237165147218	208205429302	119128234170	938	74	0.298317	0.923475	0.096,0.136,0.11,0.104	0.121,0.112,0.126,0.123	-0.009	GT	AG	No	No	No
735	ENSG00000167965	MLST8	chr16	+	2256358	2256660	2256358	2256410	2256479	2256660	735	30,41,50,69	2,0,1,2	39,55,64,21	1,0,4,3	143	74	0.29925	0.92437	0.886,1.0,0.963,0.947	0.953,1.0,0.892,0.784	0.042	GT	AG	No	Yes	Yes
1592	ENSG00000130724	CHMP2A	chr19	-	59062932	59063334	59062932	59063143	59063272	59063334	1592	7,12,9,9	406426270337	9,1,32,13	213209759314	203	74	0.299152	0.92437	0.006,0.01,0.012,0.01	0.015,0.002,0.015,0.015	-0.002	GT	AG	No	No	No
2539	ENSG00000244754	N4BP2L2	chr13	-	33112754	33112929	33112754	33112821	33112914	33112929	2539	257191115179	5,2,4,2	139154258192	1,2,4,2	167	74	0.298856	0.92437	0.958,0.977,0.927,0.975	0.984,0.972,0.966,0.977	-0.015	GT	AG	No	No	No
152	ENSG00000265681	RPL17	chr18	-	47017901	47018203	47017901	47017954	47018105	47018203	152	1886168211791650	101,70,31,45	903103723761479	23,26,152,71	225	74	0.302392	0.924542	0.86,0.888,0.926,0.924	0.928,0.929,0.837,0.873	0.008	GT	AG	No	No	No
278	ENSG00000140682	TGFB1I1	chr16	+	31485883	31487506	31485883	31486078	31487332	31487506	278	65,65,69,83	35,38,44,49	70,62,109,71	30,40,50,36	1328	74	0.305038	0.924542	0.094,0.087,0.08,0.086	0.115,0.08,0.108,0.099	-0.014	GT	AG	No	No	No
736	ENSG00000167965	MLST8	chr16	+	2256358	2256660	2256358	2256410	2256484	2256660	736	30,42,54,71	0,2,2,5	42,59,71,22	2,5,5,1	148	74	0.302061	0.924542	1.0,0.913,0.931,0.877	0.913,0.855,0.877,0.917	0.04	GT	AG	No	Yes	Yes
884	ENSG00000124593	PRICKLE4	chr6	+	41751199	41751976	41751199	41751343	41751868	41751976	884	61,126,59,92	4,10,3,5	63,65,208,104	6,9,10,11	599	74	0.30123	0.924542	0.653,0.609,0.708,0.694	0.565,0.472,0.72,0.539	0.092	GT	AG	No	No	No
973	ENSG00000065000	AP3D1	chr19	-	2109084	2109957	2109084	2109124	2109871	2109957	973	361429327451	1,0,2,2	305276578345	0,0,2,1	821	74	0.303501	0.924542	0.97,1.0,0.936,0.953	1.0,1.0,0.963,0.969	-0.018	GT	AG	No	No	No
1248	ENSG00000092203	TOX4	chr14	+	21955609	21957009	21955609	21955852	21956748	21957009	1248	19,22,10,16	81,86,100,117	10,8,12,16	72,67,143,69	970	74	0.302521	0.924542	0.018,0.019,0.008,0.01	0.01,0.009,0.006,0.017	0.003	GT	AG	No	No	No
1635	ENSG00000169045	HNRNPH1	chr5	-	179043126	179044111	179043126	179043219	179044021	179044111	1635	661633800973	16,12,45,48	638584816575	19,38,11,9	876	74	0.302255	0.924542	0.777,0.817,0.6,0.631	0.739,0.565,0.862,0.844	-0.046	GT	AG	No	No	No
1713	ENSG00000108262	GIT1	chr17	-	27902305	27902721	27902305	27902488	27902647	27902721	1713	12,23,21,37	145159142199	34,18,42,19	147133290100	233	74	0.300574	0.924542	0.026,0.044,0.045,0.056	0.068,0.041,0.044,0.057	-0.01	GT	AG	No	No	No
1739	ENSG00000064601	CTSA	chr20	+	44520207	44520666	44520207	44520401	44520554	44520666	1739	9,14,25,42	202180225278	35,22,21,10	153181295107	227	74	0.30181	0.924542	0.014,0.025,0.035,0.047	0.069,0.038,0.023,0.03	-0.01	GT	AG	No	No	No
2475	ENSG00000064961	HMG20B	chr19	+	3572976	3573345	3572976	3572992	3573289	3573345	2475	44,46,32,49	65,56,32,36	18,49,60,46	23,45,99,61	371	74	0.30382	0.924542	0.119,0.141,0.166,0.214	0.135,0.178,0.108,0.131	0.022	GT	AG	No	No	No
2636	ENSG00000112739	PRPF4B	chr6	+	4056554	4057421	4056554	4056669	4057269	4057421	2636	45,94,41,60	15,5,16,26	45,41,89,66	8,11,10,10	674	74	0.304579	0.924542	0.248,0.674,0.22,0.202	0.382,0.29,0.494,0.42	-0.06	GT	AG	No	No	No
2830	ENSG00000100023	PPIL2	chr22	+	22049225	22049785	22049225	22049359	22049686	22049785	2830	65,43,32,48	4,7,7,15	41,49,92,23	9,3,12,1	401	74	0.305109	0.924542	0.75,0.531,0.458,0.371	0.457,0.751,0.586,0.809	-0.123	GT	AG	No	No	No
3403	ENSG00000168701	TMEM208	chr16	+	67262397	67262784	67262397	67262560	67262699	67262784	3403	18,21,7,24	9,2,6,6	8,25,9,3	10,2,12,2	213	74	0.304026	0.924542	0.41,0.785,0.288,0.582	0.217,0.813,0.207,0.343	0.121	GT	AG	No	No	No
3418	ENSG00000103653	CSK	chr15	+	75093021	75093263	75093021	75093087	75093163	75093263	3418	12,35,24,48	7276738811006	31,21,52,18	5936811140461	150	74	0.305659	0.924542	0.008,0.025,0.013,0.023	0.025,0.015,0.022,0.019	-0.003	GT	AG	No	No	No
3497	ENSG00000160948	VPS28	chr8	-	145651408	145651591	145651408	145651446	145651562	145651591	3497	60,33,44,72	215226185254	27,43,93,38	172177402212	190	74	0.305403	0.924542	0.098,0.054,0.085,0.099	0.058,0.086,0.083,0.065	0.011	GT	AG	No	No	No
3512	ENSG00000132300	PTCD3	chr2	+	86360300	86360559	86360300	86360379	86360468	86360559	3512	1,11,2,8	101,67,51,90	4,4,8,11	52,65,102,60	163	74	0.305672	0.924542	0.004,0.069,0.017,0.039	0.034,0.027,0.034,0.077	-0.011	GT	AG	No	No	No
3646	ENSG00000177303	CASKIN2	chr17	-	73499469	73499841	73499469	73499608	73499739	73499841	3646	0,1,5,4	12,7,13,31	4,5,4,0	16,19,6,9	205	74	0.300578	0.924542	0.0,0.049,0.122,0.045	0.083,0.087,0.194,0.0	-0.037	GT	AG	No	No	No
3961	ENSG00000149100	EIF3M	chr11	+	32615411	32616559	32615411	32615495	32616459	32616559	3961	131186190202	555488532722	143169178147	492532902418	1038	74	0.302954	0.924542	0.017,0.026,0.025,0.02	0.02,0.022,0.014,0.024	0.002	GT	AG	No	No	No
4096	ENSG00000168010	ATG16L2	chr11	+	72533522	72535887	72533522	72533588	72533892	72535887	4096	194,224,74,65	29,43,19,18	59,67,287,123	18,14,69,30	378	74	0.302121	0.924542	0.567,0.505,0.433,0.414	0.391,0.484,0.449,0.445	0.037	GT	AG	No	No	No
4298	ENSG00000130653	PNPLA7	chr9	-	140355085	140356072	140355085	140355189	140355987	140356072	4298	29,48,18,23	0,3,0,6	20,15,79,28	0,3,9,3	872	74	0.305094	0.924542	1.0,0.576,1.0,0.245	1.0,0.298,0.427,0.442	0.163	GT	AG	No	No	No
4360	ENSG00000082269	FAM135A	chr6	+	71234633	71236401	71234633	71234894	71235566	71236401	4360	14,20,15,32	4,0,0,0	12,10,26,14	0,0,0,2	746	74	0.301422	0.924542	0.258,1.0,1.0,1.0	1.0,1.0,1.0,0.41	-0.038	GT	AG	No	No	No
4655	ENSG00000114388	NPRL2	chr3	-	50385189	50385672	50385189	50385332	50385554	50385672	4655	48,76,47,59	101,106,83,140	62,48,88,48	67,95,155,85	296	74	0.305019	0.924542	0.106,0.152,0.124,0.095	0.188,0.112,0.124,0.124	-0.018	GT	AG	No	No	No
4723	ENSG00000215041	NEURL4	chr17	-	7221587	7221993	7221587	7221675	7221813	7221993	4723	13,22,14,17	37,42,37,58	8,14,24,6	37,43,65,25	212	74	0.30249	0.924542	0.109,0.155,0.117,0.093	0.07,0.102,0.114,0.077	0.028	GT	AG	No	No	No
4878	ENSG00000099797	TECR	chr19	+	14674793	14675099	14674793	14674909	14674993	14675099	4878	10,26,19,18	649672423634	18,8,33,13	4254741304661	158	74	0.302399	0.924542	0.007,0.018,0.021,0.013	0.019,0.008,0.012,0.009	0.003	GT	AG	No	No	No
4983	ENSG00000168067	MAP4K2	chr11	-	64559380	64559894	64559380	64559558	64559643	64559894	4983	6,7,9,13	27,31,20,25	12,8,14,5	41,33,60,23	159	74	0.304987	0.924542	0.094,0.095,0.173,0.195	0.12,0.101,0.098,0.092	0.036	GT	AG	No	No	No
5001	ENSG00000125967	NECAB3	chr20	-	32247302	32247538	32247302	32247356	32247458	32247538	5001	11,10,14,10	11,14,16,9	9,10,20,6	10,7,15,4	176	74	0.305747	0.924542	0.296,0.231,0.269,0.318	0.275,0.375,0.359,0.387	-0.07	GT	AG	No	No	No
5175	ENSG00000103510	KAT8	chr16	+	31141776	31142221	31141776	31141927	31142066	31142221	5175	49,43,29,57	238286113108	31,46,87,33	97135503225	213	74	0.304541	0.924542	0.067,0.05,0.082,0.155	0.1,0.106,0.057,0.048	0.011	GT	AG	No	No	No
5316	ENSG00000155636	RBM45	chr2	+	178988248	178988639	178988248	178988378	178988554	178988639	5316	8,7,5,7	26,9,18,29	6,1,4,5	13,11,25,15	250	74	0.304737	0.924542	0.083,0.187,0.076,0.067	0.12,0.026,0.045,0.09	0.033	GT	AG	No	No	No
5362	ENSG00000008300	CELSR3	chr3	-	48679283	48679900	48679283	48679442	48679790	48679900	5362	38,29,8,5	7,5,5,2	7,4,51,16	1,2,17,11	422	74	0.305377	0.924542	0.488,0.504,0.219,0.305	0.551,0.26,0.345,0.203	0.039	GT	AG	No	No	No
5682	ENSG00000087303	NID2	chr14	-	52472454	52473378	52472454	52472567	52473254	52473378	5682	21,14,27,19	4,5,0,2	19,21,13,13	4,4,1,6	761	74	0.302912	0.924542	0.338,0.214,1.0,0.48	0.316,0.338,0.558,0.174	0.161	GT	AG	No	No	No
659	ENSG00000142347	MYO1F	chr19	-	8618022	8618321	8618022	8618112	8618233	8618321	659	70,129,45,82	742687448568	60,69,210,109	4254601446726	195	74	0.306573	0.92509	0.035,0.067,0.037,0.052	0.051,0.054,0.052,0.054	-0.005	GT	AG	Yes	Yes	Yes
1733	ENSG00000179094	PER1	chr17	-	8050214	8050699	8050214	8050320	8050567	8050699	1733	11,13,11,14	31,36,22,15	10,19,14,4	29,13,60,38	321	74	0.30636	0.92509	0.076,0.077,0.103,0.177	0.074,0.252,0.051,0.024	0.008	GT	AG	No	No	No
4234	ENSG00000241404	EGFL8	chr6	+	32135126	32135433	32135126	32135206	32135279	32135433	4234	52,61,32,43	15,9,3,2	46,32,111,65	3,11,38,8	147	74	0.306402	0.92509	0.636,0.773,0.843,0.915	0.885,0.594,0.595,0.804	0.072	GT	AG	No	No	No
5497	ENSG00000076706	MCAM	chr11	-	119181465	119181895	119181465	119181613	119181799	119181895	5497	5,3,18,28	21,18,37,62	9,12,6,4	47,37,13,6	260	74	0.306882	0.925374	0.063,0.045,0.122,0.114	0.052,0.085,0.116,0.159	-0.017	GT	AG	No	No	No
1014	ENSG00000002016	RAD52	chr12	-	1035961	1036429	1035961	1036112	1036310	1036429	1014	27,30,13,17	3,15,1,4	8,6,55,22	2,0,10,2	272	74	0.307497	0.92658	0.71,0.352,0.78,0.536	0.521,1.0,0.599,0.75	-0.123	GT	AG	No	No	No
1422	ENSG00000164548	TRA2A	chr7	-	23561325	23562051	23561325	23561459	23561972	23562051	1422	232298117180	1,7,3,1	110,92,364,412	2,3,0,4	587	74	0.308214	0.927798	0.967,0.843,0.831,0.958	0.874,0.794,1.0,0.928	0.001	GT	AG	No	No	No
5705	ENSG00000104327	CALB1	chr8	-	91072856	91075381	91072856	91072928	91075327	91075381	5705	40,4,0,7	4,6,4,5	2,2,7,9	1,3,6,4	2473	74	0.308332	0.927798	0.23,0.02,0.0,0.04	0.056,0.02,0.034,0.063	0.029	GT	AG	No	No	No
4139	ENSG00000115677	HDLBP	chr2	-	242208368	242208710	242208368	242208520	242208615	242208710	4139	61,66,36,77	15,11,1,8	27,45,125,65	5,1,13,7	169	74	0.309276	0.929989	0.64,0.724,0.94,0.808	0.703,0.952,0.808,0.803	-0.038	GT	AG	No	No	No
4617	ENSG00000167508	MVD	chr16	-	88723843	88724437	88723843	88723990	88724322	88724437	4617	46,80,42,71	88,90,115,124	62,45,102,35	88,100,124,55	406	74	0.309898	0.931207	0.087,0.139,0.062,0.094	0.114,0.076,0.13,0.104	-0.01	GT	AG	No	No	No
4613	ENSG00000198721	ECI2	chr6	-	4117541	4119509	4117541	4117685	4119419	4119509	4613	115,112,73,84	154133142150	52,45,234,98	101,132,212,94	1808	74	0.310458	0.93224	0.03,0.033,0.021,0.022	0.021,0.014,0.043,0.041	-0.003	GT	AG	No	No	No
1789	ENSG00000173020	ADRBK1	chr11	+	67052317	67052659	67052317	67052454	67052545	67052659	1789	38,38,48,59	137913389151099	39,49,50,25	75284523661061	165	74	0.31077	0.932526	0.012,0.013,0.023,0.024	0.023,0.025,0.009,0.01	0.001	GT	AG	No	No	No
1417	ENSG00000204642	HLA-F	chr6	+	29693787	29694303	29693787	29693820	29694179	29694303	1417	194223100128	181225142159	111,88,358,180	81119409147	433	74	0.311216	0.932564	0.155,0.145,0.107,0.121	0.19,0.112,0.13,0.173	-0.019	GT	AG	No	No	No
3906	ENSG00000123143	PKN1	chr19	+	14578376	14578605	14578376	14578453	14578529	14578605	3906	34,28,25,30	426372316483	27,23,54,29	306285677294	150	74	0.311172	0.932564	0.038,0.036,0.038,0.03	0.042,0.038,0.038,0.046	-0.005	GT	AG	No	No	No
5625	ENSG00000105483	CARD8	chr19	-	48735709	48737800	48735709	48735750	48737659	48737800	5625	193620239331150	189125133149	92576926611953	87,97,221,130	1983	74	0.31168	0.933306	0.277,0.377,0.207,0.224	0.284,0.228,0.31,0.359	-0.024	GT	AG	No	No	No
3342	ENSG00000030582	GRN	chr17	+	42426525	42426919	42426525	42426670	42426793	42426919	3342	32,46,34,58	385461400466	24,28,86,32	311366810449	197	74	0.3119	0.933315	0.03,0.036,0.031,0.045	0.028,0.028,0.038,0.026	0.006	GT	AG	No	No	No
2077	ENSG00000042429	MED17	chr11	+	93526893	93527201	93526893	93527030	93527116	93527201	2077	3,2,0,13	31,15,32,30	3,2,6,2	24,25,37,36	160	74	0.313127	0.933462	0.043,0.058,0.0,0.167	0.055,0.036,0.07,0.025	0.021	GT	AG	No	No	No
2197	ENSG00000139531	SUOX	chr12	+	56395995	56396504	56395995	56396055	56396326	56396504	2197	8,11,10,16	41,56,52,58	4,9,16,9	52,59,71,42	345	74	0.312696	0.933462	0.04,0.04,0.04,0.056	0.016,0.032,0.046,0.044	0.009	GT	AG	No	No	No
3151	ENSG00000186652	PRG2	chr11	-	57156049	57156790	57156049	57156181	57156515	57156790	3151	161290971522	1,8,12,17	747708317279	8,12,4,7	408	74	0.312221	0.933462	0.967,0.868,0.936,0.848	0.944,0.915,0.935,0.878	-0.013	GT	AG	No	No	No
4659	ENSG00000114388	NPRL2	chr3	-	50386816	50387259	50386816	50386925	50387095	50387259	4659	69,89,67,74	78,86,79,79	72,55,103,43	63,56,148,78	244	74	0.313196	0.933462	0.212,0.239,0.205,0.221	0.257,0.23,0.174,0.143	0.018	GT	AG	No	No	No
4664	ENSG00000149761	NUDT22	chr11	+	63993761	63994604	63993761	63993899	63994106	63994604	4664	56107124201	54,85,83,86	93,133,156,64	79,60,158,65	281	74	0.313014	0.933462	0.215,0.249,0.282,0.381	0.237,0.369,0.206,0.206	0.027	GT	AG	No	No	No
5424	ENSG00000006282	SPATA20	chr17	+	48626170	48626547	48626170	48626325	48626403	48626547	5424	5,9,2,5	42,85,79,64	3,5,13,8	47,49,120,66	152	74	0.313249	0.933462	0.055,0.049,0.012,0.037	0.03,0.047,0.05,0.056	-0.007	GT	AG	No	No	No
1841	ENSG00000108641	B9D1	chr17	-	19246482	19247170	19246482	19246774	19247102	19247170	1841	29,26,11,13	24,22,13,12	12,14,22,16	6,7,24,7	402	74	0.3142	0.935001	0.182,0.179,0.135,0.166	0.269,0.269,0.144,0.296	-0.079	GT	AG	No	No	No
2648	ENSG00000100242	SUN2	chr22	-	39146902	39147378	39146902	39147040	39147214	39147378	2648	44,32,54,68	243206205215	36,30,63,37	158204307169	248	74	0.313989	0.935001	0.051,0.044,0.073,0.086	0.064,0.042,0.058,0.061	0.007	GT	AG	No	No	No
1862	ENSG00000058453	CROCC	chr1	+	17279796	17280852	17279796	17279976	17280717	17280852	1862	53,70,13,27	70,83,45,42	16,15,103,30	24,36,150,73	815	74	0.314585	0.935499	0.064,0.071,0.026,0.055	0.057,0.036,0.059,0.036	0.007	GT	AG	No	No	No
3989	ENSG00000099331	MYO9B	chr19	+	17322459	17324093	17322459	17322583	17322703	17324093	3989	83111115157	16,34,20,17	97,107,131,74	13,14,59,30	194	74	0.31486	0.935671	0.664,0.555,0.687,0.779	0.74,0.745,0.459,0.485	0.064	GT	AG	No	No	No
556	ENSG00000100462	PRMT5	chr14	-	23389737	23390265	23389737	23389940	23390196	23390265	556	7827719811308	3,3,14,12	8739351280482	13,9,1,0	330	74	0.315155	0.935903	0.983,0.983,0.94,0.961	0.938,0.959,0.997,1.0	-0.007	GT	AG	No	No	No
1258	ENSG00000101158	NELFCD	chr20	+	57569696	57570188	57569696	57569879	57569980	57570188	1258	637630697770	34,15,7,19	5555731002471	4,11,31,14	175	74	0.315999	0.937762	0.888,0.947,0.977,0.945	0.983,0.957,0.932,0.934	-0.012	GT	AG	No	No	No
115	ENSG00000177595	PIDD	chr11	-	799184	800244	799184	799565	799814	800244	115	27,20,25,23	27,27,20,19	21,8,21,13	13,14,43,11	323	74	0.316897	0.937842	0.186,0.145,0.223,0.217	0.27,0.116,0.101,0.213	0.018	GT	AG	No	No	No
1807	ENSG00000162231	NXF1	chr11	-	62566010	62567958	62566010	62566047	62567848	62567958	1807	648749855833	44,77,162,156	6747981125501	129,98,158,81	1875	74	0.316805	0.937842	0.368,0.277,0.172,0.174	0.171,0.243,0.219,0.196	0.04	GT	AG	No	No	No
4182	ENSG00000115523	GNLY	chr2	+	85921875	85922546	85921875	85922119	85922442	85922546	4182	10,10,4,7	11,6,8,4	11,2,43,14	3,9,25,6	397	74	0.316855	0.937842	0.145,0.237,0.085,0.246	0.406,0.04,0.243,0.303	-0.07	GT	AG	No	No	No
4197	ENSG00000130813	C19orf66	chr19	+	10199982	10200371	10199982	10200054	10200332	10200371	4197	139,158,69,142	23,13,9,14	81,92,237,92	5,16,19,5	352	74	0.316284	0.937842	0.56,0.719,0.617,0.681	0.773,0.547,0.724,0.795	-0.066	GT	AG	No	No	No
1095	ENSG00000162032	SPSB3	chr16	-	1827747	1828613	1827747	1827873	1828134	1828613	1095	158205210232	0,0,3,4	162182344139	1,0,1,0	335	74	0.317706	0.938324	1.0,1.0,0.939,0.928	0.973,1.0,0.987,1.0	-0.023	GT	AG	No	No	No
1487	ENSG00000172803	SNX32	chr11	+	65617390	65617742	65617390	65617501	65617620	65617742	1487	3,11,1,8	0,6,3,6	6,6,7,11	0,2,5,4	193	74	0.317714	0.938324	1.0,0.413,0.113,0.338	1.0,0.535,0.349,0.513	-0.133	GT	AG	No	No	No
1729	ENSG00000159214	CCDC24	chr1	+	44459561	44460834	44459561	44459636	44460779	44460834	1729	111,121,79,83	19,4,4,8	53,60,168,77	1,0,22,7	1217	74	0.317506	0.938324	0.262,0.648,0.546,0.387	0.763,1.0,0.317,0.401	-0.159	GT	AG	No	No	No
5251	ENSG00000161179	YDJC	chr22	-	21983298	21983696	21983298	21983476	21983596	21983696	5251	28,30,40,50	44,63,54,58	40,30,38,24	45,50,112,36	194	74	0.318814	0.940928	0.195,0.154,0.22,0.247	0.253,0.186,0.115,0.203	0.015	GT	AG	No	No	No
3543	ENSG00000105699	LSR	chr19	+	35757581	35757870	35757581	35757641	35757738	35757870	3543	3,16,7,31	0,3,0,0	8,1,3,1	0,1,2,1	171	74	0.319299	0.941067	1.0,0.698,1.0,1.0	1.0,0.302,0.394,0.302	0.425	GT	AG	No	No	No
3623	ENSG00000196365	LONP1	chr19	-	5696259	5696768	5696259	5696382	5696680	5696768	3623	55,35,40,58	174213192233	31,27,99,51	133165329146	372	74	0.319083	0.941067	0.059,0.032,0.04,0.047	0.044,0.032,0.056,0.065	-0.005	GT	AG	No	No	No
3478	ENSG00000134905	CARS2	chr13	-	111294661	111296529	111294661	111294868	111296411	111296529	3478	263356435478	28,19,25,22	469383555286	18,29,29,10	1617	74	0.319616	0.94136	0.301,0.462,0.443,0.499	0.544,0.377,0.467,0.567	-0.063	GT	AG	No	No	No
1008	ENSG00000177728	KIAA0195	chr17	+	73481951	73482507	73481951	73482079	73482370	73482507	1008	11,7,18,14	33,42,24,9	18,13,35,26	18,27,65,44	365	74	0.320576	0.942442	0.063,0.033,0.132,0.24	0.169,0.089,0.098,0.107	0.001	GT	AG	No	No	No
1264	ENSG00000185024	BRF1	chr14	-	105677458	105678501	105677458	105677630	105678449	105678501	1264	73,75,71,85	64,69,70,92	53,55,152,61	58,68,94,44	893	74	0.321185	0.942442	0.086,0.083,0.078,0.071	0.07,0.063,0.118,0.103	-0.009	GT	AG	Yes	Yes	Yes
2697	ENSG00000234741	GAS5	chr1	-	173833621	173833842	173833621	173833644	173833812	173833842	2697	124,114,88,151	281249112184	84114146123	96,87,366,222	242	74	0.32065	0.942442	0.119,0.123,0.194,0.201	0.211,0.286,0.109,0.145	-0.028	GT	AG	No	No	No
3957	ENSG00000174243	DDX23	chr12	-	49230351	49230820	49230351	49230577	49230676	49230820	3957	6,11,16,21	237225224246	14,11,34,19	199207533191	173	74	0.321516	0.942442	0.011,0.02,0.03,0.035	0.029,0.022,0.027,0.041	-0.006	GT	AG	No	No	No
4202	ENSG00000117480	FAAH	chr1	+	46871259	46871750	46871259	46871466	46871709	46871750	4202	6,17,3,13	1,3,0,1	6,7,8,9	0,1,2,3	317	74	0.320987	0.942442	0.583,0.569,1.0,0.752	1.0,0.62,0.483,0.412	0.097	GT	AG	No	No	No
4726	ENSG00000141506	PIK3R5	chr17	-	8784946	8785198	8784946	8785029	8785104	8785198	4726	1,4,2,2	55,68,36,52	0,1,10,2	45,39,87,33	149	74	0.32044	0.942442	0.009,0.028,0.027,0.019	0.0,0.013,0.054,0.029	-0.003	GT	AG	No	No	No
5092	ENSG00000111665	CDCA3	chr12	-	6958486	6959022	6958486	6958593	6958728	6959022	5092	30,31,15,18	111110114161	15,18,32,28	116101268108	209	74	0.321455	0.942442	0.087,0.091,0.045,0.038	0.044,0.059,0.041,0.084	0.008	GT	AG	No	No	No
5252	ENSG00000161179	YDJC	chr22	-	21983596	21984050	21983596	21983696	21983831	21984050	5252	101117169200	14,20,15,18	133,132,145,82	14,9,43,15	209	74	0.322926	0.945931	0.719,0.674,0.8,0.797	0.771,0.839,0.544,0.659	0.044	GT	AG	No	No	No
323	ENSG00000065357	DGKA	chr12	+	56347133	56347805	56347133	56347194	56347468	56347805	323	4,9,2,8	33,59,63,22	3,1,26,12	46,36,104,70	348	74	0.324034	0.948533	0.025,0.031,0.007,0.072	0.014,0.006,0.05,0.035	0.007	GT	AG	No	No	No
3844	ENSG00000136878	USP20	chr9	+	132642391	132644107	132642391	132642568	132642745	132644107	3844	68112126179	50,68,39,38	70,106,138,86	30,36,126,45	251	74	0.324706	0.949853	0.286,0.327,0.488,0.581	0.408,0.465,0.244,0.36	0.051	GT	AG	No	No	No
564	ENSG00000197165	SULT1A2	chr16	-	28606687	28606996	28606687	28606785	28606870	28606996	564	22,47,27,18	23,20,20,30	27,19,52,33	16,11,28,30	159	74	0.325206	0.95067	0.308,0.522,0.386,0.218	0.44,0.446,0.464,0.339	-0.064	GT	AG	No	No	No
2861	ENSG00000115307	AUP1	chr2	-	74754067	74754490	74754067	74754186	74754374	74754490	2861	228195155204	1067105212881610	178150363174	111511241980791	262	74	0.325771	0.951677	0.057,0.05,0.033,0.034	0.043,0.036,0.049,0.058	-0.003	GT	AG	No	No	No
1024	ENSG00000135945	REV1	chr2	-	100018706	100019263	100018706	100018809	100019106	100019263	1024	22,16,24,51	14,13,3,20	8,14,38,28	10,13,24,7	371	74	0.326698	0.953738	0.239,0.197,0.615,0.337	0.138,0.177,0.24,0.444	0.097	GT	AG	No	No	No
86	ENSG00000178719	GRINA	chr8	+	145065859	145066541	145065859	145065972	145066045	145066541	86	25,30,26,30	272280243267	31,23,42,31	168199457240	147	74	0.327427	0.954372	0.044,0.051,0.051,0.054	0.085,0.055,0.044,0.061	-0.011	GT	AG	No	No	No
188	ENSG00000090905	TNRC6A	chr16	+	24816334	24817054	24816334	24816472	24816994	24817054	188	114,123,96,139	2,5,3,11	101,77,153,80	2,3,16,7	596	74	0.327581	0.954372	0.876,0.753,0.799,0.611	0.862,0.761,0.543,0.587	0.071	GT	AG	No	No	No
2800	ENSG00000104814	MAP4K1	chr19	-	39086124	39086369	39086124	39086195	39086279	39086369	2800	13,10,4,18	163,145,98,133	14,13,17,13	89,84,270,125	158	74	0.327398	0.954372	0.036,0.031,0.019,0.06	0.069,0.068,0.029,0.046	-0.017	GT	AG	No	No	No
187	ENSG00000090905	TNRC6A	chr16	+	24816334	24817054	24816334	24816472	24816925	24817054	187	9,7,4,12	41,65,50,44	6,3,9,5	50,44,68,25	527	74	0.328474	0.955063	0.03,0.015,0.011,0.037	0.017,0.009,0.018,0.027	0.006	GT	AG	No	No	No
1638	ENSG00000169045	HNRNPH1	chr5	-	179044799	179045061	179044799	179044933	179044989	179045061	1638	23,40,29,43	7276919581170	35,37,42,36	7898541083698	130	74	0.328185	0.955063	0.018,0.032,0.017,0.02	0.025,0.024,0.022,0.029	-0.003	GT	AG	No	No	No
3779	ENSG00000148334	PTGES2	chr9	-	130884640	130885413	130884640	130884925	130885212	130885413	3779	189152202214	3,3,1,2	181187205103	0,2,4,0	361	74	0.328483	0.955063	0.928,0.912,0.976,0.956	1.0,0.95,0.913,1.0	-0.023	GC	AG	No	No	No
737	ENSG00000167965	MLST8	chr16	+	2256358	2256660	2256358	2256410	2256497	2256660	737	52,60,66,96	237183154221	55,72,105,34	139180366190	161	74	0.32992	0.955371	0.092,0.131,0.165,0.166	0.154,0.155,0.116,0.076	0.013	GT	AG	No	Yes	Yes
1050	ENSG00000173113	TRMT112	chr11	-	64084162	64084619	64084162	64084440	64084529	64084619	1050	76103101119	883912839980	86,111,176,59	6776541631632	163	74	0.329648	0.955371	0.038,0.049,0.052,0.052	0.055,0.072,0.047,0.041	-0.006	GT	AG	No	No	No
2347	ENSG00000117410	ATP6V0B	chr1	+	44441973	44442331	44441973	44442051	44442261	44442331	2347	73,56,63,85	826616676916	45,72,105,64	4795451427464	284	74	0.329356	0.955371	0.023,0.023,0.024,0.024	0.024,0.033,0.019,0.035	-0.004	GT	AG	No	No	No
2638	ENSG00000112739	PRPF4B	chr6	+	4060646	4061381	4060646	4060920	4061248	4061381	2638	200225253302	0,3,5,1	212243260183	1,3,5,3	402	74	0.329626	0.955371	1.0,0.932,0.903,0.982	0.975,0.937,0.905,0.918	0.02	GT	AG	No	No	No
3668	ENSG00000119535	CSF3R	chr1	-	36938117	36939223	36938117	36938287	36939035	36939223	3668	38,50,5,11	53,56,11,13	12,4,83,67	10,11,96,63	822	74	0.329819	0.955371	0.061,0.074,0.039,0.071	0.097,0.032,0.072,0.087	-0.011	GT	AG	No	No	No
4882	ENSG00000099797	TECR	chr19	+	14675877	14676102	14675877	14675935	14676013	14676102	4882	46,50,24,30	455449293419	26,29,89,58	299315896414	152	74	0.329291	0.955371	0.047,0.051,0.038,0.034	0.041,0.043,0.046,0.064	-0.006	GT	AG	No	No	No
4413	ENSG00000168268	NT5DC2	chr3	-	52561632	52561947	52561632	52561734	52561844	52561947	4413	20,39,95,89	318190298347	64,72,62,35	258263381115	184	74	0.330215	0.955582	0.025,0.076,0.114,0.094	0.091,0.099,0.061,0.109	-0.013	GT	AG	No	No	No
5	ENSG00000131018	SYNE1	chr6	-	152454410	152456367	152454410	152454623	152456238	152456367	5	1,1,0,5	12,7,5,4	0,0,2,15	3,3,20,10	1689	74	0.330797	0.955683	0.004,0.006,0.0,0.052	0.0,0.0,0.004,0.062	-0.001	GT	AG	No	No	No
319	ENSG00000065357	DGKA	chr12	+	56335781	56336047	56335781	56335867	56335957	56336047	319	0,1,4,0	44,52,46,36	1,0,2,7	33,17,74,49	164	74	0.331243	0.955683	0.0,0.009,0.038,0.0	0.013,0.0,0.012,0.061	-0.01	GT	AG	No	No	No
2674	ENSG00000145191	EIF2B5	chr3	+	183860839	183861353	183860839	183860930	183861229	183861353	2674	181200152177	182135154192	158123339140	130145246106	373	74	0.331501	0.955683	0.165,0.227,0.164,0.155	0.194,0.144,0.215,0.208	-0.012	GT	AG	No	No	No
2757	ENSG00000155363	MOV10	chr1	+	113240908	113242432	113240908	113241411	113242306	113242432	2757	7131119510575	95,87,74,136	4674631425833	64,78,138,63	969	74	0.33147	0.955683	0.364,0.496,0.345,0.244	0.358,0.312,0.441,0.502	-0.041	GT	AG	No	No	No
2883	ENSG00000177646	ACAD9	chr3	+	128628186	128628992	128628186	128628264	128628863	128628992	2883	45,60,39,50	60,44,63,68	34,30,52,37	37,46,94,41	673	74	0.331582	0.955683	0.076,0.13,0.064,0.075	0.092,0.067,0.057,0.09	0.01	GT	AG	No	No	No
3117	ENSG00000161204	ABCF3	chr3	+	183910388	183910684	183910388	183910477	183910592	183910684	3117	8,18,28,31	61,52,51,69	16,16,25,12	54,59,86,35	189	74	0.331247	0.955683	0.049,0.119,0.177,0.15	0.104,0.096,0.102,0.118	0.019	GT	AG	No	No	No
2553	ENSG00000102078	SLC25A14	chrX	+	129498601	129499650	129498601	129498726	129499514	129499650	2553	39,27,7,19	9,12,10,21	15,9,26,26	10,20,17,12	862	74	0.331948	0.955908	0.271,0.162,0.057,0.072	0.114,0.037,0.116,0.157	0.035	GT	AG	Yes	Yes	Yes
3390	ENSG00000127054	CPSF3L	chr1	-	1247972	1248504	1247972	1248329	1248414	1248504	3390	15,23,42,30	107159152146	55,48,30,15	156164205127	159	74	0.332326	0.955908	0.061,0.063,0.114,0.087	0.141,0.12,0.064,0.052	-0.013	GT	AG	No	No	No
5061	ENSG00000137207	YIPF3	chr6	-	43480806	43481189	43480806	43480938	43481096	43481189	5061	14,7,5,14	210183117192	12,8,12,7	144136408207	232	74	0.332179	0.955908	0.021,0.012,0.013,0.023	0.026,0.018,0.009,0.011	0.001	GT	AG	No	No	No
536	ENSG00000010327	STAB1	chr3	+	52553520	52554136	52553520	52553580	52553959	52554136	536	26,36,141,127	107215513384	149,143,67,24	431466183185	453	74	0.333653	0.958444	0.038,0.027,0.043,0.051	0.053,0.048,0.056,0.021	-0.005	GT	AG	No	No	No
4014	ENSG00000141452	C18orf8	chr18	+	21110192	21110576	21110192	21110261	21110350	21110576	4014	3,4,7,16	22,17,20,29	3,3,9,13	30,33,31,22	163	74	0.333584	0.958444	0.058,0.097,0.137,0.2	0.043,0.04,0.116,0.212	0.02	GT	AG	No	No	No
3249	ENSG00000169733	RFNG	chr17	-	80008537	80009218	80008537	80008640	80009169	80009218	3249	211327156234	57,46,46,67	158133425238	45,49,118,52	603	74	0.334105	0.959103	0.312,0.466,0.294,0.3	0.301,0.25,0.307,0.36	0.039	GT	AG	No	No	No
3929	ENSG00000124067	SLC12A4	chr16	-	67978989	67979456	67978989	67979123	67979271	67979456	3929	25,25,12,16	47,40,23,35	14,9,37,14	26,32,73,37	222	74	0.334436	0.959414	0.151,0.172,0.148,0.132	0.152,0.086,0.145,0.112	0.027	GT	AG	Yes	Yes	Yes
1290	ENSG00000172500	FIBP	chr11	-	65652040	65652469	65652040	65652127	65652405	65652469	1290	38,51,33,69	304277253347	47,49,86,44	235238563228	352	74	0.334871	0.960022	0.026,0.037,0.027,0.04	0.04,0.041,0.031,0.039	-0.005	GT	AG	No	No	No
2601	ENSG00000167840	ZNF232	chr17	-	5012220	5013163	5012220	5012347	5013005	5013163	2601	264202167342	1,4,0,1	174146366132	0,2,0,0	732	74	0.335393	0.96088	0.964,0.836,1.0,0.972	1.0,0.881,1.0,1.0	-0.027	GT	AG	No	No	No
5018	ENSG00000159069	FBXW5	chr9	-	139836998	139837395	139836998	139837147	139837220	139837395	5018	90,74,123,144	187156179220	88,120,139,72	130131283119	147	74	0.336075	0.961555	0.195,0.193,0.257,0.248	0.254,0.316,0.198,0.233	-0.027	GT	AG	No	No	No
5228	ENSG00000165792	METTL17	chr14	+	21458388	21458757	21458388	21458542	21458622	21458757	5228	27,22,32,42	153177173240	28,42,46,22	130169324110	154	74	0.33604	0.961555	0.078,0.056,0.082,0.078	0.094,0.107,0.064,0.088	-0.015	GT	AG	No	No	No
1551	ENSG00000173145	NOC3L	chr10	-	96116930	96117972	96116930	96117088	96117839	96117972	1551	18,11,14,15	29,34,26,55	22,17,13,12	28,25,58,17	825	74	0.336787	0.961675	0.053,0.028,0.046,0.024	0.066,0.057,0.02,0.06	-0.013	GT	AG	No	No	No
2979	ENSG00000103024	NME3	chr16	-	1821070	1821411	1821070	1821172	1821280	1821411	2979	18,29,15,20	47,41,17,15	11,9,27,17	20,13,59,23	182	74	0.336462	0.961675	0.135,0.223,0.264,0.352	0.183,0.22,0.157,0.231	0.046	GT	AG	No	No	No
3508	ENSG00000184154	LRTOMT	chr11	+	71805993	71807941	71805993	71806142	71806424	71807941	3508	24,33,31,22	0,3,3,5	11,29,74,42	4,6,12,1	356	74	0.336663	0.961675	1.0,0.696,0.682,0.478	0.364,0.501,0.562,0.897	0.133	GT	AG	No	No	No
5003	ENSG00000125967	NECAB3	chr20	-	32247690	32248201	32247690	32247809	32248064	32248201	5003	39,51,40,54	13,9,11,19	50,31,87,38	3,13,21,7	329	74	0.337321	0.961922	0.403,0.56,0.45,0.39	0.789,0.349,0.482,0.55	-0.092	GT	AG	No	No	No
5502	ENSG00000099957	P2RX6	chr22	+	21380299	21380618	21380299	21380365	21380540	21380618	5502	7,2,4,0	4,2,1,2	4,4,7,6	1,1,3,6	249	74	0.337285	0.961922	0.342,0.229,0.543,0.0	0.543,0.543,0.409,0.229	-0.153	GT	AG	No	No	No
1811	ENSG00000162066	AMDHD2	chr16	+	2570769	2571124	2570769	2570906	2570984	2571124	1811	16,12,7,19	23,30,25,22	10,8,20,3	18,23,38,18	152	74	0.337991	0.962647	0.253,0.163,0.12,0.296	0.213,0.145,0.204,0.075	0.049	GT	AG	No	No	No
2604	ENSG00000135454	B4GALNT1	chr12	-	58024982	58025147	58024982	58025037	58025121	58025147	2604	10,12,11,14	4,1,1,1	6,6,17,6	0,2,6,1	158	74	0.338022	0.962647	0.539,0.849,0.837,0.868	1.0,0.584,0.57,0.738	0.05	GT	AG	No	No	No
2774	ENSG00000166012	TAF1D	chr11	-	93463842	93464382	93463842	93463878	93464315	93464382	2774	24,30,36,33	77,42,19,51	26,34,32,56	40,28,67,45	511	74	0.338511	0.962766	0.043,0.094,0.215,0.086	0.086,0.15,0.065,0.153	-0.004	GC	AG	No	No	No
4804	ENSG00000185917	SETD4	chr21	-	37406838	37408549	37406838	37408258	37408382	37408549	4804	5,9,31,12	21,10,25,18	16,15,25,22	18,20,32,14	198	74	0.338351	0.962766	0.082,0.252,0.317,0.199	0.249,0.219,0.226,0.37	-0.053	GT	AG	No	No	No
760	ENSG00000213928	IRF9	chr14	+	24633271	24634164	24633271	24633343	24633822	24634164	760	369591414482	135157141170	305343728448	144115246143	553	74	0.339243	0.964211	0.268,0.335,0.282,0.275	0.221,0.285,0.284,0.295	0.019	GT	AG	No	No	No
4681	ENSG00000125755	SYMPK	chr19	-	46331094	46332463	46331094	46331176	46332312	46332463	4681	511602423652	0,2,1,3	418398997479	1,0,0,0	1210	74	0.339936	0.965543	1.0,0.948,0.963,0.93	0.962,1.0,1.0,1.0	-0.03	GT	AG	No	No	No
1381	ENSG00000105698	USF2	chr19	+	35760348	35760602	35760348	35760395	35760483	35760602	1381	45,40,38,34	324366243343	29,26,86,36	175216633237	162	74	0.340742	0.965907	0.06,0.048,0.067,0.043	0.07,0.052,0.058,0.065	-0.007	GT	AG	No	No	No
2914	ENSG00000017621	MAGIX	chrX	+	49021044	49021428	49021044	49021127	49021200	49021428	2914	4,6,3,13	0,5,2,7	3,7,14,1	4,2,1,0	147	74	0.341185	0.965907	1.0,0.377,0.43,0.483	0.274,0.638,0.876,1.0	-0.125	GT	AG	No	No	No
3311	ENSG00000159618	GPR114	chr16	+	57598945	57600663	57598945	57599062	57600510	57600663	3311	10,15,14,25	15,24,29,28	5,15,36,6	13,16,25,16	1522	74	0.340975	0.965907	0.031,0.029,0.023,0.042	0.018,0.044,0.065,0.018	-0.005	GT	AG	No	No	No
4286	ENSG00000130714	POMT1	chr9	+	134385289	134385802	134385289	134385449	134385646	134385802	4286	127,133,59,74	3,1,2,4	49,41,251,142	1,0,4,3	271	74	0.340833	0.965907	0.92,0.973,0.89,0.835	0.93,1.0,0.945,0.928	-0.046	GT	AG	No	No	No
4990	ENSG00000213397	HAUS7	chrX	-	152719851	152721224	152719851	152719966	152720999	152721224	4990	100,81,74,102	29,32,37,30	70,90,132,42	18,31,73,22	1107	74	0.341176	0.965907	0.187,0.145,0.118,0.185	0.206,0.163,0.108,0.113	0.011	GT	AG	No	No	No
2675	ENSG00000145191	EIF2B5	chr3	+	183860839	183862012	183860839	183860930	183861886	183862012	2675	540610529643	2,1,6,4	511493913428	2,2,3,2	1030	74	0.342078	0.967798	0.951,0.978,0.864,0.92	0.948,0.947,0.956,0.939	-0.019	GT	AG	No	No	No
5326	ENSG00000206149	HERC2P9	chr15	+	28900418	28900837	28900418	28900566	28900640	28900837	5326	21,64,16,30	17,27,7,16	32,36,70,39	10,9,20,35	148	74	0.342469	0.968268	0.382,0.542,0.533,0.484	0.615,0.667,0.636,0.358	-0.084	GT	AG	No	No	No
58	ENSG00000103507	BCKDK	chr16	+	31120993	31121445	31120993	31121104	31121424	31121445	58	84,80,52,60	0,0,0,0	54,37,108,58	0,2,0,3	394	74	0.345256	0.971423	1.0,1.0,1.0,1.0	1.0,0.777,1.0,0.784	0.11	GT	AG	No	No	No
649	ENSG00000123374	CDK2	chr12	+	56360614	56361718	56360614	56360908	56361640	56361718	649	296374261288	168,137,92,144	218259509277	99,91,228,95	806	74	0.34469	0.971423	0.139,0.2,0.207,0.155	0.168,0.207,0.17,0.211	-0.014	GT	AG	No	No	No
1436	ENSG00000135253	KCP	chr7	-	128518611	128519677	128518611	128518776	128519575	128519677	1436	19,16,41,33	2,2,6,8	22,10,30,7	2,5,4,4	873	74	0.345228	0.971423	0.446,0.404,0.367,0.259	0.483,0.145,0.389,0.129	0.083	GT	AG	No	No	No
2534	ENSG00000104907	TRMT1	chr19	-	13226810	13227245	13226810	13226866	13226959	13227245	2534	8,24,42,48	146169270372	40,43,39,1	212251258102	167	74	0.345615	0.971423	0.024,0.059,0.064,0.054	0.077,0.071,0.063,0.004	-0.004	GT	AG	No	No	No
2963	ENSG00000149476	DAK	chr11	+	61109932	61110130	61109932	61109967	61110045	61110130	2963	8,11,11,16	138,124,82,104	2,9,13,11	70,75,210,69	152	74	0.345546	0.971423	0.027,0.041,0.061,0.07	0.014,0.055,0.029,0.072	0.007	GT	AG	No	No	No
4901	ENSG00000132323	ILKAP	chr2	-	239102915	239103511	239102915	239102972	239103445	239103511	4901	104,42,15,40	49,52,82,95	25,23,75,35	70,87,105,25	547	74	0.344295	0.971423	0.223,0.099,0.024,0.054	0.046,0.035,0.088,0.159	0.018	GT	AG	No	No	No
5102	ENSG00000129347	KRI1	chr19	-	10668227	10668571	10668227	10668358	10668444	10668571	5102	163258297340	235252297379	263267393180	271303375170	160	74	0.345386	0.971423	0.243,0.321,0.316,0.293	0.31,0.29,0.326,0.329	-0.02	GT	AG	No	No	No
5261	ENSG00000124006	OBSL1	chr2	-	220415450	220416520	220415450	220415564	220416250	220416520	5261	20,28,8,23	3,2,2,4	19,3,23,38	0,0,8,3	760	74	0.345066	0.971423	0.394,0.577,0.28,0.359	1.0,1.0,0.219,0.552	-0.29	GT	AG	No	No	No
5736	ENSG00000115459	ELMOD3	chr2	+	85598208	85598685	85598208	85598332	85598562	85598685	5736	3,12,7,13	15,8,18,9	5,7,26,2	10,15,37,18	304	74	0.34418	0.971423	0.046,0.267,0.086,0.26	0.109,0.102,0.146,0.026	0.069	GT	AG	No	No	No
5610	ENSG00000149483	TMEM138	chr11	+	61131721	61131990	61131721	61131787	61131904	61131990	5610	125162319426	21,14,5,4	236258256113	2,5,22,3	191	74	0.346181	0.972377	0.698,0.818,0.961,0.976	0.979,0.952,0.818,0.936	-0.058	GT	AG	No	No	No
1608	ENSG00000179532	DNHD1	chr11	+	6518814	6520191	6518814	6518897	6519000	6520191	1608	14,21,17,13	14,12,2,15	18,4,24,10	2,0,21,7	177	74	0.347568	0.972791	0.295,0.423,0.78,0.266	0.79,1.0,0.323,0.374	-0.181	GT	AG	No	No	No
2143	ENSG00000173039	RELA	chr11	-	65429407	65429676	65429407	65429559	65429649	65429676	2143	14,18,17,18	110104117107	18,16,21,4	80101187101	164	74	0.347524	0.972791	0.054,0.072,0.062,0.071	0.092,0.067,0.048,0.018	0.009	GT	AG	No	No	No
3517	ENSG00000112146	FBXO9	chr6	+	52957531	52958359	52957531	52957622	52958263	52958359	3517	60,74,35,102	50,56,73,112	40,44,119,94	72,73,73,46	715	74	0.346706	0.972791	0.11,0.12,0.047,0.086	0.054,0.059,0.144,0.175	-0.017	GT	AG	No	No	No
4794	ENSG00000183963	SMTN	chr22	+	31476435	31476740	31476435	31476555	31476661	31476740	4794	36,27,60,72	19,5,12,12	40,41,53,31	4,10,11,6	180	74	0.347683	0.972791	0.438,0.689,0.673,0.712	0.804,0.628,0.665,0.68	-0.066	GT	AG	No	No	No
4959	ENSG00000100911	PSME2	chr14	-	24614918	24615449	24614918	24614981	24615416	24615449	4959	435415319485	426417448556	303353718425	421454700271	509	74	0.347374	0.972791	0.129,0.126,0.094,0.113	0.095,0.102,0.13,0.186	-0.013	GT	AG	No	No	No
4992	ENSG00000115649	CNPPD1	chr2	-	220039499	220039830	220039499	220039628	220039709	220039830	4992	2,6,10,18	133103120156	9,11,14,6	99,108,170,71	155	74	0.347333	0.972791	0.007,0.027,0.038,0.052	0.042,0.046,0.038,0.039	-0.01	GT	AG	No	No	No
281	ENSG00000125124	BBS2	chr16	-	56530878	56531792	56530878	56530991	56531654	56531792	281	2,4,3,1	37,27,7,12	2,0,9,5	11,14,34,24	737	74	0.348439	0.973946	0.005,0.015,0.041,0.008	0.018,0.0,0.026,0.02	0.001	GT	AG	No	No	No
1120	ENSG00000117155	SSX2IP	chr1	-	85135363	85136498	85135363	85135576	85136328	85136498	1120	5,14,6,14	32,24,20,33	8,2,10,14	13,13,20,23	826	74	0.348775	0.973946	0.014,0.05,0.026,0.037	0.052,0.014,0.043,0.052	-0.009	GT	AG	No	No	No
4443	ENSG00000214548	MEG3	chr14	+	101295370	101297871	101295370	101296086	101297757	101297871	4443	1.01721e+17	31,77,78,75	6.06855e+17	57,68,110,82	1745	74	0.348678	0.973946	0.933,0.87,0.773,0.829	0.819,0.776,0.872,0.864	0.019	GT	AG	No	No	No
2731	ENSG00000131470	PSMC3IP	chr17	-	40725495	40726228	40725495	40725641	40726213	40726228	2731	83,64,98,171	5,4,4,4	78,78,124,67	6,3,7,4	646	74	0.349179	0.974442	0.655,0.647,0.737,0.83	0.598,0.749,0.67,0.657	0.049	GT	AG	No	No	No
110	ENSG00000168824	NSG1	chr4	+	4387583	4388900	4387583	4388370	4388845	4388900	110	50,54,5,4	5,2,0,0	2,5,144,85	0,0,1,5	549	74	0.350765	0.975214	0.574,0.784,1.0,1.0	1.0,1.0,0.951,0.696	-0.072	GT	AG	No	No	No
405	ENSG00000103145	HCFC1R1	chr16	-	3073233	3073969	3073233	3073531	3073847	3073969	405	31,44,29,22	48,51,62,50	16,22,47,30	26,24,131,54	390	74	0.351041	0.975214	0.109,0.141,0.082,0.077	0.105,0.148,0.064,0.095	-0.001	GT	AG	No	No	No
596	ENSG00000137504	CREBZF	chr11	-	85374567	85376146	85374567	85374645	85374858	85376146	596	346445265392	47,54,35,72	210234588314	44,35,85,51	287	74	0.35061	0.975214	0.655,0.68,0.661,0.584	0.552,0.633,0.641,0.614	0.035	GT	AG	No	No	No
958	ENSG00000158856	DMTN	chr8	+	21926526	21927029	21926526	21926571	21926929	21927029	958	135163140131	257229277292	99111242114	201243462239	432	74	0.350244	0.975214	0.083,0.109,0.08,0.071	0.078,0.073,0.082,0.076	0.009	GT	AG	No	No	No
1396	ENSG00000166508	MCM7	chr7	-	99696645	99697376	99696645	99697026	99697211	99697376	1396	121131156197	342418341468	128,134,222,86	310378711253	259	74	0.35081	0.975214	0.092,0.082,0.116,0.107	0.106,0.092,0.082,0.089	0.007	GT	AG	No	No	No
4291	ENSG00000173757	STAT5B	chr17	-	40362188	40362515	40362188	40362319	40362420	40362515	4291	26,21,16,28	391338194270	7,12,42,27	186188624347	175	74	0.350767	0.975214	0.027,0.026,0.034,0.042	0.016,0.026,0.028,0.032	0.007	GT	AG	No	No	No
4317	ENSG00000142534	RPS11	chr19	+	50000450	50001303	50000450	50000852	50001173	50001303	4317	756776858995	1.46772e+19	8208221303599	1.04971e+19	395	74	0.350983	0.975214	0.01,0.009,0.012,0.011	0.014,0.013,0.009,0.008	-0.001	GT	AG	No	No	No
3582	ENSG00000100359	SGSM3	chr22	+	40804936	40805376	40804936	40805022	40805253	40805376	3582	105187114175	38,36,12,15	81,85,252,119	20,22,60,15	305	74	0.352557	0.978795	0.401,0.558,0.697,0.739	0.496,0.484,0.505,0.658	0.063	GT	AG	No	No	No
291	ENSG00000197530	MIB2	chr1	+	1560925	1562134	1560925	1561033	1562029	1562134	291	181283157256	41,39,49,63	216151338266	27,62,55,34	1070	74	0.353579	0.979737	0.234,0.334,0.181,0.219	0.356,0.144,0.298,0.351	-0.045	GT	AG	No	No	No
1761	ENSG00000096080	MRPS18A	chr6	-	43642938	43643354	43642938	43643008	43643230	43643354	1761	40,37,82,79	193232240297	48,52,68,37	186193412172	296	74	0.353323	0.979737	0.049,0.038,0.079,0.062	0.061,0.063,0.04,0.051	0.003	GT	AG	No	No	No
3269	ENSG00000136718	IMP4	chr2	+	131100466	131100767	131100466	131100508	131100658	131100767	3269	12,22,70,67	215181262330	63,38,22,14	213239328147	224	74	0.353529	0.979737	0.018,0.039,0.081,0.063	0.089,0.05,0.022,0.031	0.002	GT	AG	No	No	No
1411	ENSG00000174106	LEMD3	chr12	+	65639448	65639719	65639448	65639554	65639640	65639719	1411	7,5,1,2	22,5,10,12	2,3,6,4	8,0,10,13	160	74	0.353964	0.980174	0.128,0.316,0.044,0.072	0.104,1.0,0.217,0.125	-0.222	GT	AG	No	No	No
2038	ENSG00000082014	SMARCD3	chr7	-	150937510	150938739	150937510	150937608	150938577	150938739	2038	30,63,16,30	4,1,0,2	24,30,87,52	1,0,4,1	1043	74	0.354431	0.980835	0.347,0.817,1.0,0.516	0.63,1.0,0.607,0.787	-0.086	GT	AG	No	No	No
2508	ENSG00000132382	MYBBP1A	chr17	-	4448320	4448640	4448320	4448470	4448553	4448640	2508	8,11,13,26	158118260323	13,13,8,6	189,227,205,95	157	74	0.354738	0.981054	0.023,0.042,0.023,0.037	0.031,0.026,0.018,0.029	0.005	GT	AG	No	No	No
1415	ENSG00000138434	SSFA2	chr2	+	182779942	182783402	182779942	182781154	182783324	182783402	1415	274359263236	81,57,41,54	191215480420	39,55,76,65	2244	74	0.355085	0.981064	0.1,0.172,0.175,0.126	0.139,0.114,0.172,0.176	-0.007	GT	AG	No	No	No
5744	ENSG00000214655	ZSWIM8	chr10	+	75553904	75554397	75553904	75554088	75554298	75554397	5744	26,66,40,53	42,21,33,19	28,29,80,54	23,18,34,11	284	74	0.355197	0.981064	0.139,0.45,0.24,0.421	0.241,0.296,0.38,0.561	-0.057	GT	AG	No	No	No
617	ENSG00000131899	LLGL1	chr17	+	18140148	18141087	18140148	18140253	18140794	18141087	617	33,35,34,49	67,53,40,44	9,21,45,37	31,35,64,44	615	74	0.356052	0.981957	0.056,0.074,0.093,0.118	0.034,0.067,0.078,0.092	0.017	GT	AG	Yes	Yes	Yes
1330	ENSG00000125651	GTF2F1	chr19	-	6381369	6381626	6381369	6381489	6381564	6381626	1330	0,13,4,12	152149153215	7,3,8,3	144116250112	149	74	0.356018	0.981957	0.0,0.042,0.013,0.027	0.024,0.013,0.016,0.013	0.004	GT	AG	No	No	No
5149	ENSG00000162300	ZFPL1	chr11	+	64851713	64852272	64851713	64851850	64852162	64852272	5149	93,87,71,97	88,106,71,86	50,66,137,105	84,80,159,81	386	74	0.356205	0.981957	0.168,0.136,0.161,0.178	0.102,0.137,0.142,0.199	0.016	GT	AG	No	No	No
1947	ENSG00000249915	PDCD6	chr5	+	304291	306869	304291	304336	306716	306869	1947	236377280362	301279283383	234201492271	280269479255	2454	74	0.356769	0.982256	0.023,0.039,0.029,0.028	0.025,0.022,0.03,0.031	0.003	GT	AG	No	No	No
4837	ENSG00000115282	TTC31	chr2	+	74719265	74719572	74719265	74719356	74719430	74719572	4837	43,42,30,38	27,36,33,31	25,30,59,32	26,28,62,29	148	74	0.356565	0.982256	0.443,0.368,0.313,0.38	0.325,0.349,0.322,0.356	0.038	GT	AG	No	No	No
2707	ENSG00000213722	DDAH2	chr6	-	31695949	31696522	31695949	31696069	31696422	31696522	2707	77,73,50,61	1,0,0,0	28,50,112,83	4,0,0,0	427	74	0.357202	0.98282	0.93,1.0,1.0,1.0	0.548,1.0,1.0,1.0	0.096	GT	AG	No	No	No
4250	ENSG00000213930	GALT	chr9	+	34647085	34647564	34647085	34647255	34647537	34647564	4250	37,61,28,51	0,0,1,4	47,31,64,30	0,1,0,2	356	74	0.357925	0.984179	1.0,1.0,0.853,0.726	1.0,0.866,1.0,0.757	-0.011	GT	AG	No	No	No
1814	ENSG00000160410	SHKBP1	chr19	+	41083063	41083347	41083063	41083190	41083301	41083347	1814	25,25,10,31	295322217253	18,22,55,17	173186580218	185	74	0.358431	0.984942	0.033,0.03,0.018,0.047	0.04,0.045,0.037,0.03	-0.006	GT	AG	No	No	No
808	ENSG00000013441	CLK1	chr2	-	201724402	201726189	201724402	201724469	201725960	201726189	808	255479233295	65,58,37,52	230268650394	30,25,96,87	1565	74	0.35884	0.985436	0.156,0.281,0.229,0.212	0.266,0.336,0.243,0.176	-0.036	GT	AG	No	No	No
229	ENSG00000186815	TPCN1	chr12	+	113729678	113730878	113729678	113729763	113730738	113730878	229	305342148124	57,71,34,80	153136647329	54,43,126,53	1049	74	0.36051	0.987503	0.274,0.254,0.235,0.099	0.167,0.182,0.266,0.305	-0.014	GT	AG	No	No	No
2007	ENSG00000111674	ENO2	chr12	+	7025834	7026271	7025834	7025893	7026201	7026271	2007	312437144109	311253165115	133,82,610,598	139134576457	382	74	0.359928	0.987503	0.163,0.251,0.145,0.155	0.156,0.106,0.17,0.202	0.02	GT	AG	No	No	No
3441	ENSG00000166411	IDH3A	chr15	+	78449249	78449973	78449249	78449504	78449889	78449973	3441	16,18,7,10	3,5,4,3	6,10,11,8	4,4,5,2	459	74	0.360384	0.987503	0.462,0.367,0.22,0.35	0.195,0.287,0.262,0.392	0.066	GT	AG	No	No	No
4148	ENSG00000119688	ABCD4	chr14	-	74763035	74764772	74763035	74763152	74764632	74764772	4148	133,183,89,80	20,30,31,25	54,84,341,143	37,20,60,34	1554	74	0.360389	0.987503	0.241,0.225,0.12,0.132	0.065,0.167,0.213,0.167	0.026	GT	AG	No	No	No
143	ENSG00000170638	TRABD	chr22	+	50636251	50636615	50636251	50636424	50636503	50636615	143	63,99,68,105	147123120122	68,50,112,57	87106209103	153	74	0.362961	0.988418	0.172,0.28,0.215,0.294	0.274,0.186,0.206,0.211	0.021	GT	AG	No	No	No
345	ENSG00000134575	ACP2	chr11	-	47269191	47269684	47269191	47269278	47269588	47269684	345	20,25,20,34	99,84,120,179	20,19,46,23	90,102,171,82	384	74	0.362779	0.988418	0.037,0.054,0.031,0.035	0.041,0.035,0.049,0.051	-0.005	GT	AG	No	No	No
488	ENSG00000140553	UNC45A	chr15	+	91491371	91492024	91491371	91491513	91491883	91492024	488	53,75,33,31	118,121,85,118	32,26,124,61	85,108,190,99	444	74	0.363089	0.988418	0.07,0.094,0.061,0.042	0.059,0.039,0.098,0.093	-0.006	GT	AG	No	No	No
1240	ENSG00000100949	RABGGTA	chr14	-	24737719	24738032	24737719	24737825	24737930	24738032	1240	9,19,12,24	138,74,80,70	13,17,21,9	101,79,165,63	179	74	0.361105	0.988418	0.026,0.096,0.058,0.124	0.051,0.082,0.05,0.056	0.016	GT	AG	Yes	Yes	Yes
2215	ENSG00000168071	CCDC88B	chr11	+	64120525	64120968	64120525	64120712	64120822	64120968	2215	6,14,7,9	38,50,26,26	3,3,16,13	25,17,77,57	184	74	0.361348	0.988418	0.06,0.101,0.098,0.122	0.046,0.066,0.077,0.084	0.027	GT	AG	No	No	No
2922	ENSG00000126458	RRAS	chr19	-	50140080	50140387	50140080	50140183	50140299	50140387	2922	16,21,6,15	159,129,72,77	11,10,14,28	73,60,299,166	190	74	0.36266	0.988418	0.038,0.06,0.031,0.071	0.055,0.061,0.018,0.062	0.001	GT	AG	No	No	No
3169	ENSG00000109065	NAT9	chr17	-	72768098	72768416	72768098	72768193	72768356	72768416	3169	165103115142	69,34,60,61	112,110,138,70	63,58,90,19	237	74	0.362446	0.988418	0.427,0.486,0.374,0.421	0.357,0.372,0.324,0.535	0.03	GT	AG	No	No	No
3319	ENSG00000136279	DBNL	chr7	+	44098030	44098582	44098030	44098079	44098500	44098582	3319	26,25,30,28	142145170192	19,25,30,14	134,160,230,87	495	74	0.362646	0.988418	0.027,0.025,0.026,0.021	0.021,0.023,0.019,0.023	0.003	GT	AG	No	No	No
4668	ENSG00000141562	NARF	chr17	+	80441591	80442826	80441591	80441655	80442688	80442826	4668	179320439701145	444434407584	96897537832265	375395846503	1107	74	0.363409	0.988418	0.213,0.239,0.137,0.116	0.147,0.142,0.23,0.231	-0.011	GT	AG	No	No	No
5160	ENSG00000100722	ZC3H14	chr14	+	89075610	89076147	89075610	89075747	89076058	89076147	5160	13,13,7,11	22,39,46,59	5,8,15,8	38,43,64,24	385	74	0.363482	0.988418	0.102,0.06,0.028,0.035	0.025,0.035,0.043,0.06	0.015	GT	AG	No	No	No
5554	ENSG00000105821	DNAJC2	chr7	-	102962957	102963241	102962957	102963079	102963149	102963241	5554	2,0,2,1	17,13,15,37	1,0,8,0	19,30,21,20	144	74	0.362441	0.988418	0.057,0.0,0.064,0.014	0.026,0.0,0.164,0.0	-0.014	GT	AG	No	No	No
5711	ENSG00000094880	CDC23	chr5	-	137527550	137528077	137527550	137527626	137527957	137528077	5711	3,11,0,1	44,44,39,48	4,4,7,8	40,34,87,49	405	74	0.363598	0.988418	0.012,0.044,0.0,0.004	0.018,0.021,0.014,0.029	-0.006	GT	AG	No	No	No
3273	ENSG00000136718	IMP4	chr2	+	131103351	131103685	131103351	131103506	131103590	131103685	3273	26,27,32,56	366329505651	30,34,57,22	413404594232	158	74	0.364499	0.99024	0.032,0.037,0.029,0.039	0.033,0.038,0.043,0.043	-0.005	GT	AG	No	No	No
1273	ENSG00000103253	HAGHL	chr16	+	778115	778424	778115	778233	778315	778424	1273	30,27,23,20	11,10,11,9	27,29,28,10	9,6,35,10	156	74	0.366035	0.990976	0.564,0.562,0.498,0.513	0.587,0.696,0.275,0.322	0.064	GT	AG	No	No	No
2309	ENSG00000145020	AMT	chr3	-	49457142	49457775	49457142	49457221	49457643	49457775	2309	131,138,72,45	52,44,31,60	64,53,221,90	26,34,101,22	496	74	0.365884	0.990976	0.273,0.319,0.257,0.101	0.269,0.189,0.246,0.379	-0.033	GT	AG	No	No	No
2643	ENSG00000125247	TMTC4	chr13	-	101287058	101287449	101287058	101287190	101287277	101287449	2643	6,7,1,5	72,95,43,53	5,6,10,2	41,47,113,38	161	74	0.365588	0.990976	0.037,0.033,0.011,0.042	0.053,0.055,0.039,0.024	-0.012	GT	AG	No	No	No
3089	ENSG00000178922	HYI	chr1	-	43916823	43917215	43916823	43916982	43917080	43917215	3089	116,88,52,78	24,18,7,29	59,50,123,53	13,7,47,24	172	74	0.365051	0.990976	0.675,0.678,0.762,0.536	0.661,0.754,0.53,0.487	0.055	GT	AG	No	No	No
3588	ENSG00000204475	NCR3	chr6	-	31557558	31557903	31557558	31557676	31557751	31557903	3588	268166120126	12,5,9,6	125125445207	3,8,17,5	149	74	0.36615	0.990976	0.917,0.943,0.869,0.913	0.954,0.886,0.929,0.954	-0.02	GT	AG	No	No	No
4434	ENSG00000118894	FAM86A	chr16	-	5140084	5140566	5140084	5140350	5140432	5140566	4434	7,4,12,19	6,19,22,18	15,12,9,2	18,22,24,16	156	74	0.365531	0.990976	0.356,0.091,0.206,0.334	0.283,0.206,0.151,0.056	0.073	GT	AG	No	No	No
1845	ENSG00000171777	RASGRP4	chr19	-	38899697	38900736	38899697	38900010	38900594	38900736	1845	582477336300	1,7,22,13	328369870599	15,22,22,7	658	74	0.367501	0.99276	0.985,0.885,0.632,0.722	0.711,0.654,0.816,0.906	0.034	GT	AG	No	Yes	Yes
2563	ENSG00000174444	RPL4	chr15	-	66793286	66793842	66793286	66793443	66793712	66793842	2563	676407377562	2305219216872300	341333766461	1588159936441920	343	74	0.367087	0.99276	0.06,0.039,0.046,0.05	0.044,0.043,0.043,0.049	0.004	GT	AG	Yes	Yes	Yes
4221	ENSG00000185615	PDIA2	chr16	+	334386	334792	334386	334593	334658	334792	4221	8,4,4,4	2,3,5,3	5,6,2,4	9,4,3,2	139	74	0.367333	0.99276	0.68,0.415,0.299,0.415	0.228,0.444,0.262,0.516	0.09	GT	AG	No	No	No
1142	ENSG00000164068	RNF123	chr3	+	49742082	49742619	49742082	49742189	49742416	49742619	1142	9,20,8,18	73,93,64,87	16,10,29,8	47,60,156,40	301	74	0.368856	0.99455	0.029,0.05,0.03,0.048	0.077,0.039,0.044,0.047	-0.012	GT	AG	Yes	Yes	Yes
3423	ENSG00000214078	CPNE1	chr20	-	34220084	34220307	34220084	34220156	34220232	34220307	3423	6,24,22,20	603550463439	18,6,45,17	347310932458	150	74	0.368774	0.99455	0.005,0.021,0.023,0.022	0.025,0.009,0.023,0.018	-0.001	GT	AG	No	No	No
5082	ENSG00000141959	PFKL	chr21	+	45739233	45741758	45739233	45740030	45741611	45741758	5082	469765309440	1998196917141890	378336930680	1349146032112010	1655	74	0.368473	0.99455	0.01,0.017,0.008,0.01	0.012,0.01,0.013,0.015	-0.001	GT	AG	No	No	No
3176	ENSG00000006744	ELAC2	chr17	-	12898080	12898379	12898080	12898201	12898279	12898379	3176	26,34,33,45	107128177227	30,23,85,14	152,144,221,71	152	74	0.369474	0.995307	0.106,0.115,0.083,0.088	0.088,0.072,0.158,0.088	-0.003	GT	AG	No	No	No
5324	ENSG00000206149	HERC2P9	chr15	+	28881632	28882253	28881632	28881847	28882120	28882253	5324	1,1,4,2	1,3,3,1	3,1,0,1	0,2,3,1	347	74	0.3696	0.995307	0.176,0.066,0.221,0.299	1.0,0.096,0.0,0.176	-0.128	GT	AG	No	No	No
189	ENSG00000204257	HLA-DMA	chr6	-	32917387	32918580	32917387	32917564	32918295	32918580	189	2984277813222040	12,5,4,5	1123120652742570	4,6,9,3	805	74	0.370183	0.995818	0.958,0.981,0.968,0.974	0.963,0.949,0.982,0.988	0	GT	AG	No	No	No
1096	ENSG00000162032	SPSB3	chr16	-	1827946	1828613	1827946	1828049	1828134	1828613	1096	45,99,83,101	130,88,66,96	57,65,136,49	70,64,202,98	159	74	0.371242	0.995818	0.139,0.344,0.369,0.329	0.275,0.321,0.239,0.189	0.039	GT	AG	No	No	No
1923	ENSG00000005007	UPF1	chr19	+	18976097	18976587	18976097	18976259	18976369	18976587	1923	8,16,12,17	235261234347	21,11,22,4	221191410146	184	74	0.370366	0.995818	0.014,0.024,0.02,0.019	0.037,0.023,0.021,0.011	-0.004	GT	AG	No	Yes	Yes
2491	ENSG00000173531	MST1	chr3	-	49724581	49725101	49724581	49724911	49724988	49725101	2491	1,6,3,26	4,16,0,5	7,6,7,1	4,3,22,5	151	74	0.371564	0.995818	0.109,0.155,1.0,0.718	0.462,0.495,0.135,0.089	0.2	GC	AG	No	No	No
4025	ENSG00000105672	ETV2	chr19	+	36133335	36133600	36133335	36133432	36133516	36133600	4025	7,6,8,1	0,7,2,2	10,5,5,9	6,2,11,5	158	74	0.370527	0.995818	1.0,0.286,0.652,0.19	0.438,0.539,0.176,0.457	0.13	GT	AG	No	No	No
4420	ENSG00000151092	NGLY1	chr3	-	25777799	25778946	25777799	25777891	25778824	25778946	4420	16,28,4,25	0,2,4,0	22,19,40,26	1,4,4,3	1007	74	0.37164	0.995818	1.0,0.507,0.068,1.0	0.618,0.259,0.424,0.389	0.221	GT	AG	No	No	No
5422	ENSG00000215440	NPEPL1	chr20	+	57288475	57289149	57288475	57288599	57288972	57289149	5422	171217125141	31,34,30,35	99,120,235,92	20,24,65,20	447	74	0.370841	0.995818	0.477,0.514,0.408,0.4	0.45,0.453,0.374,0.432	0.022	GT	AG	No	No	No
5779	ENSG00000187796	CARD9	chr9	-	139258934	139261297	139258934	139259669	139261251	139261297	5779	6388438581026	11,36,43,57	6716431135395	33,31,20,7	1656	74	0.371341	0.995818	0.722,0.511,0.471,0.446	0.476,0.481,0.717,0.716	-0.06	GT	AG	No	No	No
399	ENSG00000007541	PIGQ	chr16	+	630182	630972	630182	630263	630857	630972	399	45,77,75,93	52,53,38,103	73,90,103,38	52,57,79,34	668	74	0.372017	0.996209	0.087,0.139,0.179,0.091	0.135,0.149,0.126,0.11	-0.006	GT	AG	No	No	No
4941	ENSG00000104783	KCNN4	chr19	-	44273114	44273712	44273114	44273184	44273593	44273712	4941	137180178215	146172224314	191136229165	166187361103	483	74	0.372311	0.996377	0.126,0.138,0.109,0.095	0.15,0.1,0.089,0.197	-0.017	GT	AG	No	No	No
4710	ENSG00000068120	COASY	chr17	+	40714168	40714505	40714168	40714237	40714373	40714505	4710	740691731702	12,10,9,8	4886161355506	5,19,19,6	210	74	0.373421	0.998728	0.956,0.961,0.966,0.969	0.972,0.92,0.962,0.967	0.008	GT	AG	No	No	No
4747	ENSG00000159403	C1R	chr12	-	7241434	7242085	7241434	7241582	7241888	7242085	4747	20,16,1,14	36,29,25,15	5,4,21,19	22,10,63,34	380	74	0.37373	0.998933	0.098,0.097,0.008,0.154	0.042,0.072,0.061,0.098	0.021	GT	AG	No	No	No
2290	ENSG00000196642	RABL6	chr9	+	139726172	139726822	139726172	139726313	139726716	139726822	2290	35,60,56,76	305383279332	68,51,93,47	252301594214	477	74	0.374107	0.999322	0.017,0.024,0.03,0.034	0.04,0.026,0.024,0.033	-0.004	GT	AG	No	No	No
3875	ENSG00000104714	ERICH1	chr8	-	575674	577238	575674	575968	577002	577238	3875	13,9,12,18	0,4,0,0	7,4,8,8	1,0,3,0	1108	74	0.374498	0.999746	1.0,0.131,1.0,1.0	0.319,1.0,0.151,1.0	0.165	GT	AG	No	No	No
1	ENSG00000170291	ELP5	chr17	+	7161906	7163259	7161906	7162002	7162889	7163259	1	319311405576	1,2,2,4	343374588244	3,5,0,2	961	74	0.776248	1	0.961,0.923,0.94,0.917	0.898,0.852,1.0,0.904	0.022	GT	AG	No	No	No
2	ENSG00000196576	PLXNB2	chr22	-	50719788	50720171	50719788	50719928	50719994	50720171	2	15,29,9,6	113,103,58,61	11,13,20,29	44,54,217,95	140	74	0.758382	1	0.066,0.13,0.076,0.049	0.117,0.113,0.046,0.139	-0.024	GT	AG	No	No	No
3	ENSG00000168028	RPSA	chr3	+	39453386	39453925	39453386	39453552	39453764	39453925	3	91,50,51,65	2883349228963480	56,39,89,23	2231253655982140	286	74	1	1	0.008,0.004,0.005,0.005	0.006,0.004,0.004,0.003	0.001	GT	AG	No	No	No
8	ENSG00000170364	SETMAR	chr3	+	4354581	4355445	4354581	4354913	4355330	4355445	8	103,76,61,143	0,0,1,0	61,90,76,68	1,0,0,0	491	74	1	1	1.0,1.0,0.902,1.0	0.902,1.0,1.0,1.0	0	GT	AG	No	No	No
12	ENSG00000205250	E2F4	chr16	+	67226663	67227073	67226663	67226727	67226911	67227073	12	300280423478	0,0,0,2	322438406171	0,0,0,0	258	74	1	1	1.0,1.0,1.0,0.986	1.0,1.0,1.0,1.0	-0.004	GT	AG	No	Yes	Yes
13	ENSG00000205250	E2F4	chr16	+	67226663	67227073	67226663	67226773	67226911	67227073	13	97112196223	308214357410	129,186,136,72	290311416123	212	74	0.761253	1	0.099,0.154,0.161,0.16	0.134,0.173,0.102,0.17	-0.001	GT	AG	No	Yes	Yes
14	ENSG00000186866	POFUT2	chr21	-	46683842	46687628	46683842	46685550	46687504	46687628	14	10561447589795	173179160190	54657422211250	126137346203	2028	74	0.921576	1	0.182,0.228,0.118,0.132	0.137,0.133,0.19,0.183	0.004	GT	AG	No	No	No
16	ENSG00000129219	PLD2	chr17	+	4721296	4721680	4721296	4721401	4721591	4721680	16	6,7,5,8	5,8,6,4	7,1,11,11	1,3,18,4	264	74	0.810061	1	0.252,0.197,0.189,0.359	0.662,0.085,0.146,0.435	-0.083	GT	AG	No	No	No
17	ENSG00000129219	PLD2	chr17	+	4725934	4726729	4725934	4726015	4726553	4726729	17	148,139,48,89	0,1,0,0	53,58,311,105	0,0,0,0	612	74	1	1	1.0,0.944,1.0,1.0	1.0,1.0,1.0,1.0	-0.014	GT	AG	No	No	No
18	ENSG00000137955	RABGGTB	chr1	+	76255636	76255959	76255636	76255742	76255836	76255959	18	30,23,30,40	24,9,9,11	27,41,31,22	14,4,19,4	168	74	0.405225	1	0.355,0.53,0.595,0.616	0.459,0.819,0.418,0.708	-0.077	GT	AG	No	No	No
20	ENSG00000104870	FCGRT	chr19	+	50027763	50028830	50027763	50028033	50028713	50028830	20	501521150301	318341143266	224165959515	212179681254	754	74	0.962685	1	0.134,0.13,0.093,0.1	0.094,0.083,0.121,0.166	-0.002	GT	AG	No	No	No
21	ENSG00000092758	COL9A3	chr20	+	61467538	61467884	61467538	61467685	61467829	61467884	21	9,20,8,18	26,16,8,6	9,9,10,8	4,6,32,12	218	74	0.46845	1	0.105,0.298,0.253,0.505	0.433,0.337,0.096,0.185	0.028	GT	AG	No	No	No
28	ENSG00000168026	TTC21A	chr3	+	39180046	39180394	39180046	39180114	39180201	39180394	28	0,0,1,1	1,10,3,6	0,0,0,2	4,2,7,2	161	74	1	1	0.0,0.0,0.133,0.071	0.0,0.0,0.0,0.315	-0.028	GT	AG	No	No	No
29	ENSG00000184634	MED12	chrX	+	70357575	70357793	70357575	70357630	70357705	70357793	29	245297213327	25,24,20,24	217214488295	15,13,44,26	149	74	0.674585	1	0.83,0.86,0.841,0.871	0.878,0.891,0.846,0.849	-0.016	GT	AG	No	No	No
31	ENSG00000123815	ADCK4	chr19	-	41211000	41211352	41211000	41211086	41211229	41211352	31	67,79,50,73	64,59,39,66	45,34,105,73	33,40,108,44	217	74	0.915684	1	0.263,0.313,0.304,0.274	0.317,0.225,0.249,0.361	0.001	GT	AG	No	No	No
36	ENSG00000136450	SRSF1	chr17	-	56082283	56083334	56082283	56082402	56083161	56083334	36	5.0085e+16	10,13,6,1	6812755073813940	1,3,5,9	833	74	0.60549	1	0.978,0.972,0.992,0.999	0.998,0.996,0.992,0.975	-0.005	GT	AG	No	No	No
40	ENSG00000141456	PELP1	chr17	-	4578568	4579179	4578568	4578657	4579091	4579179	40	37,65,40,52	176159131177	34,31,72,37	124116278112	508	74	0.564987	1	0.03,0.056,0.043,0.041	0.038,0.037,0.036,0.046	0.003	GT	AG	No	No	No
41	ENSG00000137563	GGH	chr8	-	63936465	63936745	63936465	63936556	63936638	63936745	41	4,5,3,0	138,131,72,120	2,3,10,3	107101173139	156	74	0.462812	1	0.014,0.018,0.019,0.0	0.009,0.014,0.027,0.01	-0.002	GT	AG	No	No	No
44	ENSG00000177225	PDDC1	chr11	-	767224	770903	767224	770398	770678	770903	44	500525616787	3,1,0,0	440480741338	0,2,0,0	354	74	1	1	0.972,0.991,1.0,1.0	1.0,0.98,1.0,1.0	-0.004	GT	AG	No	No	No
49	ENSG00000105643	ARRDC2	chr19	+	18118976	18119586	18118976	18119393	18119519	18119586	49	9,7,4,8	2,15,7,8	11,10,10,5	2,12,10,12	200	74	0.787463	1	0.625,0.147,0.175,0.27	0.671,0.236,0.27,0.134	-0.023	GT	AG	No	No	No
51	ENSG00000120314	WDR55	chr5	+	140048475	140048833	140048475	140048575	140048663	140048833	51	20,5,9,5	34,14,31,20	8,9,8,2	13,15,18,20	162	74	0.985314	1	0.212,0.14,0.117,0.102	0.219,0.215,0.169,0.044	-0.019	GT	AG	No	No	No
52	ENSG00000175727	MLXIP	chr12	+	122620035	122622137	122620035	122620213	122622015	122622137	52	201268173187	133124105169	171181365191	122114239114	1876	74	0.94229	1	0.056,0.079,0.061,0.042	0.052,0.059,0.057,0.062	0.002	GT	AG	Yes	Yes	Yes
53	ENSG00000125434	SLC25A35	chr17	-	8191081	8192961	8191081	8191750	8192891	8192961	53	108399911721279	1,0,0,0	91410891664758	0,0,0,0	1215	74	1	1	0.985,1.0,1.0,1.0	1.0,1.0,1.0,1.0	-0.004	GT	AG	No	No	No
55	ENSG00000140398	NEIL1	chr15	+	75644942	75646833	75644942	75645042	75646771	75646833	55	162306199299	0,0,0,0	214171341158	0,0,0,1	1803	74	1	1	1.0,1.0,1.0,1.0	1.0,1.0,1.0,0.866	0.033	GT	AG	No	No	No
56	ENSG00000140398	NEIL1	chr15	+	75646590	75646833	75646590	75646618	75646771	75646833	56	14,40,35,23	7,0,0,0	25,28,64,30	0,0,5,1	227	74	0.734071	1	0.395,1.0,1.0,1.0	1.0,1.0,0.807,0.907	-0.08	GT	AG	No	No	No
59	ENSG00000103507	BCKDK	chr16	+	31121721	31122540	31121721	31121820	31122411	31122540	59	38,32,20,50	0,0,0,0	28,33,63,39	1,0,1,1	665	74	1	1	1.0,1.0,1.0,1.0	0.757,1.0,0.875,0.813	0.139	GT	AG	No	No	No
63	ENSG00000204469	PRRC2A	chr6	+	31604509	31604913	31604509	31604722	31604818	31604913	63	26,39,31,53	1187906650835	33,28,37,36	5185591753729	170	74	0.70736	1	0.009,0.018,0.02,0.027	0.027,0.021,0.009,0.021	-0.001	GT	AG	No	No	No
66	ENSG00000106397	PLOD3	chr7	-	100856122	100856485	100856122	100856224	100856387	100856485	66	3,8,2,2	77,77,72,58	5,4,7,3	44,50,152,63	237	74	0.585224	1	0.012,0.031,0.009,0.011	0.034,0.024,0.014,0.015	-0.006	GT	AG	No	No	No
68	ENSG00000117122	MFAP2	chr1	-	17303202	17304809	17303202	17303418	17304731	17304809	68	321,236,59,89	14,6,1,3	73,52,484,285	2,2,16,6	1387	74	0.717952	1	0.55,0.677,0.759,0.613	0.661,0.581,0.617,0.717	0.006	GT	AG	No	No	No
70	ENSG00000103335	PIEZO1	chr16	-	88782340	88782527	88782340	88782385	88782504	88782527	70	6809249361272	0,3,0,2	8568671475551	0,0,2,0	193	74	1	1	1.0,0.992,1.0,0.996	1.0,1.0,0.996,1.0	-0.002	GT	AG	No	No	No
72	ENSG00000138442	WDR12	chr2	-	203748920	203749258	203748920	203749026	203749117	203749258	72	0,1,2,4	64,55,66,71	1,1,0,0	31,46,85,30	165	74	1	1	0.0,0.008,0.013,0.025	0.014,0.01,0.0,0.0	0.005	GT	AG	No	No	No
74	ENSG00000074370	ATP2A3	chr17	-	3827168	3828735	3827168	3828095	3828689	3828735	74	6574729273048410	62,40,80,79	6.23365e+16	70,52,90,55	668	74	0.784794	1	0.922,0.953,0.91,0.922	0.908,0.932,0.937,0.913	0.004	GT	AG	No	No	No
75	ENSG00000160285	LSS	chr21	-	47608359	47611149	47608359	47608735	47610989	47611149	75	6.60692e+17	0,4,3,5	9.6661e+17	3,4,7,0	2328	74	1	1	1.0,0.986,0.991,0.988	0.99,0.988,0.981,1.0	0.001	GT	AG	No	No	No
76	ENSG00000160285	LSS	chr21	-	47648347	47648738	47648347	47648513	47648645	47648738	76	39,53,135,151	150216191233	119,138,64,28	195238250123	206	74	0.621989	1	0.085,0.081,0.202,0.189	0.18,0.172,0.084,0.076	0.011	GT	AG	No	No	No
78	ENSG00000149499	EML3	chr11	-	62370230	62370719	62370230	62370361	62370620	62370719	78	197203177272	133,113,84,140	196135316138	72,81,200,83	333	74	0.90389	1	0.248,0.285,0.319,0.302	0.377,0.27,0.26,0.27	-0.006	GT	AG	No	Yes	Yes
80	ENSG00000157978	LDLRAP1	chr1	+	25890151	25891698	25890151	25890282	25891663	25891698	80	25,17,10,11	13,25,33,49	12,22,20,12	26,22,47,9	1455	74	0.436241	1	0.089,0.033,0.015,0.011	0.023,0.048,0.021,0.064	-0.002	GT	AG	No	No	No
81	ENSG00000123349	PFDN5	chr12	+	53689622	53690059	53689622	53689725	53690027	53690059	81	601518436497	562352497471	4414751166657	4785231157477	376	74	0.537168	1	0.174,0.225,0.147,0.172	0.154,0.152,0.166,0.213	0.008	GT	AG	Yes	Yes	Yes
85	ENSG00000160813	PPP1R35	chr7	-	100033253	100033687	100033253	100033390	100033470	100033687	85	41,45,27,37	63,33,33,42	28,28,77,31	20,29,84,46	154	74	0.823669	1	0.238,0.396,0.282,0.297	0.402,0.317,0.306,0.245	-0.014	GT	AG	No	No	No
87	ENSG00000178719	GRINA	chr8	+	145065859	145066541	145065859	145065972	145066412	145066541	87	103312509851153	0,0,0,0	8358511989980	2,0,0,0	514	74	1	1	1.0,1.0,1.0,1.0	0.984,1.0,1.0,1.0	0.004	GT	AG	No	No	No
88	ENSG00000178719	GRINA	chr8	+	145066045	145066541	145066045	145066117	145066412	145066541	88	102412349741144	0,1,0,1	8178411968966	0,0,2,0	369	74	1	1	1.0,0.996,1.0,0.996	1.0,1.0,0.995,1.0	-0.001	GT	AG	No	No	No
89	ENSG00000178719	GRINA	chr8	+	145066045	145066541	145066045	145066246	145066412	145066541	89	71,104,74,70	305364279334	74,55,148,76	253232633259	240	74	0.689537	1	0.067,0.081,0.076,0.061	0.083,0.068,0.067,0.083	-0.004	GT	AG	No	No	No
91	ENSG00000092439	TRPM7	chr15	-	50867920	50868116	50867920	50867986	50868065	50868116	91	1,1,0,2	34,33,29,27	1,0,0,2	22,31,33,22	153	74	1	1	0.014,0.014,0.0,0.035	0.022,0.0,0.0,0.042	0	GT	AG	No	No	No
101	ENSG00000260916	CCPG1	chr15	-	55651736	55653142	55651736	55651888	55653037	55653142	101	2113138611411430	0,1,0,0	96199428331702	0,0,0,0	1223	74	1	1	1.0,0.988,1.0,1.0	1.0,1.0,1.0,1.0	-0.003	GT	AG	No	No	No
105	ENSG00000182944	EWSR1	chr22	+	29684594	29687588	29684594	29684775	29687550	29687588	105	2149244719252430	142123169166	1846179334122100	144,174,159,98	2849	74	0.728547	1	0.282,0.341,0.228,0.276	0.25,0.211,0.358,0.358	-0.013	GT	AG	No	No	No
106	ENSG00000182944	EWSR1	chr22	+	29684594	29687588	29684594	29684775	29687553	29687588	106	2152245919262430	164172178216	1851179734192100	159164284146	2852	74	0.932303	1	0.254,0.271,0.219,0.226	0.232,0.221,0.238,0.272	0.002	GT	AG	No	No	No
112	ENSG00000182208	MOB2	chr11	-	1501622	1502115	1501622	1501716	1501954	1502115	112	23,47,26,35	73,100,77,103	24,34,54,28	58,56,159,85	312	74	0.670451	1	0.07,0.1,0.074,0.075	0.089,0.126,0.075,0.072	-0.011	GT	AG	No	No	No
113	ENSG00000172375	C2CD2L	chr11	+	118982230	118983102	118982230	118982339	118983037	118983102	113	13,39,19,47	25,27,22,39	35,26,31,10	28,35,29,15	772	74	0.684075	1	0.047,0.122,0.076,0.104	0.107,0.066,0.093,0.06	0.006	GT	AG	No	No	No
117	ENSG00000177595	PIDD	chr11	-	800761	801120	800761	800912	800984	801120	117	6,7,1,11	18,29,18,26	5,3,10,7	13,17,45,9	146	74	0.761769	1	0.145,0.109,0.027,0.177	0.163,0.082,0.101,0.283	-0.043	GT	AG	No	No	No
119	ENSG00000177595	PIDD	chr11	-	800761	801120	800761	800912	801017	801120	119	39,39,19,36	0,0,0,0	23,19,48,19	0,0,2,0	179	74	1	1	1.0,1.0,1.0,1.0	1.0,1.0,0.908,1.0	0.023	GT	AG	No	No	No
120	ENSG00000177595	PIDD	chr11	-	801444	802090	801444	801624	801964	802090	120	12,20,12,27	46,48,34,40	23,17,31,6	25,25,73,32	414	74	0.433044	1	0.045,0.069,0.059,0.108	0.141,0.108,0.071,0.032	-0.018	GT	AG	No	No	No
126	ENSG00000160613	PCSK7	chr11	-	117093923	117094932	117093923	117094024	117094793	117094932	126	203209162199	25,18,22,35	148175297152	21,18,35,18	843	74	0.683016	1	0.416,0.505,0.393,0.333	0.382,0.46,0.427,0.426	-0.012	GT	AG	No	No	No
129	ENSG00000142675	CNKSR1	chr1	+	26514724	26514994	26514724	26514798	26514932	26514994	129	0,0,2,1	0,2,4,5	1,0,0,2	1,2,5,1	208	74	1	1	NA,0.0,0.151,0.066	0.262,0.0,0.0,0.416	-0.097	GT	AG	No	No	No
130	ENSG00000099840	IZUMO4	chr19	+	2097250	2097494	2097250	2097331	2097422	2097494	130	0,0,0,0	8,8,5,3	0,1,0,0	0,6,9,5	165	74	1	1	0.0,0.0,0.0,0.0	NA,0.07,0.0,0.0	-0.023	GT	AG	No	No	No
131	ENSG00000099840	IZUMO4	chr19	+	2097927	2098126	2097927	2097954	2098050	2098126	131	0,0,2,10	2,3,2,0	2,0,3,1	2,2,3,1	170	74	0.839225	1	0.0,0.0,0.303,1.0	0.303,0.0,0.303,0.303	0.098	GT	AG	No	No	No
132	ENSG00000099840	IZUMO4	chr19	+	2097927	2098333	2097927	2097954	2098285	2098333	132	3,2,12,18	0,0,0,1	10,11,12,6	0,0,0,0	405	74	1	1	1.0,1.0,1.0,0.767	1.0,1.0,1.0,1.0	-0.058	GT	AG	No	No	No
144	ENSG00000092094	OSGEP	chr14	-	20915773	20916330	20915773	20915849	20916264	20916330	144	126109147213	0,0,0,1	112135135128	1,0,0,0	489	74	1	1	1.0,1.0,1.0,0.97	0.944,1.0,1.0,1.0	0.006	GT	AG	No	No	No
145	ENSG00000224078	SNHG14	chr15	+	25349005	25351441	25349005	25349117	25351310	25351441	145	0,0,3,8	6,2,0,5	0,0,1,2	5,2,0,2	2267	74	0.471077	1	0.0,0.0,1.0,0.05	0.0,0.0,1.0,0.032	0.005	GT	AG	No	No	No
154	ENSG00000106330	MOSPD3	chr7	+	100210352	100210892	100210352	100210619	100210816	100210892	154	2,16,6,17	42,54,51,25	10,16,12,12	25,37,78,59	271	74	0.800902	1	0.013,0.075,0.031,0.157	0.098,0.106,0.04,0.053	-0.005	GT	AG	No	No	No
155	ENSG00000137818	RPLP1	chr15	+	69745985	69747626	69745985	69746060	69747508	69747626	155	252261347467	6649664763818430	334400440193	4.92552e+16	1522	74	1	1	0.002,0.002,0.003,0.003	0.003,0.004,0.002,0.002	0	GT	AG	No	No	No
158	ENSG00000102030	NAA10	chrX	-	153197523	153197884	153197523	153197568	153197768	153197884	158	115130193190	252351581670	143,176,193,86	386428571236	274	74	0.536201	1	0.11,0.091,0.082,0.071	0.091,0.1,0.084,0.09	-0.003	GT	AG	No	No	No
162	ENSG00000143416	SELENBP1	chr1	-	151341479	151342030	151341479	151341665	151341917	151342030	162	110,142,77,127	55,48,33,77	93,73,172,99	34,48,70,51	326	74	0.929805	1	0.312,0.402,0.346,0.272	0.383,0.257,0.358,0.306	0.007	GT	AG	No	No	No
164	ENSG00000143416	SELENBP1	chr1	-	151341479	151342245	151341479	151342030	151342188	151342245	164	42,56,51,58	78,88,60,99	44,36,81,40	60,86,110,82	232	74	0.587556	1	0.147,0.169,0.213,0.157	0.19,0.118,0.19,0.135	0.013	GT	AG	No	No	No
168	ENSG00000175197	DDIT3	chr12	-	57911051	57911536	57911051	57911378	57911488	57911536	168	20,34,15,19	1,0,0,1	25,17,56,17	2,0,0,0	184	74	1	1	0.889,1.0,1.0,0.884	0.834,1.0,1.0,1.0	-0.015	GT	AG	No	No	No
170	ENSG00000177042	TMEM80	chr11	+	698868	700235	698868	698888	700141	700235	170	78147107128	21,19,11,15	115,94,113,70	8,17,16,8	1327	74	0.564668	1	0.172,0.301,0.352,0.322	0.445,0.236,0.283,0.328	-0.036	GT	AG	Yes	Yes	Yes
171	ENSG00000100353	EIF3D	chr22	-	36921710	36922178	36921710	36921756	36922045	36922178	171	16,21,11,17	440531505594	8,16,27,17	386436872398	363	74	1	1	0.007,0.008,0.004,0.006	0.004,0.007,0.006,0.009	0	GT	AG	No	No	No
173	ENSG00000125447	GGA3	chr17	-	73236422	73237138	73236422	73236493	73236892	73237138	173	145,186,83,104	106,125,99,149	64,73,337,98	87,93,216,115	473	74	0.70845	1	0.176,0.189,0.116,0.098	0.103,0.109,0.196,0.118	0.013	GT	AG	No	No	No
174	ENSG00000125447	GGA3	chr17	-	73237480	73237777	73237480	73237597	73237695	73237777	174	28,42,40,45	136,123,96,112	48,47,46,23	85,87,248,101	172	74	0.969494	1	0.081,0.128,0.152,0.147	0.195,0.189,0.074,0.089	-0.01	GT	AG	No	No	No
175	ENSG00000125447	GGA3	chr17	-	73237695	73238554	73237695	73237777	73238416	73238554	175	216233129164	157138106190	109135366154	113108245126	713	74	0.985442	1	0.125,0.149,0.112,0.082	0.091,0.115,0.134,0.113	0.004	GT	AG	No	No	No
177	ENSG00000177380	PPFIA3	chr19	+	49653336	49654278	49653336	49653408	49653492	49654278	177	59,36,33,27	23,21,21,26	22,27,51,31	14,13,26,33	158	74	0.743114	1	0.546,0.445,0.424,0.327	0.424,0.493,0.479,0.306	0.01	GT	AG	No	No	No
180	ENSG00000110321	EIF4G2	chr11	-	10823207	10823756	10823207	10823321	10823595	10823756	180	236253379457	1433138720112260	312338423189	1710172123981000	348	74	0.994752	1	0.034,0.037,0.039,0.041	0.037,0.04,0.036,0.038	0	GT	AG	No	No	No
181	ENSG00000110321	EIF4G2	chr11	-	10825026	10825597	10825026	10825137	10825445	10825597	181	84,60,46,32	8216999681324	34,43,88,63	8499051030639	382	74	0.831471	1	0.019,0.016,0.009,0.005	0.008,0.009,0.016,0.019	-0.001	GT	AG	No	No	No
182	ENSG00000110321	EIF4G2	chr11	-	10825833	10826562	10825833	10825965	10826459	10826562	182	41,84,76,107	102188311831619	71,84,99,72	107811201287718	568	74	1	1	0.005,0.012,0.008,0.009	0.009,0.01,0.01,0.013	-0.002	GT	AG	No	No	No
184	ENSG00000147274	RBMX	chrX	-	135954426	135957327	135954426	135954504	135957244	135957327	184	7148726373389330	17,23,18,18	6.24766e+16	16,11,23,27	2814	74	0.856136	1	0.917,0.893,0.915,0.932	0.911,0.94,0.925,0.869	0.003	GT	AG	No	No	No
185	ENSG00000147274	RBMX	chrX	-	135961175	135961612	135961175	135961282	135961477	135961612	185	41,23,21,39	544492441581	20,17,51,23	410440647548	269	74	0.47998	1	0.02,0.013,0.013,0.018	0.013,0.011,0.021,0.011	0.002	GT	AG	No	No	No
186	ENSG00000147274	RBMX	chrX	-	135961175	135961612	135961175	135961317	135961477	135961612	186	1,1,0,2	3,0,0,3	3,5,6,0	1,0,1,0	234	74	1	1	0.095,1.0,NA,0.174	0.487,1.0,0.655,NA	-0.291	GT	AG	No	No	No
190	ENSG00000204257	HLA-DMA	chr6	-	32917387	32918580	32917387	32917666	32918295	32918580	190	12061361322568	392243303388	30935624741266	210251673242	703	74	0.645146	1	0.245,0.371,0.101,0.134	0.134,0.13,0.279,0.355	-0.012	GT	AG	No	No	No
199	ENSG00000115257	PCSK4	chr19	-	1486851	1487312	1486851	1486972	1487139	1487312	199	10,21,1,8	0,0,0,0	6,9,53,24	0,0,0,2	241	74	1	1	1.0,1.0,1.0,1.0	1.0,1.0,1.0,0.787	0.053	GT	AG	No	No	No
200	ENSG00000115257	PCSK4	chr19	-	1486851	1487312	1486851	1487064	1487139	1487312	200	0,4,0,4	2,4,0,0	1,2,12,10	1,1,8,2	149	74	1	1	0.0,0.332,NA,1.0	0.332,0.498,0.427,0.713	-0.049	GT	AG	No	No	No
201	ENSG00000234608	MAPKAPK5-AS1	chr12	-	112279130	112279514	112279130	112279274	112279487	112279514	201	363336171302	0,0,0,0	187184596321	0,0,2,0	287	74	1	1	1.0,1.0,1.0,1.0	1.0,1.0,0.987,1.0	0.003	GT	AG	No	No	No
202	ENSG00000160781	PAQR6	chr1	-	156215572	156216041	156215572	156215778	156215913	156216041	202	4,3,7,15	1,2,0,2	5,6,11,8	0,3,2,2	209	74	0.451922	1	0.586,0.347,1.0,0.726	1.0,0.415,0.661,0.586	-0.001	GT	AG	No	No	No
205	ENSG00000145908	ZNF300	chr5	-	150273960	150277746	150273960	150276531	150277619	150277746	205	135,115,80,120	1,0,1,1	102108153131	0,0,0,1	1162	74	1	1	0.896,1.0,0.836,0.884	1.0,1.0,1.0,0.893	-0.069	GT	AG	No	No	No
211	ENSG00000149925	ALDOA	chr16	+	30078770	30080299	30078770	30078982	30080138	30080299	211	546576358394	0,1,0,0	323306847740	0,0,0,0	1230	74	1	1	1.0,0.972,1.0,1.0	1.0,1.0,1.0,1.0	-0.007	GT	AG	No	No	No
213	ENSG00000196684	HSH2D	chr19	+	16263361	16264018	16263361	16263451	16263841	16264018	213	435453362521	11,3,8,10	359379617430	3,13,9,4	464	74	0.698092	1	0.863,0.96,0.878,0.893	0.95,0.823,0.916,0.945	-0.01	GT	AG	No	No	No
214	ENSG00000196684	HSH2D	chr19	+	16263361	16264018	16263361	16263451	16263852	16264018	214	445469402544	113143106135	373397650452	99111220118	475	74	0.448254	1	0.38,0.338,0.371,0.386	0.37,0.358,0.315,0.374	0.015	GT	AG	No	No	No
217	ENSG00000147400	CETN2	chrX	-	151997080	151997821	151997080	151997218	151997692	151997821	217	0,4,1,0	38,26,17,30	1,3,3,0	22,13,32,23	548	74	1	1	0.0,0.02,0.008,0.0	0.006,0.03,0.013,0.0	-0.005	GT	AG	No	No	No
218	ENSG00000156253	RWDD2B	chr21	-	30380560	30380942	30380560	30380628	30380715	30380942	218	10,6,6,12	12,12,15,21	4,13,9,7	17,14,11,9	161	74	0.744968	1	0.277,0.187,0.155,0.208	0.098,0.299,0.273,0.263	-0.027	GT	AG	No	No	No
[truncated: 2,607 more rows]

## Sheet: Figure 1A (CHRF-288-11)
SAMPLE_1 are bioreplicates of ZRSR knock out CHRF-288-11 cells (ZRSR2 KO). SAMPLE_2 are bioreplicates of wild-type CHRF-288-11 cells (WT).
[truncated: 3,519 more rows]

[truncated: 5 more sheets: Figure 1J, Gene sets_Figure 1K, Gene sets_Figure S2A, Gene sets_Figure S2B, Gene sets_Figure S4B]
